# Supplementary material for: Haustoria – arsenals during the interaction between wheat and Puccinia striiformis f. sp. tritici
Source: Mol Plant Pathol. 2019 Nov 27;21(1):83–94. doi: 10.1111/mpp.12882 (PMC6913192; doi:10.1111/mpp.12882)
Supplement: Supplementary file 7 — Table S1 RNA‐Seq statistics from germ tubes, urediospores and haustoria. [file MPP-21-83-s007.xls]

## Sheet: Table S1 The detail of RNA-seq
Table S1. RNA-seq statistics of germ tube, urediniospore and haustoria
Sample ID	Number of raw reads	Number of clean reads	Clean reads ratio	Mapped reads	Mapping ratio
GT	26357678	23345050	0.886	20261392	0.868
U	33432178	31239360	0.934	25983260	0.832
H	152849350	139293684	0.911	20857804	0.15
GT: germ tube;U: urediniospore; H: haustoria; Mapping ratio=Mapped reads/All reads
