# Supplementary material for: Haustoria – arsenals during the interaction between wheat and Puccinia striiformis f. sp. tritici
Source: Mol Plant Pathol. 2019 Nov 27;21(1):83–94. doi: 10.1111/mpp.12882 (PMC6913192; doi:10.1111/mpp.12882)
Supplement: Supplementary file 8 — Table S2 Differentially expressed genes of haustoria compared with germ tube RNA‐Seq. [file MPP-21-83-s008.xls]

## Sheet: Table S2 Haustoria VS GT
Table S2. DEGs of haustoria comparied with GT-RNA. List of differential expression genes of Haustoria-RNA comparied with GT-RNA. False discovery rate (FDR)<0.05 and ｜fold_change-Haustoria-RNA/GT｜>=2.
gene_id	description	locus	length	Haustoria-RNA_FPKM	GT_FPKM	Fold_change-Haustoria-RNA/GT	p-value	FDR	UP/DOWN regulate
striiformis_Gene10197	-	scaffold971:43365-46084	1044	267.933	11533.9	0.02323	0	0	UP
striiformis_Gene10235	-	C21220:3975-4545	489	4824.69	397.566	12.1356	0	0	DOWN
striiformis_Gene10236	-	C21220:5295-5854	336	3092.58	295.446	10.4675	0	0	DOWN
striiformis_Gene10356	-	C21258:26100-29254	1296	242.361	3024.52	0.0801321	0	0	UP
striiformis_Gene10357	-	C21258:30527-32176	825	214.833	15288.2	0.0140522	0	0	UP
striiformis_Gene10420	-	C21274:17108-17610	333	1689.2	1e-05	168920000	0	0	DOWN
striiformis_Gene10580	sp|P27393|CO4A2_ASCSU Collagen alpha-2(IV) chain OS=Ascaris suum PE=2 SV=1	C21344:40875-42415	1341	609.473	14823.4	0.0411156	0	0	UP
striiformis_Gene10712	-	C21376:12825-13458	633	1147.04	1e-05	114704000	0	0	DOWN
striiformis_Gene10818	sp|P13696|PEBP1_BOVIN Phosphatidylethanolamine-binding protein 1 OS=Bos taurus GN=PEBP1 PE=1 SV=2	scaffold849:41596-42827	876	224.559	5101.3	0.04402	0	0	UP
striiformis_Gene1089	-	C12150:4155-4575	420	2977	1e-05	297700000	0	0	DOWN
striiformis_Gene10918	-	C21462:31379-32257	681	416.036	7534.43	0.055218	0	0	UP
striiformis_Gene11028	-	scaffold623:25-576	309	154.524	3517.44	0.0439308	0	0	UP
striiformis_Gene11173	-	scaffold816:34505-35512	612	61.5555	4065.13	0.0151423	0	0	UP
striiformis_Gene1138	-	C12298:184-1673	942	1167.38	7270.35	0.160567	0	0	UP
striiformis_Gene11428	-	C21604:29471-30155	684	2982.22	0.929271	3209.2	0	0	DOWN
striiformis_Gene11522	-	C21610:18120-18457	258	1166.99	1e-05	116699000	0	0	DOWN
striiformis_Gene12145	-	C21794:39975-40802	462	2421.88	1e-05	242188000	0	0	DOWN
striiformis_Gene12366	-	C21846:58257-60203	1623	53.6694	1553.46	0.0345483	0	0	UP
striiformis_Gene12594	sp|O14368|HSP16_SCHPO Heat shock protein 16 OS=Schizosaccharomyces pombe (strain 972 / ATCC 24843) GN=hsp16 PE=2 SV=1	C21922:1964-2615	480	2012.01	0.826426	2434.59	0	0	DOWN
striiformis_Gene12754	-	C21938:10931-11247	195	569.686	3210.87	0.177424	0	0	UP
striiformis_Gene12805	-	scaffold957:40486-40910	261	9604.82	1e-05	960482000	0	0	DOWN
striiformis_Gene13059	-	C22000:58411-59835	1005	645.38	12374.6	0.0521536	0	0	UP
striiformis_Gene13064	sp|Q01877|HSP71_PUCGR Heat shock protein HSS1 OS=Puccinia graminis GN=HSS1 PE=3 SV=1	C22010:693-3100	1893	1817.45	103.968	17.4809	0	0	DOWN
striiformis_Gene13259	sp|O14368|HSP16_SCHPO Heat shock protein 16 OS=Schizosaccharomyces pombe (strain 972 / ATCC 24843) GN=hsp16 PE=2 SV=1	scaffold865:72947-73280	249	1760.63	1e-05	176063000	0	0	DOWN
striiformis_Gene13477	sp|Q4P7J7|H31_USTMA Histone H3.1 OS=Ustilago maydis (strain 521 / FGSC 9021) GN=HHT1 PE=3 SV=3	C22078:10216-10780	411	2048.56	2.22642	920.114	0	0	DOWN
striiformis_Gene1385	-	C13230:3221-4043	726	220.957	5220.52	0.0423247	0	0	UP
striiformis_Gene13967	-	scaffold605:62512-64180	921	13284	249.728	53.1939	0	0	DOWN
striiformis_Gene13992	-	C22116:80648-81516	687	2348.69	2.61731	897.368	0	0	DOWN
striiformis_Gene13998	sp|Q03110|CSP_PLASI Circumsporozoite protein OS=Plasmodium simium GN=CS PE=3 SV=1	scaffold642:10976-12209	1041	835.831	13102.7	0.0637907	0	0	UP
striiformis_Gene14011	-	scaffold53:20849-21180	240	1127.17	1e-05	112717000	0	0	DOWN
striiformis_Gene14050	-	scaffold650:58378-59288	627	1893.07	27.2529	69.4631	0	0	DOWN
striiformis_Gene14125	-	C22126:83312-84038	579	3844.75	93.8898	40.9496	0	0	DOWN
striiformis_Gene14195	-	scaffold951:1025-1627	465	1656.73	8.93001	185.524	0	0	DOWN
striiformis_Gene14256	-	C22144:40640-40958	186	616.418	36474.2	0.0169001	0	0	UP
striiformis_Gene14396	-	scaffold130:57084-57525	285	424.343	6229.05	0.0681232	0	0	UP
striiformis_Gene14808	-	scaffold985:37200-38170	591	46.8723	1829.82	0.0256158	0	0	UP
striiformis_Gene14927	-	scaffold690:43504-44166	543	196.667	2394.72	0.0821253	0	0	UP
striiformis_Gene14934	-	scaffold690:67721-70212	1236	439.015	12404.2	0.0353924	0	0	UP
striiformis_Gene15018	-	C22216:38792-39714	675	373.839	6978.12	0.053573	0	0	UP
striiformis_Gene15076	-	scaffold885:20802-21226	261	1583.6	1e-05	158360000	0	0	DOWN
striiformis_Gene15080	-	scaffold885:36537-37674	891	1194.6	1e-05	119460000	0	0	DOWN
striiformis_Gene15218	-	C22230:23625-24434	519	60.3502	1642.13	0.0367512	0	0	UP
striiformis_Gene15225	sp|P50325|CDA_AMYRO Chitin deacetylase OS=Amylomyces rouxii PE=1 SV=1	C22230:67233-68909	1419	239.235	3871.92	0.0617872	0	0	UP
striiformis_Gene15228	sp|P50694|TLP_PRUAV Glucan endo-1,3-beta-glucosidase OS=Prunus avium PE=1 SV=1	C22230:73895-75269	759	6903.23	1e-05	690323000	0	0	DOWN
striiformis_Gene1543	-	C13822:267-1367	831	62.0523	2453.47	0.0252916	0	0	UP
striiformis_Gene15461	sp|P13826|CSP_PLAVS Circumsporozoite protein (Fragment) OS=Plasmodium vivax (strain Salvador I) PE=3 SV=1	C22250:16061-17187	933	967.562	16389.5	0.0590355	0	0	UP
striiformis_Gene15483	-	C22252:18486-19387	564	2015.92	1e-05	201592000	0	0	DOWN
striiformis_Gene15539	-	scaffold189:51794-52405	468	2861.37	31735.3	0.0901636	0	0	UP
striiformis_Gene16705	-	C22284:43589-43862	177	5371.2	1e-05	537120000	0	0	DOWN
striiformis_Gene17192	-	scaffold10:99858-100270	279	2675.67	1e-05	267567000	0	0	DOWN
striiformis_Gene17450	sp|A1CAI0|BTGC_ASPCL Probable glucan endo-1,3-beta-glucosidase btgC OS=Aspergillus clavatus (strain ATCC 1007 / CBS 513.65 / DSM 816 / NCTC 3887 / NRRL 1) GN=btgC PE=3 SV=1	C22298:9214-11014	1161	288.887	4858.78	0.0594567	0	0	UP
striiformis_Gene17545	-	scaffold142:127332-127628	222	5603.72	1e-05	560372000	0	0	DOWN
striiformis_Gene17729	-	scaffold781:132930-136856	219	4779.19	1e-05	477919000	0	0	DOWN
striiformis_Gene18151	sp|O57478|HEMH_XENLA Ferrochelatase, mitochondrial OS=Xenopus laevis GN=fech PE=1 SV=1	scaffold710:28348-31697	2505	168.613	3657.93	0.0460952	0	0	UP
striiformis_Gene18269	-	scaffold460:118682-120122	780	6031.38	193.001	31.2505	0	0	DOWN
striiformis_Gene18285	-	scaffold892:22711-23397	498	116.467	2318.41	0.0502357	0	0	UP
striiformis_Gene18581	-	scaffold512:50674-51336	543	279.305	3125.46	0.0893644	0	0	UP
striiformis_Gene18704	sp|P13696|PEBP1_BOVIN Phosphatidylethanolamine-binding protein 1 OS=Bos taurus GN=PEBP1 PE=1 SV=2	scaffold175:13842-15062	867	281.634	4682.04	0.060152	0	0	UP
striiformis_Gene18762	-	scaffold479:135431-136405	894	88.0806	1837.76	0.0479282	0	0	UP
striiformis_Gene18968	sp|P45148|CAN_HAEIN Carbonic anhydrase 2 OS=Haemophilus influenzae (strain ATCC 51907 / DSM 11121 / KW20 / Rd) GN=can PE=1 SV=1	scaffold474:21907-22348	441	4093.76	1.12342	3644.02	0	0	DOWN
striiformis_Gene18999	-	scaffold474:165289-165544	255	1e-05	2979.49	3.36e-09	0	0	UP
striiformis_Gene19134	-	scaffold979:151155-151833	396	226.635	8231.44	0.0275329	0	0	UP
striiformis_Gene19439	-	scaffold141:118860-119693	534	2121.97	1e-05	212197000	0	0	DOWN
striiformis_Gene19492	-	scaffold36:12642-12937	222	1e-05	5746.92	1.74e-09	0	0	UP
striiformis_Gene19611	-	scaffold963:97370-98143	567	4580.71	1354.03	3.38302	0	0	DOWN
striiformis_Gene19736	-	scaffold672:121911-123561	825	168.112	3467.75	0.0484787	0	0	UP
striiformis_Gene19778	-	scaffold60:128338-128874	471	5458.89	933.881	5.84538	0	0	DOWN
striiformis_Gene19889	-	scaffold237:95819-96241	231	1259.35	30.6561	41.0799	0	0	DOWN
striiformis_Gene19894	-	scaffold237:110513-111345	534	3129.65	1e-05	312965000	0	0	DOWN
striiformis_Gene20436	-	scaffold16:54955-58362	1143	1396.28	1e-05	139628000	0	0	DOWN
striiformis_Gene20437	-	scaffold16:60259-60681	264	10724.2	632.243	16.9621	0	0	DOWN
striiformis_Gene21049	-	scaffold692:76417-76919	354	36.5661	1383.53	0.0264296	0	0	UP
striiformis_Gene21289	sp|O00061|CP67_UROFA Cytochrome P450 67 (Fragment) OS=Uromyces fabae GN=CYP67 PE=2 SV=1	scaffold669:181425-183813	1416	1458.93	0.310754	4694.81	0	0	DOWN
striiformis_Gene21337	-	scaffold932:199780-202229	1443	2669.17	1e-05	266917000	0	0	DOWN
striiformis_Gene21503	-	scaffold722:30131-31999	1398	39.1144	1566.75	0.0249653	0	0	UP
striiformis_Gene21515	-	scaffold722:94554-95454	564	4817.48	1e-05	481748000	0	0	DOWN
striiformis_Gene2183	-	C15592:6793-7315	189	4306.56	932.324	4.61917	0	0	DOWN
striiformis_Gene22089	-	scaffold615:210823-212518	1524	676.893	20473	0.0330627	0	0	UP
striiformis_Gene22249	sp|P0CD98|YLL53_YEAST Putative uncharacterized protein YLL053C OS=Saccharomyces cerevisiae (strain ATCC 204508 / S288c) GN=YLL053C PE=5 SV=1	scaffold165:240174-241759	1050	144.357	6328.24	0.0228116	0	0	UP
striiformis_Gene22358	-	scaffold851:207709-208522	594	1612.64	1e-05	161264000	0	0	DOWN
striiformis_Gene22644	sp|P32486|KRE6_YEAST Beta-glucan synthesis-associated protein KRE6 OS=Saccharomyces cerevisiae (strain ATCC 204508 / S288c) GN=KRE6 PE=1 SV=2	scaffold665:17-3034	1812	55.5278	1375.5	0.0403692	0	0	UP
striiformis_Gene23047	sp|Q03667|MIC17_YEAST Mitochondrial intermembrane space cysteine motif-containing protein MIC17 OS=Saccharomyces cerevisiae (strain ATCC 204508 / S288c) GN=MIC17 PE=1 SV=1	scaffold453:119996-120653	441	2319.94	327.994	7.07312	0	0	DOWN
striiformis_Gene23269	-	scaffold235:58482-60229	1344	25.4089	1455.7	0.0174548	0	0	UP
striiformis_Gene23701	-	scaffold913:2746-3229	483	1246.02	1e-05	124602000	0	0	DOWN
striiformis_Gene23703	-	scaffold913:10939-11422	483	2188.76	1e-05	218876000	0	0	DOWN
striiformis_Gene23717	-	scaffold913:88621-89051	279	1987.5	9.5983	207.068	0	0	DOWN
striiformis_Gene23753	sp|B0BK72|MSP2_MARSO Peroxidase 2 OS=Marasmius scorodonius GN=msp2 PE=1 SV=1	scaffold913:249491-251791	1467	1566.37	3.0683	510.501	0	0	DOWN
striiformis_Gene23966	-	scaffold250:48622-49741	777	30.9443	1649.3	0.0187621	0	0	UP
striiformis_Gene24155	sp|Q4WI46|CRF2_ASPFU Probable glycosidase crf2 OS=Neosartorya fumigata (strain ATCC MYA-4609 / Af293 / CBS 101355 / FGSC A1100) GN=crf1 PE=1 SV=1	scaffold136:13311-14673	996	318.93	4204.3	0.075858	0	0	UP
striiformis_Gene24824	-	scaffold194:250679-251483	573	6846.46	1.16032	5900.49	0	0	DOWN
striiformis_Gene24851	-	scaffold496:73961-74892	675	219.848	2484.64	0.0884828	0	0	UP
striiformis_Gene24962	-	scaffold19:315222-316433	783	4940.49	4.05297	1218.98	0	0	DOWN
striiformis_Gene25205	-	scaffold504:129390-130394	636	3289.86	3.13868	1048.17	0	0	DOWN
striiformis_Gene25324	-	scaffold221:58856-60079	1038	77.1126	1515.49	0.0508829	0	0	UP
striiformis_Gene25735	-	scaffold534:16115-16844	450	639.814	6396.31	0.100029	0	0	UP
striiformis_Gene25875	-	scaffold803:62029-62438	306	2340.03	1e-05	234003000	0	0	DOWN
striiformis_Gene2642	-	C16484:9038-9273	165	1e-05	2126.64	4.7e-09	0	0	UP
striiformis_Gene26626	-	scaffold197:35859-36893	621	369.274	4260.01	0.0866838	0	0	UP
striiformis_Gene26685	-	scaffold197:285876-286987	861	44.9712	4728.25	0.00951117	0	0	UP
striiformis_Gene26809	-	scaffold74:23403-25423	1146	1909.2	5.71534	334.048	0	0	DOWN
striiformis_Gene26829	-	scaffold74:132535-133171	501	99.8497	2045.32	0.0488186	0	0	UP
striiformis_Gene27008	-	scaffold625:124519-125341	726	192.16	2626.94	0.0731497	0	0	UP
striiformis_Gene27027	sp|P10869|AK_YEAST Aspartokinase OS=Saccharomyces cerevisiae (strain ATCC 204508 / S288c) GN=HOM3 PE=1 SV=2	scaffold625:193049-193322	186	1539.29	14463.7	0.106424	0	0	UP
striiformis_Gene27107	-	scaffold447:184376-185348	759	210.166	3892.68	0.0539901	0	0	UP
striiformis_Gene27227	-	scaffold656:249729-250829	831	68.3802	2471.61	0.0276663	0	0	UP
striiformis_Gene27254	-	scaffold656:409856-410531	480	344.269	5600.85	0.0614673	0	0	UP
striiformis_Gene27334	-	scaffold860:362243-362951	396	843.102	3476.3	0.242529	0	0	UP
striiformis_Gene27716	-	scaffold609:381340-381823	195	10305.5	921.342	11.1853	0	0	DOWN
striiformis_Gene27870	-	scaffold269:210361-211240	459	1106.31	1.72208	642.427	0	0	DOWN
striiformis_Gene28127	-	scaffold599:400437-400902	465	2135.07	111.339	19.1763	0	0	DOWN
striiformis_Gene28347	-	scaffold179:380075-380273	108	1e-05	1244.29	8.04e-09	0	0	UP
striiformis_Gene28425	-	scaffold140:201406-202566	546	28.707	1441.4	0.0199161	0	0	UP
striiformis_Gene28491	-	scaffold140:490656-491907	1062	2003.77	49.144	40.7734	0	0	DOWN
striiformis_Gene28555	-	scaffold45:313522-314382	585	4036.04	1e-05	403604000	0	0	DOWN
striiformis_Gene28682	-	scaffold70:412942-413762	384	4013.8	894.097	4.48922	0	0	DOWN
striiformis_Gene28693	-	scaffold70:463810-464260	282	1619.86	23906.3	0.0677587	0	0	UP
striiformis_Gene29284	-	scaffold89:484746-485680	585	2391.06	7.09656	336.932	0	0	DOWN
striiformis_Gene29367	-	scaffold61:219099-219537	438	1438.66	1e-05	143866000	0	0	DOWN
striiformis_Gene3136	-	C17172:12873-13657	645	972.141	10964.6	0.0886618	0	0	UP
striiformis_Gene3247	-	C17384:4130-5009	639	261.005	6358.48	0.0410483	0	0	UP
striiformis_Gene3545	-	scaffold529:13338-14483	762	187.071	3955.27	0.0472966	0	0	UP
striiformis_Gene3750	sp|O60178|NTA1_SCHPO Protein N-terminal amidase OS=Schizosaccharomyces pombe (strain 972 / ATCC 24843) GN=nta1 PE=3 SV=1	C17986:6111-8062	1161	1397.28	1e-05	139728000	0	0	DOWN
striiformis_Gene4115	-	scaffold459:396-691	207	27.676	12573.9	0.00220107	0	0	UP
striiformis_Gene4161	sp|P53388|DIP5_YEAST Dicarboxylic amino acid permease OS=Saccharomyces cerevisiae (strain ATCC 204508 / S288c) GN=DIP5 PE=1 SV=1	C18346:14464-17380	1695	412.327	3754.66	0.109817	0	0	UP
striiformis_Gene4452	-	C18756:13438-14206	768	1162.16	1e-05	116216000	0	0	DOWN
striiformis_Gene4629	-	C18904:5991-8082	597	1118.96	1e-05	111896000	0	0	DOWN
striiformis_Gene4901	-	C19150:10976-11203	159	1e-05	45281.7	2.21e-10	0	0	UP
striiformis_Gene4950	-	C19168:5261-5781	429	3037.46	1e-05	303746000	0	0	DOWN
striiformis_Gene5061	-	C19228:16825-17818	258	6313.08	1e-05	631308000	0	0	DOWN
striiformis_Gene5723	-	C19640:14472-15990	1125	236.878	2067.29	0.114584	0	0	UP
striiformis_Gene6074	-	scaffold164:700-1303	465	1239.52	3.77914	327.99	0	0	DOWN
striiformis_Gene6194	-	C19926:6116-6838	519	723.933	5009.88	0.144501	0	0	UP
striiformis_Gene6228	-	C19930:1562-2534	759	233.332	4797.97	0.0486314	0	0	UP
striiformis_Gene6703	-	C20112:28091-28621	375	1218.59	1e-05	121859000	0	0	DOWN
striiformis_Gene6785	-	C20128:21468-21965	324	1641.84	1e-05	164184000	0	0	DOWN
striiformis_Gene6911	-	C20188:8234-8737	180	883.184	10040	0.0879665	0	0	UP
striiformis_Gene6963	-	C20194:9484-9902	234	1183.43	1e-05	118343000	0	0	DOWN
striiformis_Gene7351	sp|P19089|G3P_CRYPA Glyceraldehyde-3-phosphate dehydrogenase OS=Cryphonectria parasitica PE=3 SV=1	C20342:16769-18392	1026	1475.18	1.66982	883.437	0	0	DOWN
striiformis_Gene7800	sp|O14368|HSP16_SCHPO Heat shock protein 16 OS=Schizosaccharomyces pombe (strain 972 / ATCC 24843) GN=hsp16 PE=2 SV=1	C20446:12238-13091	660	2273.02	1e-05	227302000	0	0	DOWN
striiformis_Gene8245	-	scaffold144:15758-16584	384	3258.65	444.875	7.32487	0	0	DOWN
striiformis_Gene8741	-	C20726:23158-23616	258	9740.65	784.528	12.4159	0	0	DOWN
striiformis_Gene8853	-	C20722:19594-19846	252	39279.3	1e-05	3927930000	0	0	DOWN
striiformis_Gene9565	-	scaffold896:19158-20487	867	152.769	9982.58	0.0153036	0	0	UP
striiformis_Gene9888	-	scaffold115:31430-32574	840	115.95	2180.16	0.0531842	0	0	UP
striiformis_Gene9890	-	scaffold115:40372-40763	264	1568.49	7628.25	0.205616	0	0	UP
striiformis_Gene9996	-	C21122:27057-27419	216	2073.69	201.212	10.306	0	0	DOWN
striiformis_Gene14159	-	scaffold980:22501-23341	633	204.724	1750.95	0.116922	3.72e-302	3.19e-300	UP
striiformis_Gene4112	-	C18362:9394-10421	687	995.593	1e-05	99559300	1.45e-300	1.24e-298	DOWN
striiformis_Gene24349	-	scaffold501:242832-245005	1674	42.4035	1214.84	0.0349046	3.62e-296	3.06e-294	UP
striiformis_Gene21094	-	scaffold262:88244-88946	702	975.198	1e-05	97519800	1.7e-294	1.43e-292	DOWN
striiformis_Gene25969	-	scaffold498:172651-173039	231	973.548	1e-05	97354800	6.86e-294	5.74e-292	DOWN
striiformis_Gene13974	-	C22116:683-1963	687	14.9546	1077.23	0.0138825	1.94e-293	1.61e-291	UP
striiformis_Gene23763	-	scaffold913:285152-285947	795	968.676	1e-05	96867600	2.26e-292	1.86e-290	DOWN
striiformis_Gene22807	sp|P18907|AT1A1_HORSE Sodium/potassium-transporting ATPase subunit alpha-1 OS=Equus caballus GN=ATP1A1 PE=3 SV=1	scaffold226:18841-21811	2244	150.396	1557.67	0.0965519	2.81e-291	2.31e-289	UP
striiformis_Gene2344	-	C15842:1285-1718	249	436.017	2261.66	0.192786	3.67e-291	2.99e-289	UP
striiformis_Gene26611	-	scaffold782:373969-374994	708	955.982	1e-05	95598200	1.99e-288	1.61e-286	DOWN
striiformis_Gene19551	-	scaffold793:133128-134743	1308	1168.59	43.8455	26.6525	5.33e-288	4.29e-286	DOWN
striiformis_Gene29318	-	scaffold61:1516-2518	708	125.769	1453.85	0.0865075	1.6e-283	1.28e-281	UP
striiformis_Gene5620	-	C19580:6955-7339	237	1027.85	15.1259	67.953	1.28e-282	1.01e-280	DOWN
striiformis_Gene6248	-	C19928:15566-15939	237	917.993	1e-05	91799300	6.71e-277	5.3e-275	DOWN
striiformis_Gene21826	-	scaffold734:205178-206697	1125	165.276	1537.78	0.107477	2.85e-275	2.24e-273	UP
striiformis_Gene28671	sp|Q4PB04|H32_USTMA Histone H3.2 OS=Ustilago maydis (strain 521 / FGSC 9021) GN=HHT2 PE=3 SV=3	scaffold70:339467-340140	408	112.735	1382.51	0.0815437	3.89e-275	3.04e-273	UP
striiformis_Gene13626	-	C22088:64430-66782	1203	14.3584	1002.71	0.0143196	9.72e-272	7.54e-270	UP
striiformis_Gene9785	sp|Q99107|TSD2_USTMA Protein TSD2 OS=Ustilago maydis (strain 521 / FGSC 9021) GN=TSD2 PE=2 SV=1	C21054:39602-39835	165	53.1928	1145.91	0.0464197	1.03e-264	7.97e-263	UP
striiformis_Gene20751	-	scaffold431:131910-132757	579	887.658	2.3798	372.997	3.75e-263	2.87e-261	DOWN
striiformis_Gene21075	-	scaffold692:195813-197220	1089	1020.22	28.231	36.1383	5.76e-263	4.39e-261	DOWN
striiformis_Gene20743	-	scaffold431:81594-83528	1611	52.9945	1133.94	0.0467348	2.18e-262	1.65e-260	UP
striiformis_Gene19737	-	scaffold672:125511-127161	717	88.0956	1254.03	0.07025	2.5e-261	1.88e-259	UP
striiformis_Gene3337	-	C17310:2984-4428	1071	865.547	0.240833	3593.97	3.99e-261	2.99e-259	DOWN
striiformis_Gene18442	sp|Q07078|HSP83_ORYSJ Heat shock protein 81-3 OS=Oryza sativa subsp. japonica GN=HSP81-3 PE=2 SV=2	scaffold691:90595-93547	2124	1241.4	94.9363	13.0761	9.17e-259	6.83e-257	DOWN
striiformis_Gene15673	-	scaffold48:37579-39873	1902	23.7044	998.526	0.0237394	9.7e-258	7.18e-256	UP
striiformis_Gene5671	-	C19608:13922-15366	1071	853.287	1e-05	85328700	1.74e-257	1.28e-255	DOWN
striiformis_Gene27432	-	scaffold20:391606-392841	861	1109.92	3376.58	0.328711	1.93e-257	1.41e-255	UP
striiformis_Gene29571	-	scaffold246:533238-533652	414	849.858	1e-05	84985800	2.85e-256	2.07e-254	DOWN
striiformis_Gene14176	-	scaffold980:87630-89567	1119	5.67947	891.583	0.0063701	7.62e-254	5.51e-252	UP
striiformis_Gene11271	sp|P78958|G3P1_SCHPO Glyceraldehyde-3-phosphate dehydrogenase 1 OS=Schizosaccharomyces pombe (strain 972 / ATCC 24843) GN=tdh1 PE=1 SV=1	scaffold995:51947-53473	1011	833.24	1e-05	83324000	2.03e-251	1.46e-249	DOWN
striiformis_Gene5482	-	scaffold869:15654-16422	768	833.228	1e-05	83322800	2.03e-251	1.46e-249	DOWN
striiformis_Gene22234	-	scaffold165:164445-168728	3891	13.6574	923.094	0.0147952	3.74e-250	2.66e-248	UP
striiformis_Gene19260	-	scaffold531:46841-48097	573	825.399	1e-05	82539900	5.42e-249	3.83e-247	DOWN
striiformis_Gene9758	-	C21038:10008-11127	639	820.174	1e-05	82017400	1.78e-247	1.25e-245	DOWN
striiformis_Gene4472	-	C18798:11177-12263	879	2294.44	577.56	3.97264	2.46e-245	1.72e-243	DOWN
striiformis_Gene29269	sp|Q2RBR1|PHT1B_ORYSJ Phototropin-1B OS=Oryza sativa subsp. japonica GN=PHOT1B PE=1 SV=2	scaffold89:396439-399658	1989	21.4291	938.302	0.0228382	3.09e-243	2.15e-241	UP
striiformis_Gene20448	-	scaffold16:108266-110560	1902	44.0113	1033.12	0.0426004	5.13e-243	3.55e-241	UP
striiformis_Gene15281	-	scaffold758:67522-69894	1005	1019.85	46.1188	22.1135	6.43e-242	4.43e-240	DOWN
striiformis_Gene27695	-	scaffold609:267479-268172	522	1750.8	323.826	5.40661	2.29e-240	1.57e-238	DOWN
striiformis_Gene18023	-	scaffold483:97716-98222	300	793.815	1e-05	79381500	2.75e-239	1.87e-237	DOWN
striiformis_Gene15730	-	scaffold263:50234-50646	315	1e-05	801.23	1.25e-08	1.6e-237	1.08e-235	UP
striiformis_Gene15551	-	scaffold189:98771-99310	396	539.023	2219.01	0.242911	2.22e-236	1.5e-234	UP
striiformis_Gene8732	-	scaffold982:14895-16840	1038	48.4381	1024.65	0.0472728	2.7e-236	1.81e-234	UP
striiformis_Gene13738	sp|P52285|SKP1A_DICDI SCF ubiquitin ligase complex protein SKP1a OS=Dictyostelium discoideum GN=fpaA PE=1 SV=1	scaffold695:11571-12577	477	2227.98	569.6	3.91148	8.58e-235	5.72e-233	DOWN
striiformis_Gene4503	-	C18788:416-1174	441	162.866	1365.14	0.119304	4.85e-234	3.22e-232	UP
striiformis_Gene29320	-	scaffold61:6574-7095	333	1e-05	784.007	1.28e-08	1.87e-232	1.24e-230	UP
striiformis_Gene13380	-	C22062:35365-36619	1188	764.082	1e-05	76408200	1.71e-230	1.12e-228	DOWN
striiformis_Gene20807	-	scaffold526:197882-198855	843	839.478	14.374	58.4025	1.75e-228	1.14e-226	DOWN
striiformis_Gene16795	-	scaffold62:87523-90278	2241	756.847	1.48928	508.197	9e-226	5.85e-224	DOWN
striiformis_Gene368	-	C7796:1360-2149	555	748.422	0.544753	1373.87	1.22e-225	7.88e-224	DOWN
striiformis_Gene1308	-	C12970:1285-2274	621	742.247	1e-05	74224700	8.03e-224	5.17e-222	DOWN
striiformis_Gene29433	-	scaffold61:510010-510675	582	155.312	1293.89	0.120035	1.13e-220	7.24e-219	UP
striiformis_Gene14255	-	C22144:38526-38838	177	1e-05	743.878	1.34e-08	3.16e-220	2.01e-218	UP
striiformis_Gene29055	sp|O14088|YER5_SCHPO Uncharacterized oxidoreductase C2F3.05c OS=Schizosaccharomyces pombe (strain 972 / ATCC 24843) GN=SPAC2F3.05c PE=3 SV=1	scaffold12:570297-571720	861	710.651	1e-05	71065100	4.05e-214	2.57e-212	DOWN
striiformis_Gene29029	-	scaffold12:444289-444892	228	708.79	1e-05	70879000	1.64e-213	1.03e-211	DOWN
striiformis_Gene2172	-	C15578:4289-5066	777	707.841	1e-05	70784100	3.29e-213	2.07e-211	DOWN
striiformis_Gene16109	-	scaffold255:73200-74636	1215	706.296	1e-05	70629600	6.61e-213	4.13e-211	DOWN
striiformis_Gene12290	-	scaffold802:41531-43151	1467	702.224	0.281955	2490.55	1.08e-211	6.71e-210	DOWN
striiformis_Gene16188	sp|O00057|NMT1_UROFA Protein NMT1 homolog OS=Uromyces fabae GN=PIG1 PE=2 SV=1	scaffold960:81829-83890	1005	702.51	1e-05	70251000	1.08e-211	6.71e-210	DOWN
striiformis_Gene20444	sp|O00057|NMT1_UROFA Protein NMT1 homolog OS=Uromyces fabae GN=PIG1 PE=2 SV=1	scaffold16:94763-96822	1089	700.404	1e-05	70040400	4.36e-211	2.68e-209	DOWN
striiformis_Gene12157	-	scaffold210:27899-29138	1053	737.724	6.79733	108.531	2.17e-210	1.33e-208	DOWN
striiformis_Gene14714	-	scaffold570:67480-67751	198	1e-05	710.798	1.41e-08	2.19e-210	1.34e-208	UP
striiformis_Gene26684	sp|P0C5D0|REHYB_ORYSI 1-Cys peroxiredoxin B OS=Oryza sativa subsp. indica GN=OsI_026085 PE=3 SV=1	scaffold197:284801-285170	369	1016.67	79.4275	12.8	2.63e-210	1.6e-208	DOWN
striiformis_Gene26522	-	scaffold464:310559-312666	1197	693.185	1e-05	69318500	5.78e-209	3.49e-207	DOWN
striiformis_Gene20658	sp|P40581|GPX3_YEAST Peroxiredoxin HYR1 OS=Saccharomyces cerevisiae (strain ATCC 204508 / S288c) GN=HYR1 PE=1 SV=1	scaffold593:196399-197408	570	1450.72	250.752	5.78548	1.41e-208	8.49e-207	DOWN
striiformis_Gene23307	sp|Q05031|DFG5_YEAST Mannan endo-1,6-alpha-mannosidase DFG5 OS=Saccharomyces cerevisiae (strain ATCC 204508 / S288c) GN=DFG5 PE=1 SV=1	scaffold473:8219-9930	1422	292.013	1567.78	0.186259	3.65e-207	2.19e-205	UP
striiformis_Gene19399	sp|P53047|RTA1_YEAST Protein RTA1 OS=Saccharomyces cerevisiae (strain ATCC 204508 / S288c) GN=RTA1 PE=1 SV=1	scaffold449:116200-117238	900	63.7453	968.857	0.0657943	3.48e-206	2.08e-204	UP
striiformis_Gene22162	-	scaffold264:14436-15168	489	682.235	1e-05	68223500	1.25e-205	7.41e-204	DOWN
striiformis_Gene14098	-	scaffold870:70428-70686	258	677.587	1e-05	67758700	4.09e-204	2.42e-202	DOWN
striiformis_Gene22910	sp|Q05031|DFG5_YEAST Mannan endo-1,6-alpha-mannosidase DFG5 OS=Saccharomyces cerevisiae (strain ATCC 204508 / S288c) GN=DFG5 PE=1 SV=1	scaffold38:264791-266414	1422	178.946	1284.03	0.139363	6.92e-204	4.07e-202	UP
striiformis_Gene13095	-	C22016:56981-57926	882	26.9715	821.999	0.0328121	2.12e-203	1.24e-201	UP
striiformis_Gene11154	-	C21488:32591-33713	972	759.214	16.5874	45.7705	4.41e-202	2.57e-200	DOWN
striiformis_Gene58	sp|P59671|RL3_NEUCR 60S ribosomal protein L3 OS=Neurospora crassa (strain ATCC 24698 / 74-OR23-1A / CBS 708.71 / DSM 1257 / FGSC 987) GN=rpl-3 PE=3 SV=1	C4674:29-417	333	668.936	1e-05	66893600	2.19e-201	1.27e-199	DOWN
striiformis_Gene10355	-	C21258:23343-25051	858	664.024	1e-05	66402400	3.57e-200	2.06e-198	DOWN
striiformis_Gene15197	-	scaffold94:30935-31839	621	660.876	1.57515	419.564	9.86e-197	5.64e-195	DOWN
striiformis_Gene25662	sp|Q12300|RGT2_YEAST High-affinity glucose transporter RGT2 OS=Saccharomyces cerevisiae (strain ATCC 204508 / S288c) GN=RGT2 PE=1 SV=1	scaffold660:345725-348742	1548	652.151	1e-05	65215100	1.55e-196	8.84e-195	DOWN
striiformis_Gene15767	sp|Q9Y757|CP52L_DEBHN Cytochrome P450 52A12 OS=Debaryomyces hansenii GN=CYP52A12 PE=2 SV=2	scaffold967:74377-76510	1677	689.139	6.66234	103.438	4.56e-196	2.59e-194	DOWN
striiformis_Gene28270	sp|O48920|ARF_VIGUN ADP-ribosylation factor OS=Vigna unguiculata GN=ARF PE=2 SV=3	scaffold179:39386-40386	546	1623.63	361.35	4.49323	6.05e-194	3.41e-192	DOWN
striiformis_Gene14654	-	scaffold806:25739-26266	354	643.594	1e-05	64359400	8.3e-194	4.66e-192	DOWN
striiformis_Gene21074	-	scaffold692:188796-189875	771	635.547	1e-05	63554700	2.21e-191	1.24e-189	DOWN
striiformis_Gene12252	-	C21812:5529-6360	594	667.752	5.8878	113.413	3.25e-191	1.81e-189	DOWN
striiformis_Gene17331	sp|Q4PB04|H32_USTMA Histone H3.2 OS=Ustilago maydis (strain 521 / FGSC 9021) GN=HHT2 PE=3 SV=3	scaffold852:84758-85444	411	665.103	5.26538	126.316	1.29e-190	7.16e-189	DOWN
striiformis_Gene11217	sp|Q3ZCK8|COA5_BOVIN Cytochrome c oxidase assembly factor 5 OS=Bos taurus GN=COA5 PE=3 SV=1	C21556:34254-34569	249	871.621	57.2082	15.2359	1e-189	5.55e-188	DOWN
striiformis_Gene17344	-	scaffold852:125492-127438	1038	52.0079	868.287	0.0598971	2.84e-189	1.56e-187	UP
striiformis_Gene26243	sp|A7RVK7|TPPC2_NEMVE Probable trafficking protein particle complex subunit 2 OS=Nematostella vectensis GN=v1g94938 PE=3 SV=1	scaffold750:127631-127945	165	1e-05	638.625	1.57e-08	6.67e-189	3.65e-187	UP
striiformis_Gene15984	-	scaffold757:106919-107362	345	764.299	30.7251	24.8754	2.12e-186	1.16e-184	DOWN
striiformis_Gene29361	-	scaffold61:192239-192840	384	618.472	1e-05	61847200	3.14e-186	1.7e-184	DOWN
striiformis_Gene10632	-	scaffold5:36306-36826	297	1e-05	627.725	1.59e-08	1.28e-185	6.93e-184	UP
striiformis_Gene9562	-	scaffold896:13676-14105	354	621.268	1.51961	408.834	6.13e-185	3.3e-183	DOWN
striiformis_Gene25070	sp|P48825|BGL1_ASPAC Beta-glucosidase 1 OS=Aspergillus aculeatus PE=2 SV=1	scaffold547:133541-136995	2490	1207.84	188.314	6.41397	7.2e-185	3.86e-183	DOWN
striiformis_Gene9763	-	C21038:26571-27505	585	606.78	1e-05	60678000	1.36e-182	7.26e-181	DOWN
striiformis_Gene4722	sp|Q9VLV5|RUXE_DROME Probable small nuclear ribonucleoprotein E OS=Drosophila melanogaster GN=SmE PE=3 SV=1	C19024:5319-5882	297	1090.35	146.58	7.4386	2.86e-181	1.52e-179	DOWN
striiformis_Gene12643	sp|C5FBW2|SED2_ARTOC Tripeptidyl-peptidase SED2 OS=Arthroderma otae (strain ATCC MYA-4605 / CBS 113480) GN=SED2 PE=3 SV=1	scaffold935:51613-54344	1938	20.9316	717.141	0.0291876	6.52e-181	3.45e-179	UP
striiformis_Gene28550	-	scaffold45:274782-275567	567	440.535	1747.98	0.252025	3.46e-180	1.82e-178	UP
striiformis_Gene26871	-	scaffold74:330838-332325	795	48.4556	807.928	0.0599751	2.77e-176	1.45e-174	UP
striiformis_Gene16232	-	scaffold266:19335-20361	618	897.324	82.6728	10.8539	5.4e-176	2.83e-174	DOWN
striiformis_Gene16411	-	scaffold853:9962-10985	549	687.159	20.8086	33.0228	7.02e-176	3.66e-174	DOWN
striiformis_Gene11351	-	scaffold968:20464-21598	594	626.514	7.86927	79.6153	1.21e-175	6.28e-174	DOWN
striiformis_Gene12940	-	C21984:7394-8603	969	582.063	1e-05	58206300	2.55e-175	1.32e-173	DOWN
striiformis_Gene28506	-	scaffold140:552866-553127	261	807.433	54.2884	14.873	7.75e-175	3.99e-173	DOWN
striiformis_Gene18491	-	scaffold550:150987-151401	414	580.898	1e-05	58089800	1.03e-174	5.28e-173	DOWN
striiformis_Gene23710	-	scaffold913:35423-35952	375	579.306	1e-05	57930600	2.07e-174	1.06e-172	DOWN
striiformis_Gene25844	-	scaffold452:283785-284404	537	586.46	1.46992	398.974	2.34e-174	1.19e-172	DOWN
striiformis_Gene19794	-	scaffold238:17196-17778	429	680.033	22.359	30.4143	1.92e-171	9.73e-170	DOWN
striiformis_Gene10344	-	C21250:30583-31206	417	569.098	1e-05	56909800	2.22e-171	1.12e-169	DOWN
striiformis_Gene19464	-	scaffold564:52344-52705	297	935.825	102.594	9.12163	3.92e-171	1.97e-169	DOWN
striiformis_Gene112	-	C5318:505-740	165	1e-05	578.438	1.73e-08	5.52e-171	2.77e-169	UP
striiformis_Gene13392	-	C22072:22390-24915	1314	564.333	1e-05	56433300	7.26e-170	3.62e-168	DOWN
striiformis_Gene14652	sp|Q4UJB1|HSPC4_RICFE Small heat shock protein C4 OS=Rickettsia felis (strain ATCC VR-1525 / URRWXCal2) GN=hspc4-1 PE=3 SV=1	scaffold806:24082-24701	477	563.108	1e-05	56310800	1.46e-169	7.24e-168	DOWN
striiformis_Gene1489	-	C13632:4602-5885	1149	831.791	70.8814	11.735	1.04e-167	5.14e-166	DOWN
striiformis_Gene23066	sp|D4D7N6|SED3_TRIVH Probable tripeptidyl-peptidase SED3 OS=Trichophyton verrucosum (strain HKI 0517) GN=SED3 PE=3 SV=2	scaffold453:208426-211013	1878	13.655	640.635	0.0213148	1.37e-167	6.76e-166	UP
striiformis_Gene11876	-	scaffold857:32070-33340	915	606.629	9.58053	63.3189	1.27e-166	6.24e-165	DOWN
striiformis_Gene28772	-	scaffold146:313273-314477	969	553.564	1e-05	55356400	1.56e-166	7.64e-165	DOWN
striiformis_Gene5529	sp|P55059|PDI_HUMIN Protein disulfide-isomerase OS=Humicola insolens PE=1 SV=1	C19492:1880-4033	1578	974.181	124.769	7.80788	4.15e-166	2.02e-164	DOWN
striiformis_Gene14953	-	scaffold524:64178-66291	1203	550.338	0.181594	3030.6	1.27e-165	6.15e-164	DOWN
striiformis_Gene10799	sp|Q75DG6|DCW1_ASHGO Mannan endo-1,6-alpha-mannosidase DCW1 OS=Ashbya gossypii (strain ATCC 10895 / CBS 109.51 / FGSC 9923 / NRRL Y-1056) GN=DCW1 PE=3 SV=2	C21410:3636-5275	1302	71.5414	840.162	0.0851519	2.05e-165	9.92e-164	UP
striiformis_Gene9579	sp|Q99002|1433_TRIHA 14-3-3 protein homolog OS=Trichoderma harzianum PE=2 SV=1	C20986:18696-20095	795	854.558	81.9876	10.423	3.82e-165	1.84e-163	DOWN
striiformis_Gene18828	-	scaffold763:144142-145554	1215	545.436	0.170339	3202.06	4.14e-164	1.99e-162	DOWN
striiformis_Gene22779	-	scaffold212:133268-134754	795	209.707	1187.35	0.176618	1.34e-163	6.39e-162	UP
striiformis_Gene21050	-	scaffold692:78779-79452	606	1e-05	552.403	1.81e-08	3.26e-163	1.55e-161	UP
striiformis_Gene13645	-	C22092:27689-29129	693	554.39	2.75148	201.488	1.04e-162	4.93e-161	DOWN
striiformis_Gene23843	-	scaffold514:58295-59816	1158	21.8068	657.657	0.0331583	1.52e-162	7.19e-161	UP
striiformis_Gene17330	sp|Q9HDF5|H4_MORAP Histone H4 OS=Mortierella alpina GN=H4.1 PE=3 SV=3	scaffold852:83646-84121	315	1217.89	236.511	5.1494	6.31e-162	2.98e-160	DOWN
striiformis_Gene15669	sp|O00057|NMT1_UROFA Protein NMT1 homolog OS=Uromyces fabae GN=PIG1 PE=2 SV=1	scaffold48:24309-26364	1005	529.44	1e-05	52944000	2.92e-159	1.37e-157	DOWN
striiformis_Gene11557	-	scaffold432:4437-5791	1158	527.763	1e-05	52776300	1.18e-158	5.51e-157	DOWN
striiformis_Gene27858	-	scaffold269:160190-160740	321	2010.27	668.56	3.00687	1.54e-158	7.2e-157	DOWN
striiformis_Gene28745	-	scaffold146:111132-112854	1722	18.9469	624.635	0.0303328	1.18e-156	5.5e-155	UP
striiformis_Gene22090	-	scaffold615:214195-215474	660	519.574	1e-05	51957400	6.2e-156	2.87e-154	DOWN
striiformis_Gene26013	-	scaffold84:31195-32465	915	609.213	18.7652	32.465	1.16e-155	5.36e-154	DOWN
striiformis_Gene13881	-	scaffold934:82485-84633	1737	582.203	12.331	47.2146	2.84e-155	1.31e-153	DOWN
striiformis_Gene21422	sp|O74754|ATPG_SCHPO ATP synthase subunit gamma, mitochondrial OS=Schizosaccharomyces pombe (strain 972 / ATCC 24843) GN=atp3 PE=3 SV=1	scaffold962:124576-125968	1065	817.585	82.3407	9.92929	1.04e-154	4.76e-153	DOWN
striiformis_Gene17346	sp|Q9IA76|RL31_PAROL 60S ribosomal protein L31 OS=Paralichthys olivaceus GN=rpl31 PE=2 SV=1	scaffold852:138896-139547	378	681.193	38.752	17.5783	1.25e-154	5.7e-153	DOWN
striiformis_Gene25015	-	scaffold517:243326-246805	900	78.9069	815.318	0.0967805	1.75e-153	7.95e-152	UP
striiformis_Gene17466	sp|Q4P0H0|YOP1_USTMA Protein YOP1 OS=Ustilago maydis (strain 521 / FGSC 9021) GN=YOP1 PE=3 SV=1	C22298:72858-74468	534	867.043	103.072	8.41201	5e-153	2.27e-151	DOWN
striiformis_Gene18933	sp|O14368|HSP16_SCHPO Heat shock protein 16 OS=Schizosaccharomyces pombe (strain 972 / ATCC 24843) GN=hsp16 PE=2 SV=1	scaffold185:63331-63947	477	509.426	1e-05	50942600	6.32e-153	2.85e-151	DOWN
striiformis_Gene28298	-	scaffold179:164071-164767	696	508.399	1e-05	50839900	1.26e-152	5.68e-151	DOWN
striiformis_Gene11953	-	scaffold635:31280-32774	1008	855.474	100.203	8.53741	5.3e-152	2.38e-150	DOWN
striiformis_Gene25279	sp|D4DBH6|SED2_TRIVH Probable tripeptidyl-peptidase SED2 OS=Trichophyton verrucosum (strain HKI 0517) GN=SED2 PE=3 SV=1	scaffold796:153523-156110	1878	5.85361	544.763	0.0107452	1.36e-151	6.1e-150	UP
striiformis_Gene11837	sp|Q08435|PMA1_NICPL Plasma membrane ATPase 1 OS=Nicotiana plumbaginifolia GN=PMA1 PE=2 SV=1	C21736:42894-46376	2889	461.601	1640.75	0.281335	2.71e-151	1.21e-149	UP
striiformis_Gene23897	-	scaffold514:281570-283430	555	503.854	1e-05	50385400	4.03e-151	1.79e-149	DOWN
striiformis_Gene26610	sp|P0CR96|TIM9_CRYNJ Mitochondrial import inner membrane translocase subunit TIM9 OS=Cryptococcus neoformans var. neoformans serotype D (strain JEC21 / ATCC MYA-565) GN=TIM9 PE=3 SV=1	scaffold782:371525-371913	264	620.083	25.1449	24.6604	8.88e-151	3.93e-149	DOWN
striiformis_Gene25314	sp|O74959|YJCD_SCHPO Uncharacterized oxidoreductase C736.13 OS=Schizosaccharomyces pombe (strain 972 / ATCC 24843) GN=SPCC736.13 PE=3 SV=1	scaffold221:2178-3456	798	572.77	14.1269	40.5446	1.1e-149	4.86e-148	DOWN
striiformis_Gene12020	-	C21760:38622-38977	258	602.488	22.2855	27.035	5.9e-149	2.59e-147	DOWN
striiformis_Gene25075	-	scaffold547:173583-174378	633	1249.38	279.044	4.47736	5.95e-149	2.61e-147	DOWN
striiformis_Gene20138	-	scaffold719:189927-191787	555	494.729	1e-05	49472900	2.06e-148	9e-147	DOWN
striiformis_Gene13010	-	C22006:7671-8502	594	523.302	5.95644	87.8548	3.75e-148	1.63e-146	DOWN
striiformis_Gene25738	-	scaffold534:24444-28300	2475	553.705	11.0675	50.0298	3.9e-148	1.69e-146	DOWN
striiformis_Gene25204	-	scaffold504:126151-127154	678	496.958	1.92911	257.61	3.65e-147	1.58e-145	DOWN
striiformis_Gene6776	sp|Q11058|Y1260_MYCTU Uncharacterized protein Rv1260/MT1298 OS=Mycobacterium tuberculosis GN=Rv1260 PE=4 SV=1	C20128:3982-5670	1476	539.345	9.9076	54.4375	8.04e-147	3.46e-145	DOWN
striiformis_Gene1331	-	scaffold206:41-266	225	2268.61	871.698	2.60252	9.32e-146	4e-144	DOWN
striiformis_Gene28191	sp|Q6BRG3|H2A2_DEBHA Histone H2A.2 OS=Debaryomyces hansenii (strain ATCC 36239 / CBS 767 / JCM 1990 / NBRC 0083 / IGC 2968) GN=HTA2 PE=3 SV=3	scaffold856:160165-160778	402	1648.94	503.764	3.27324	1.67e-144	7.16e-143	DOWN
striiformis_Gene13699	-	scaffold279:9847-13564	2865	481.583	0.519764	926.542	1.69e-144	7.2e-143	DOWN
striiformis_Gene9517	sp|A9ZSY2|TRET1_APILI Facilitated trehalose transporter Tret1 OS=Apis mellifera ligustica GN=Tret1 PE=1 SV=1	C20938:22954-26685	1851	477.028	0.132537	3599.21	2.71e-143	1.15e-141	DOWN
striiformis_Gene13337	sp|O94725|YCFD_SCHPO UPF0364 protein C1393.13 OS=Schizosaccharomyces pombe (strain 972 / ATCC 24843) GN=SPCC1393.13 PE=3 SV=1	scaffold209:30648-32742	1488	711.278	61.6294	11.5412	7.27e-143	3.08e-141	DOWN
striiformis_Gene13813	-	scaffold886:40249-44523	3891	16.0302	564.147	0.0284149	3.76e-142	1.59e-140	UP
striiformis_Gene11210	-	C21556:11960-12347	387	473.327	1e-05	47332700	4.34e-142	1.82e-140	DOWN
striiformis_Gene23309	sp|P31539|HS104_YEAST Heat shock protein 104 OS=Saccharomyces cerevisiae (strain ATCC 204508 / S288c) GN=HSP104 PE=1 SV=2	scaffold473:17905-20862	2382	527.991	10.2913	51.3046	7.12e-142	2.99e-140	DOWN
striiformis_Gene24422	sp|O74959|YJCD_SCHPO Uncharacterized oxidoreductase C736.13 OS=Schizosaccharomyces pombe (strain 972 / ATCC 24843) GN=SPCC736.13 PE=3 SV=1	scaffold222:283851-285688	1017	12.7534	545.676	0.0233717	9.51e-142	3.98e-140	UP
striiformis_Gene11835	sp|P83970|PMA1_WHEAT Plasma membrane ATPase OS=Triticum aestivum GN=ha1 PE=2 SV=1	C21736:14901-18396	2889	407.405	1489.19	0.273575	1.28e-141	5.35e-140	UP
striiformis_Gene28941	-	scaffold12:6510-7044	534	0.788733	473.434	0.00166598	1.43e-139	5.92e-138	UP
striiformis_Gene27791	-	scaffold798:299247-300183	624	655.344	47.214	13.8803	3.52e-139	1.45e-137	DOWN
striiformis_Gene15622	-	scaffold191:53575-53970	252	1308.83	335.105	3.90573	3.35e-138	1.38e-136	DOWN
striiformis_Gene16481	sp|O59826|KCAB_SCHPO Putative voltage-gated potassium channel subunit beta OS=Schizosaccharomyces pombe (strain 972 / ATCC 24843) GN=SPCC965.06 PE=3 SV=1	C22280:73261-74879	1014	1009.53	189.152	5.33714	1.2e-137	4.92e-136	DOWN
striiformis_Gene11562	-	scaffold432:30698-31113	264	1621.8	510.326	3.17797	3.54e-137	1.45e-135	DOWN
striiformis_Gene25525	-	scaffold867:318962-319424	387	52.849	672.71	0.0785613	1.78e-136	7.26e-135	UP
striiformis_Gene23308	-	scaffold473:14846-15696	771	535.398	16.3854	32.6753	1.98e-136	8.08e-135	DOWN
striiformis_Gene26640	sp|P62792|H4_PHACH Histone H4 OS=Phanerochaete chrysosporium GN=H4.1 PE=3 SV=2	scaffold197:97567-98018	315	691.078	63.8802	10.8183	5.74e-136	2.33e-134	DOWN
striiformis_Gene16457	-	scaffold569:70830-72086	648	537.466	17.3658	30.9497	8.46e-136	3.42e-134	DOWN
striiformis_Gene13072	-	C22010:45538-46548	819	452.833	1e-05	45283300	9.2e-136	3.71e-134	DOWN
striiformis_Gene3329	sp|Q8J1R3|GLNA_SUIBO Glutamine synthetase OS=Suillus bovinus GN=GLNA PE=3 SV=1	C17366:9014-10656	1086	655.305	51.4388	12.7395	9.37e-136	3.77e-134	DOWN
striiformis_Gene16479	-	C22280:64076-65173	864	41.1569	632.161	0.0651051	3.33e-135	1.33e-133	UP
striiformis_Gene28435	-	scaffold140:248720-250241	1158	7.79653	493.388	0.015802	1.48e-133	5.9e-132	UP
striiformis_Gene23687	-	scaffold242:210680-212031	660	498.621	10.3099	48.3633	2.4e-133	9.56e-132	DOWN
striiformis_Gene18761	-	scaffold479:132841-133881	861	171.144	967.693	0.176858	4.02e-133	1.6e-131	UP
striiformis_Gene22032	-	scaffold742:190940-192140	729	846.596	128.536	6.58645	3.82e-132	1.51e-130	DOWN
striiformis_Gene16062	-	scaffold475:110299-110823	333	91.1534	765.37	0.119097	1.35e-131	5.34e-130	UP
striiformis_Gene21735	sp|P24867|PCL1_YEAST PHO85 cyclin-1 OS=Saccharomyces cerevisiae (strain ATCC 204508 / S288c) GN=PCL1 PE=1 SV=1	scaffold536:201653-202796	966	11.7747	501.48	0.0234799	2.34e-130	9.21e-129	UP
striiformis_Gene15314	-	scaffold698:110256-110890	405	579.255	35.3297	16.3957	3.99e-129	1.57e-127	DOWN
striiformis_Gene2196	-	scaffold535:4717-6668	1329	0.190524	437.087	0.000435895	4.07e-129	1.59e-127	UP
striiformis_Gene16708	-	C22284:50574-51069	423	474.887	8.91686	53.2572	4.73e-129	1.84e-127	DOWN
striiformis_Gene25650	sp|Q8J1R3|GLNA_SUIBO Glutamine synthetase OS=Suillus bovinus GN=GLNA PE=3 SV=1	scaffold660:289883-291531	1086	582.015	37.5324	15.507	4.17e-128	1.62e-126	DOWN
striiformis_Gene25581	sp|P55306|CATA_SCHPO Catalase OS=Schizosaccharomyces pombe (strain 972 / ATCC 24843) GN=cta1 PE=1 SV=1	scaffold230:229723-231857	1584	433.9	1.21831	356.149	6.96e-128	2.7e-126	DOWN
striiformis_Gene1179	-	C12486:585-1464	630	436.616	2.35597	185.323	3.51e-127	1.36e-125	DOWN
striiformis_Gene11466	-	scaffold124:21763-22265	267	612.183	48.8294	12.5372	1.11e-126	4.27e-125	DOWN
striiformis_Gene17162	-	C22294:94848-97654	438	937.314	179.793	5.2133	2.76e-126	1.06e-124	DOWN
striiformis_Gene15263	sp|Q75DG6|DCW1_ASHGO Mannan endo-1,6-alpha-mannosidase DCW1 OS=Ashbya gossypii (strain ATCC 10895 / CBS 109.51 / FGSC 9923 / NRRL Y-1056) GN=DCW1 PE=3 SV=2	scaffold758:3023-4662	1302	49.8922	624.55	0.079885	3.43e-126	1.31e-124	UP
striiformis_Gene20066	sp|P32948|LIP4_CANRU Lipase 4 OS=Candida rugosa GN=LIP4 PE=3 SV=1	scaffold463:150543-153301	1692	0.147743	427.811	0.000345346	3.84e-126	1.47e-124	UP
striiformis_Gene10185	sp|Q55DQ2|ABCGB_DICDI ABC transporter G family member 11 OS=Dictyostelium discoideum GN=abcG11 PE=3 SV=1	scaffold229:25966-32241	4338	664.941	68.5214	9.70414	4.12e-125	1.57e-123	DOWN
striiformis_Gene10823	-	C21432:11426-14337	777	1.27712	429.188	0.00297567	1.93e-124	7.32e-123	UP
striiformis_Gene4855	sp|Q9PT92|CATA_DANRE Catalase OS=Danio rerio GN=cat PE=2 SV=1	C19132:6386-8529	1584	426.195	2.25219	189.236	3.57e-124	1.35e-122	DOWN
striiformis_Gene11984	sp|P07144|VDAC_NEUCR Mitochondrial outer membrane protein porin OS=Neurospora crassa (strain ATCC 24698 / 74-OR23-1A / CBS 708.71 / DSM 1257 / FGSC 987) GN=B7H23.070 PE=2 SV=1	C21756:11674-13178	1005	670.822	72.8748	9.20513	8.64e-124	3.25e-122	DOWN
striiformis_Gene12552	-	C21900:65157-67254	1323	456.686	8.35103	54.6862	9.74e-124	3.65e-122	DOWN
striiformis_Gene23723	sp|P16257|TSPO_RAT Translocator protein OS=Rattus norvegicus GN=Tspo PE=1 SV=1	scaffold913:100587-101532	615	580.627	42.032	13.8139	4.12e-123	1.54e-121	DOWN
striiformis_Gene15021	sp|Q9HFR7|RL36_TRIHM 60S ribosomal protein L36 OS=Trichoderma hamatum GN=rpl36 PE=3 SV=1	C22216:51650-52259	336	835.174	141.541	5.90058	3.3e-122	1.23e-120	DOWN
striiformis_Gene19963	-	scaffold620:16740-18111	957	406.682	0.265267	1533.1	6.82e-122	2.54e-120	DOWN
striiformis_Gene12057	sp|P0CP28|NPC2_CRYNJ Phosphatidylglycerol/phosphatidylinositol transfer protein OS=Cryptococcus neoformans var. neoformans serotype D (strain JEC21 / ATCC MYA-565) GN=NPC2 PE=3 SV=1	C21754:51983-52924	594	468.533	1483.26	0.315881	6.78e-120	2.52e-118	UP
striiformis_Gene21611	sp|Q12535|PME_ASPAC Pectinesterase OS=Aspergillus aculeatus GN=pme1 PE=2 SV=1	scaffold805:93659-95570	969	10.4664	459.852	0.0227604	1.56e-119	5.76e-118	UP
striiformis_Gene14462	-	scaffold774:66236-67337	1101	395.226	1e-05	39522600	1.42e-118	5.24e-117	DOWN
striiformis_Gene17997	-	scaffold705:138992-139810	588	1e-05	401.938	2.49e-08	2.09e-118	7.69e-117	UP
striiformis_Gene12414	-	C21850:56878-57640	762	394.989	1e-05	39498900	2.84e-118	1.04e-116	DOWN
striiformis_Gene18845	sp|Q96UQ7|RLA2_RHOGU 60S acidic ribosomal protein P2 OS=Rhodotorula glutinis PE=1 SV=1	scaffold872:30329-30819	336	403.091	2.13481	188.818	5.61e-117	2.05e-115	DOWN
striiformis_Gene13895	-	C22112:49658-50666	633	389.306	1e-05	38930600	9.17e-117	3.34e-115	DOWN
striiformis_Gene21095	-	scaffold262:88990-89875	771	388.004	1e-05	38800400	1.84e-116	6.68e-115	DOWN
striiformis_Gene20233	sp|Q54YZ4|ETFB_DICDI Electron transfer flavoprotein subunit beta OS=Dictyostelium discoideum GN=etfb PE=3 SV=1	scaffold929:37590-38746	816	394.171	1.13472	347.373	3.47e-116	1.26e-114	DOWN
striiformis_Gene20188	sp|P61834|H3_PENFN Histone H3 OS=Penicillium funiculosum GN=HHT1 PE=3 SV=2	scaffold248:33217-34504	621	1121.83	296.452	3.78419	2.99e-115	1.08e-113	DOWN
striiformis_Gene16884	-	scaffold765:113341-113772	306	1e-05	388.358	2.57e-08	1.54e-114	5.55e-113	UP
striiformis_Gene13758	sp|P24867|PCL1_YEAST PHO85 cyclin-1 OS=Saccharomyces cerevisiae (strain ATCC 204508 / S288c) GN=PCL1 PE=1 SV=1	C22100:36257-37400	966	12.0558	450.507	0.0267605	2.08e-114	7.47e-113	UP
striiformis_Gene16598	sp|Q5R5X3|PUM1_PONAB Pumilio homolog 1 OS=Pongo abelii GN=PUM1 PE=2 SV=1	scaffold866:95963-98828	2385	68.3902	635.001	0.107701	2.09e-114	7.5e-113	UP
striiformis_Gene2689	-	C16398:4436-6244	1377	51.3052	583.825	0.0878777	9.14e-114	3.27e-112	UP
striiformis_Gene10753	-	scaffold871:39025-41913	1716	385.968	1.518	254.261	1.74e-113	6.21e-112	DOWN
striiformis_Gene12316	-	C21830:55535-55850	204	1e-05	384.569	2.6e-08	2.38e-113	8.47e-112	UP
striiformis_Gene27525	-	scaffold233:430301-431858	1443	12.3583	445.661	0.0277303	5.64e-113	2e-111	UP
striiformis_Gene27240	sp|Q99063|PRA1_USTHO Pheromone receptor 1 OS=Ustilago hordei GN=PRA1 PE=3 SV=1	scaffold656:328171-329521	1134	375.348	0.511842	733.328	1.54e-112	5.44e-111	DOWN
striiformis_Gene11443	-	scaffold996:43848-45394	1206	1e-05	381.762	2.62e-08	1.86e-112	6.56e-111	UP
striiformis_Gene7624	sp|P0CH37|ADHC2_MYCS2 NADP-dependent alcohol dehydrogenase C 2 OS=Mycobacterium smegmatis (strain ATCC 700084 / mc(2)155) GN=adhC2 PE=1 SV=1	C20420:18213-20062	1086	1e-05	379.793	2.63e-08	7.31e-112	2.57e-110	UP
striiformis_Gene28610	-	scaffold70:66537-69663	1824	445.473	15.4924	28.7543	1.2e-111	4.2e-110	DOWN
striiformis_Gene11716	sp|O02640|MDHM_CAEEL Probable malate dehydrogenase, mitochondrial OS=Caenorhabditis elegans GN=mdh-1 PE=3 SV=1	C21708:10385-11966	1062	489.555	27.225	17.9818	2.06e-111	7.21e-110	DOWN
striiformis_Gene19483	-	scaffold564:142300-143442	585	388.273	3.91779	99.1051	4.68e-111	1.63e-109	DOWN
striiformis_Gene12843	-	C21946:60548-61132	483	370.887	1e-05	37088700	4.97e-111	1.73e-109	DOWN
striiformis_Gene9318	sp|O14019|HAL4_SCHPO Serine/threonine-protein kinase hal4 OS=Schizosaccharomyces pombe (strain 972 / ATCC 24843) GN=hal4 PE=1 SV=1	C20870:34084-38118	2934	516.634	36.1311	14.2989	7.28e-111	2.53e-109	DOWN
striiformis_Gene8670	-	scaffold446:876-1089	213	213.869	956.029	0.223706	7.65e-111	2.65e-109	UP
striiformis_Gene1674	-	C14186:4251-4959	564	387.369	3.17947	121.834	9.33e-111	3.22e-109	DOWN
striiformis_Gene8953	-	C20776:1444-2820	1293	369.921	0.651549	567.756	9.95e-111	3.42e-109	DOWN
striiformis_Gene13109	sp|Q54NS9|AIFA_DICDI Apoptosis-inducing factor homolog A OS=Dictyostelium discoideum GN=aifA PE=3 SV=1	C22018:42075-43514	1224	483.747	26.4105	18.3165	1.01e-110	3.48e-109	DOWN
striiformis_Gene12666	-	C21934:1050-1866	453	112.231	728.763	0.154002	1.05e-109	3.61e-108	UP
striiformis_Gene28900	-	scaffold54:413334-414527	789	252.215	1027.05	0.245572	3.14e-109	1.07e-107	UP
striiformis_Gene28761	-	scaffold146:245836-247481	1017	501.086	34.6173	14.475	1.62e-108	5.53e-107	DOWN
striiformis_Gene2668	-	C16424:6382-11106	1035	6.41982	402.24	0.0159602	2.09e-108	7.11e-107	UP
striiformis_Gene11347	sp|O42859|RT02_SCHPO Probable 37S ribosomal protein mrp2, mitochondrial OS=Schizosaccharomyces pombe (strain 972 / ATCC 24843) GN=mrp2 PE=3 SV=2	scaffold968:8471-8892	276	817.363	160.25	5.10055	2.79e-108	9.46e-107	DOWN
striiformis_Gene26339	-	scaffold662:246331-246846	336	660.54	92.4304	7.14635	4.52e-108	1.53e-106	DOWN
striiformis_Gene28136	sp|P41946|MEL5_YEASX Alpha-galactosidase 5 OS=Saccharomyces cerevisiae GN=MEL5 PE=3 SV=1	scaffold599:445858-448762	1356	436.732	16.7464	26.0792	6.4e-108	2.16e-106	DOWN
striiformis_Gene22679	-	scaffold665:136524-138114	1041	1521.12	550.286	2.76424	1.98e-107	6.66e-106	DOWN
striiformis_Gene2539	sp|P62792|H4_PHACH Histone H4 OS=Phanerochaete chrysosporium GN=H4.1 PE=3 SV=2	C16062:6961-7412	315	518.66	41.9576	12.3615	3.74e-107	1.25e-105	DOWN
striiformis_Gene24014	-	scaffold250:267781-268549	432	1e-05	361.954	2.76e-08	1.65e-106	5.52e-105	UP
striiformis_Gene14558	sp|Q9R1P4|PSA1_MOUSE Proteasome subunit alpha type-1 OS=Mus musculus GN=Psma1 PE=1 SV=1	scaffold746:51497-53004	783	456.181	23.0525	19.7888	3.73e-106	1.24e-104	DOWN
striiformis_Gene17565	-	scaffold443:78755-79620	795	456.967	23.8144	19.1887	3.73e-106	1.24e-104	DOWN
striiformis_Gene18502	sp|P47979|ZFS1_SCHPO Zinc finger protein zfs1 OS=Schizosaccharomyces pombe (strain 972 / ATCC 24843) GN=zfs1 PE=1 SV=1	scaffold495:28289-30440	1923	57.5285	569.322	0.101047	1.3e-105	4.3e-104	UP
striiformis_Gene25368	sp|O00060|CYPH_UROFA Peptidyl-prolyl cis-trans isomerase OS=Uromyces fabae GN=PIG28 PE=2 SV=1	scaffold221:229919-230963	384	356.792	1.21877	292.748	8.8e-105	2.91e-103	DOWN
striiformis_Gene2165	-	C15556:3986-4522	444	349.963	1e-05	34996300	1.08e-104	3.57e-103	DOWN
striiformis_Gene29328	sp|Q99002|1433_TRIHA 14-3-3 protein homolog OS=Trichoderma harzianum PE=2 SV=1	scaffold61:36780-38190	897	493.432	36.9517	13.3534	1.38e-104	4.54e-103	DOWN
striiformis_Gene12405	sp|Q09859|MSRA_SCHPO Probable peptide methionine sulfoxide reductase OS=Schizosaccharomyces pombe (strain 972 / ATCC 24843) GN=mxr1 PE=3 SV=2	C21850:13119-14032	528	694.328	112.696	6.16107	1.38e-104	4.54e-103	DOWN
striiformis_Gene10312	-	C21238:41458-42379	579	361.422	2.32571	155.403	1.95e-104	6.38e-103	DOWN
striiformis_Gene18259	sp|O55125|NIPS1_MOUSE Protein NipSnap homolog 1 OS=Mus musculus GN=Nipsnap1 PE=1 SV=1	scaffold460:72469-73899	843	595.136	72.0606	8.25883	2.48e-104	8.12e-103	DOWN
striiformis_Gene22087	-	scaffold615:203273-205684	1848	390.201	8.14131	47.9285	2.64e-104	8.61e-103	DOWN
striiformis_Gene9523	sp|P05626|ATPF_YEAST ATP synthase subunit 4, mitochondrial OS=Saccharomyces cerevisiae (strain ATCC 204508 / S288c) GN=ATP4 PE=1 SV=2	C20952:21245-22372	702	1215.54	380.312	3.19617	6.3e-104	2.05e-102	DOWN
striiformis_Gene13936	-	scaffold715:47695-48823	978	388.41	8.33591	46.5948	1.02e-103	3.31e-102	DOWN
striiformis_Gene11908	-	C21748:29220-30098	801	345.863	1e-05	34586300	1.75e-103	5.65e-102	DOWN
striiformis_Gene2838	sp|P87184|ALP2_ASPFU Alkaline protease 2 OS=Neosartorya fumigata (strain ATCC MYA-4609 / Af293 / CBS 101355 / FGSC A1100) GN=alp2 PE=1 SV=1	C16726:10195-12058	1509	825.749	175.692	4.69998	3.64e-103	1.17e-101	DOWN
striiformis_Gene24658	-	scaffold729:41655-42656	696	350.812	1.49897	234.035	5.57e-103	1.79e-101	DOWN
striiformis_Gene28689	sp|O74455|6PGL_SCHPO Probable 6-phosphogluconolactonase OS=Schizosaccharomyces pombe (strain 972 / ATCC 24843) GN=SPCC16C4.10 PE=3 SV=1	scaffold70:455487-456548	786	510.185	44.9751	11.3437	1.41e-102	4.53e-101	DOWN
striiformis_Gene26280	-	scaffold750:296794-297555	324	597.24	76.6236	7.79447	1.83e-102	5.85e-101	DOWN
striiformis_Gene27786	-	scaffold798:284816-286539	822	413.717	15.1297	27.3447	1.89e-102	6.02e-101	DOWN
striiformis_Gene25706	-	scaffold201:214636-216402	1329	341.845	1e-05	34184500	2.81e-102	8.97e-101	DOWN
striiformis_Gene8517	sp|Q9P6U9|DED1_NEUCR ATP-dependent RNA helicase ded-1 OS=Neurospora crassa (strain ATCC 24698 / 74-OR23-1A / CBS 708.71 / DSM 1257 / FGSC 987) GN=ded-1 PE=3 SV=1	scaffold497:35128-37174	1989	341.613	1e-05	34161300	2.81e-102	8.97e-101	DOWN
striiformis_Gene9997	sp|Q7S2Z9|TPIS_NEUCR Triosephosphate isomerase OS=Neurospora crassa (strain ATCC 24698 / 74-OR23-1A / CBS 708.71 / DSM 1257 / FGSC 987) GN=tpi-1 PE=3 SV=1	C21122:28965-30057	768	607.815	81.1576	7.48932	8.8e-102	2.79e-100	DOWN
striiformis_Gene20354	-	scaffold121:47573-49408	1311	339.736	0.169326	2006.4	1.13e-101	3.57e-100	DOWN
striiformis_Gene544	sp|P87184|ALP2_ASPFU Alkaline protease 2 OS=Neosartorya fumigata (strain ATCC MYA-4609 / Af293 / CBS 101355 / FGSC A1100) GN=alp2 PE=1 SV=1	C9064:47-2035	1632	985.842	260.428	3.78547	1.81e-101	5.71e-100	DOWN
striiformis_Gene21468	-	scaffold830:103408-108923	1749	98.0876	659.159	0.148807	2.57e-101	8.09e-100	UP
striiformis_Gene23709	-	scaffold913:33020-34162	852	360.48	1188.31	0.303355	3.95e-101	1.24e-99	UP
striiformis_Gene18425	-	scaffold691:13754-14799	600	337.384	1e-05	33738400	4.54e-101	1.42e-99	DOWN
striiformis_Gene15731	-	scaffold263:52113-52977	750	343.714	1.424	241.372	7.03e-101	2.2e-99	DOWN
striiformis_Gene26644	-	scaffold197:116421-116811	213	1e-05	342.584	2.92e-08	7.36e-101	2.3e-99	UP
striiformis_Gene19651	sp|Q8TFN0|NDK_EMENI Nucleoside diphosphate kinase OS=Emericella nidulans (strain FGSC A4 / ATCC 38163 / CBS 112.46 / NRRL 194 / M139) GN=swoH PE=3 SV=1	scaffold617:104504-105467	456	382.988	9.84162	38.9151	1.18e-100	3.68e-99	DOWN
striiformis_Gene8007	sp|Q8BJA2|S41A1_MOUSE Solute carrier family 41 member 1 OS=Mus musculus GN=Slc41a1 PE=2 SV=1	C20486:16901-22211	2982	24.2308	447.133	0.0541915	1.46e-100	4.52e-99	UP
striiformis_Gene13963	-	scaffold605:52996-53468	405	333.673	1e-05	33367300	7.32e-100	2.26e-98	DOWN
striiformis_Gene15488	sp|P78970|LAG1_SCHPO Sphingosine N-acyltransferase lag1 OS=Schizosaccharomyces pombe (strain 972 / ATCC 24843) GN=lag1 PE=1 SV=2	C22252:35128-37259	1524	3.21201	356.304	0.0090148	1.22e-99	3.76e-98	UP
striiformis_Gene26180	sp|A7HZ35|GPMA_PARL1 2,3-bisphosphoglycerate-dependent phosphoglycerate mutase OS=Parvibaculum lavamentivorans (strain DS-1 / DSM 13023 / NCIMB 13966) GN=gpmA PE=3 SV=1	scaffold127:229699-230690	630	387.827	11.3746	34.0959	1.28e-99	3.95e-98	DOWN
striiformis_Gene22518	sp|P30683|GNAO_LYMST Guanine nucleotide-binding protein G(o) subunit alpha OS=Lymnaea stagnalis PE=2 SV=3	scaffold181:182637-184270	1077	13.9439	402.109	0.0346769	1.68e-99	5.16e-98	UP
striiformis_Gene28852	sp|P32911|SUI1_YEAST Eukaryotic translation initiation factor eIF-1 OS=Saccharomyces cerevisiae (strain ATCC 204508 / S288c) GN=SUI1 PE=1 SV=1	scaffold54:116778-117420	345	1372.22	490.414	2.79808	8.43e-99	2.58e-97	DOWN
striiformis_Gene19723	-	scaffold672:57546-58267	429	329.599	1e-05	32959900	1.18e-98	3.61e-97	DOWN
striiformis_Gene21333	-	scaffold932:184281-185947	1485	32.2554	466.1	0.0692027	2.06e-98	6.3e-97	UP
striiformis_Gene20282	-	scaffold91:83044-84152	912	328.497	1e-05	32849700	2.36e-98	7.19e-97	DOWN
striiformis_Gene24035	sp|P0C6U3|R1A_CVHN1 Replicase polyprotein 1a OS=Human coronavirus HKU1 (isolate N1) GN=1a PE=1 SV=1	scaffold814:59621-60893	1272	445.094	28.0815	15.8501	2.74e-98	8.31e-97	DOWN
striiformis_Gene18098	sp|Q09184|CDB4_SCHPO Curved DNA-binding protein OS=Schizosaccharomyces pombe (strain 972 / ATCC 24843) GN=cdb4 PE=1 SV=1	scaffold770:66974-68686	1191	378.655	10.9952	34.4382	3.16e-98	9.56e-97	DOWN
striiformis_Gene7077	sp|Q01358|BLI3_NEUCR Protein bli-3 OS=Neurospora crassa (strain ATCC 24698 / 74-OR23-1A / CBS 708.71 / DSM 1257 / FGSC 987) GN=bli-3 PE=2 SV=1	C20254:25650-26893	732	136.09	734.236	0.185349	3.65e-98	1.1e-96	UP
striiformis_Gene4455	sp|Q7RVN0|RL11_NEUCR 60S ribosomal protein L11 OS=Neurospora crassa (strain ATCC 24698 / 74-OR23-1A / CBS 708.71 / DSM 1257 / FGSC 987) GN=rpl-11 PE=3 SV=2	C18758:7464-8247	498	816.271	182.196	4.48018	4.65e-98	1.4e-96	DOWN
striiformis_Gene8603	-	C20670:29671-30104	330	327.103	1e-05	32710300	4.74e-98	1.42e-96	DOWN
striiformis_Gene2664	-	C16394:1356-2913	1443	30.4545	457.833	0.0665188	9.65e-98	2.9e-96	UP
striiformis_Gene28483	-	scaffold140:455103-456214	666	444.713	29.9673	14.8399	4.21e-97	1.26e-95	DOWN
striiformis_Gene11034	sp|O74959|YJCD_SCHPO Uncharacterized oxidoreductase C736.13 OS=Schizosaccharomyces pombe (strain 972 / ATCC 24843) GN=SPCC736.13 PE=3 SV=1	scaffold623:50847-52636	1017	8.06375	372.666	0.021638	5.71e-97	1.7e-95	UP
striiformis_Gene5960	-	scaffold200:7478-7951	405	423.354	23.7288	17.8414	6.38e-97	1.9e-95	DOWN
striiformis_Gene23841	sp|Q01200|PRIA_LENED Protein priA OS=Lentinula edodes GN=priA PE=2 SV=1	scaffold514:42457-45798	1119	3.26473	340.61	0.00958495	6.09e-95	1.81e-93	UP
striiformis_Gene19290	sp|P37837|TALDO_HUMAN Transaldolase OS=Homo sapiens GN=TALDO1 PE=1 SV=2	scaffold779:14907-20185	2400	439.676	30.5152	14.4084	7.73e-95	2.29e-93	DOWN
striiformis_Gene23223	-	scaffold689:84733-90577	2514	8.8602	361.532	0.0245074	8.7e-94	2.58e-92	UP
striiformis_Gene23727	sp|O59953|RL5_NEUCR 60S ribosomal protein L5 OS=Neurospora crassa (strain ATCC 24698 / 74-OR23-1A / CBS 708.71 / DSM 1257 / FGSC 987) GN=rpl-5 PE=3 SV=1	scaffold913:113078-114328	894	411.847	23.5369	17.4979	1.41e-93	4.17e-92	DOWN
striiformis_Gene23093	sp|Q65PL2|PDXS_BACLD Pyridoxal biosynthesis lyase PdxS OS=Bacillus licheniformis (strain DSM 13 / ATCC 14580) GN=pdxS PE=3 SV=1	scaffold258:47143-48597	1086	410.151	23.459	17.4837	2.68e-93	7.89e-92	DOWN
striiformis_Gene13386	sp|P79066|LIP1_GEOFE Lipase 1 OS=Geotrichum fermentans GN=LIP1 PE=1 SV=1	C22062:57834-60307	1650	530.445	64.7051	8.19789	2.95e-93	8.67e-92	DOWN
striiformis_Gene11969	-	scaffold959:30744-32115	957	311.112	0.820151	379.335	3.2e-93	9.39e-92	DOWN
striiformis_Gene24441	-	scaffold24:99953-100389	288	309.265	1e-05	30926500	1.29e-92	3.76e-91	DOWN
striiformis_Gene12841	-	C21946:52445-52679	234	308.339	1e-05	30833900	2.58e-92	7.52e-91	DOWN
striiformis_Gene14662	-	scaffold806:56198-57557	864	306.852	0.947891	323.721	1.03e-91	3.01e-90	DOWN
striiformis_Gene11862	-	scaffold511:32660-34388	1011	18.5838	392.306	0.0473707	2.86e-91	8.32e-90	UP
striiformis_Gene10869	-	scaffold29:40153-40898	570	304.325	1e-05	30432500	4.16e-91	1.2e-89	DOWN
striiformis_Gene24162	sp|Q7X2H8|CHOX_ARTGO Choline oxidase OS=Arthrobacter globiformis GN=codA PE=1 SV=1	scaffold136:33467-35619	1608	20.7144	398.651	0.0519612	6.24e-91	1.8e-89	UP
striiformis_Gene5509	-	C19508:21827-23966	1284	303.357	1e-05	30335700	8.33e-91	2.4e-89	DOWN
striiformis_Gene26520	-	scaffold464:297465-298528	804	484.096	1342.66	0.36055	9.05e-91	2.61e-89	UP
striiformis_Gene9460	sp|Q9FMU6|MPCP3_ARATH Mitochondrial phosphate carrier protein 3, mitochondrial OS=Arabidopsis thaliana GN=MPT3 PE=1 SV=1	C20926:36294-38108	1113	343.377	8.22353	41.7554	1.58e-90	4.55e-89	DOWN
striiformis_Gene11987	-	C21756:22562-23873	1233	2.74021	318.909	0.00859245	4.31e-90	1.24e-88	UP
striiformis_Gene25610	-	scaffold660:71101-72206	690	358.571	12.4506	28.7995	4.76e-90	1.36e-88	DOWN
striiformis_Gene16744	sp|Q550W6|FUCT1_DICDI GDP-fucose transporter 1 OS=Dictyostelium discoideum GN=slc35c1 PE=3 SV=1	scaffold944:72135-73481	1278	67.8726	534.196	0.127056	5.98e-90	1.71e-88	UP
striiformis_Gene20641	-	scaffold593:81494-81907	279	348.182	10.589	32.8815	1.66e-89	4.72e-88	DOWN
striiformis_Gene14527	-	scaffold916:45014-45326	312	483.915	52.8233	9.16101	1.74e-89	4.94e-88	DOWN
striiformis_Gene21510	sp|P78970|LAG1_SCHPO Sphingosine N-acyltransferase lag1 OS=Schizosaccharomyces pombe (strain 972 / ATCC 24843) GN=lag1 PE=1 SV=2	scaffold722:76649-78780	1524	25.9118	408.338	0.0634567	6.12e-89	1.74e-87	UP
striiformis_Gene12486	-	scaffold480:19722-20266	444	296.043	1e-05	29604300	1.08e-88	3.06e-87	DOWN
striiformis_Gene5874	sp|P34148|RACB_DICDI Rho-related protein racB OS=Dictyostelium discoideum GN=racB PE=1 SV=1	C19744:23915-25092	591	277.873	970.329	0.28637	1.17e-88	3.32e-87	UP
striiformis_Gene12106	sp|Q9M9W8|PLDP2_ARATH Phospholipase D p2 OS=Arabidopsis thaliana GN=PLDP2 PE=2 SV=2	C21788:60712-64671	2586	368.044	16.2991	22.5806	1.62e-88	4.57e-87	DOWN
striiformis_Gene20388	-	scaffold487:17606-18122	516	53.4583	491.252	0.108821	1.68e-88	4.72e-87	UP
striiformis_Gene29352	sp|Q9HEQ8|CGR1_ASPFU rRNA-processing protein cgrA OS=Neosartorya fumigata (strain ATCC MYA-4609 / Af293 / CBS 101355 / FGSC A1100) GN=cgrA PE=3 SV=1	scaffold61:164496-164763	267	1e-05	300.934	3.32e-08	2.25e-88	6.31e-87	UP
striiformis_Gene4641	-	scaffold974:11318-12338	804	38.3537	447.699	0.0856685	3.91e-88	1.09e-86	UP
striiformis_Gene20986	sp|P32189|GLPK_HUMAN Glycerol kinase OS=Homo sapiens GN=GK PE=1 SV=3	scaffold831:2134-4724	1950	307.361	1022.4	0.300627	4.6e-88	1.28e-86	UP
striiformis_Gene23417	sp|O74919|RNC1_SCHPO RNA-binding protein rnc1 OS=Schizosaccharomyces pombe (strain 972 / ATCC 24843) GN=rnc1 PE=1 SV=1	scaffold981:269207-270736	1275	320.227	5.38902	59.4221	1.61e-87	4.5e-86	DOWN
striiformis_Gene26256	-	scaffold750:214169-215669	1041	438.946	39.4301	11.1323	4.56e-87	1.27e-85	DOWN
striiformis_Gene28853	sp|Q5R5X3|PUM1_PONAB Pumilio homolog 1 OS=Pongo abelii GN=PUM1 PE=2 SV=1	scaffold54:119566-122431	2385	79.8872	551.734	0.144793	1.04e-86	2.9e-85	UP
striiformis_Gene18454	sp|O74286|ENO_CUNEL Enolase (Fragment) OS=Cunninghamella elegans PE=2 SV=1	scaffold691:143308-145379	1338	740.646	171.928	4.30788	2.21e-86	6.12e-85	DOWN
striiformis_Gene18179	-	scaffold505:54820-55501	426	34.0545	427.741	0.0796148	2.62e-86	7.23e-85	UP
striiformis_Gene1047	-	C11950:2983-3217	234	695.595	150.907	4.60943	6.06e-86	1.67e-84	DOWN
striiformis_Gene3552	sp|P47911|RL6_MOUSE 60S ribosomal protein L6 OS=Mus musculus GN=Rpl6 PE=1 SV=3	C17726:156-1132	753	327.428	8.09993	40.4236	7.49e-86	2.06e-84	DOWN
striiformis_Gene14554	sp|Q92407|HXKG_ASPNG Glucokinase OS=Aspergillus niger GN=glkA PE=1 SV=1	scaffold746:14174-16371	1629	389.344	25.4357	15.307	1.28e-85	3.51e-84	DOWN
striiformis_Gene3159	-	C17224:1778-2327	459	285.949	1e-05	28594900	2.26e-85	6.19e-84	DOWN
striiformis_Gene27412	-	scaffold20:320532-321567	657	364.758	18.1237	20.126	2.49e-85	6.8e-84	DOWN
striiformis_Gene11430	sp|Q8L5J1|MAN4_SOLLC Mannan endo-1,4-beta-mannosidase 4 OS=Solanum lycopersicum GN=MAN4 PE=1 SV=2	C21604:48489-50181	951	284.25	1e-05	28425000	4.53e-85	1.23e-83	DOWN
striiformis_Gene9813	-	C21068:2590-3399	552	284.665	1e-05	28466500	4.53e-85	1.23e-83	DOWN
striiformis_Gene12639	sp|Q9DFQ7|RL24_GILMI 60S ribosomal protein L24 OS=Gillichthys mirabilis GN=rpl24 PE=2 SV=2	scaffold935:36020-37129	567	605.449	110.217	5.49325	7.74e-85	2.1e-83	DOWN
striiformis_Gene20749	-	scaffold431:125535-127564	1254	283.999	0.780443	363.895	9.07e-85	2.46e-83	DOWN
striiformis_Gene26836	-	scaffold74:148844-154284	2664	18.3075	368.697	0.0496546	1.37e-84	3.69e-83	UP
striiformis_Gene21983	-	scaffold281:180990-182098	945	299.141	3.10975	96.1945	2.62e-84	7.07e-83	DOWN
striiformis_Gene3542	-	scaffold529:3727-7962	1641	281.815	1e-05	28181500	3.64e-84	9.81e-83	DOWN
striiformis_Gene3239	sp|P47979|ZFS1_SCHPO Zinc finger protein zfs1 OS=Schizosaccharomyces pombe (strain 972 / ATCC 24843) GN=zfs1 PE=1 SV=1	C17324:145-2295	1923	41.4025	439.507	0.0942021	9.55e-84	2.57e-82	UP
striiformis_Gene6783	-	C20128:17425-17719	294	1e-05	283.679	3.53e-08	2.54e-83	6.8e-82	UP
striiformis_Gene18749	sp|Q9HGY8|TPIS_ASPOR Triosephosphate isomerase OS=Aspergillus oryzae (strain ATCC 42149 / RIB 40) GN=tpiA PE=2 SV=1	scaffold479:81918-83016	768	897.88	263.542	3.40697	4.49e-83	1.2e-81	DOWN
striiformis_Gene123	-	C5412:513-807	294	428.086	41.4413	10.3299	6.75e-83	1.8e-81	DOWN
striiformis_Gene24973	-	scaffold517:49183-50270	708	71.9227	515.853	0.139425	8.43e-83	2.25e-81	UP
striiformis_Gene28371	sp|Q5B5X8|EXGA_EMENI Probable glucan 1,3-beta-glucosidase A OS=Emericella nidulans (strain FGSC A4 / ATCC 38163 / CBS 112.46 / NRRL 194 / M139) GN=exgA PE=3 SV=2	scaffold179:495620-497584	1200	170.983	734.499	0.232789	1.2e-82	3.18e-81	UP
striiformis_Gene29531	-	scaffold246:347049-348407	624	14.6467	345.829	0.0423524	2.91e-82	7.72e-81	UP
striiformis_Gene21662	-	scaffold532:72073-74026	1296	283.009	2.00855	140.902	3.75e-81	9.92e-80	DOWN
striiformis_Gene26882	-	scaffold74:385286-386822	1536	32.3661	399.181	0.0810813	1.63e-80	4.3e-79	UP
striiformis_Gene17586	-	scaffold443:144468-146993	1767	33.3194	402.944	0.0826899	1.67e-80	4.41e-79	UP
striiformis_Gene25400	sp|P36008|EF1G2_YEAST Elongation factor 1-gamma 2 OS=Saccharomyces cerevisiae (strain ATCC 204508 / S288c) GN=TEF4 PE=1 SV=1	scaffold132:53038-54878	1233	370.6	25.4962	14.5355	2.09e-80	5.5e-79	DOWN
striiformis_Gene14208	-	scaffold951:44971-45865	795	332.971	14.0661	23.6719	2.13e-80	5.6e-79	DOWN
striiformis_Gene5374	sp|O14007|CBF5_SCHPO H/ACA ribonucleoprotein complex subunit 4 OS=Schizosaccharomyces pombe (strain 972 / ATCC 24843) GN=cbf5 PE=3 SV=1	C19428:15524-15756	153	1e-05	273.568	3.66e-08	2.37e-80	6.22e-79	UP
striiformis_Gene28696	-	scaffold70:470939-471341	402	274.778	1.17632	233.591	3.59e-80	9.39e-79	DOWN
striiformis_Gene26609	-	scaffold782:362059-365038	2301	285.361	3.54057	80.5975	3.74e-80	9.75e-79	DOWN
striiformis_Gene14156	-	scaffold980:9269-9651	297	267.595	1e-05	26759500	6.12e-80	1.59e-78	DOWN
striiformis_Gene22334	-	scaffold851:107077-109123	1200	267.486	1e-05	26748600	6.12e-80	1.59e-78	DOWN
striiformis_Gene11812	-	scaffold832:50965-51670	396	1e-05	271.628	3.68e-08	9.33e-80	2.42e-78	UP
striiformis_Gene22618	sp|Q9P7D7|LCF2_SCHPO Long-chain-fatty-acid--CoA ligase 2 OS=Schizosaccharomyces pombe (strain 972 / ATCC 24843) GN=lcf2 PE=3 SV=1	scaffold253:135955-140040	2235	476.643	64.867	7.348	9.84e-80	2.55e-78	DOWN
striiformis_Gene28828	sp|P0CY18|CG11_CANAX G1/S-specific cyclin CLN1 OS=Candida albicans GN=CLN1 PE=3 SV=1	scaffold54:13385-14912	1380	266.412	0.185773	1434.07	1.23e-79	3.17e-78	DOWN
striiformis_Gene12509	-	scaffold965:2716-3251	288	401.979	36.9038	10.8926	1.25e-79	3.22e-78	DOWN
striiformis_Gene25849	-	scaffold452:293622-296789	1644	16.2847	342.733	0.0475142	2.33e-79	6.01e-78	UP
striiformis_Gene21600	sp|Q12535|PME_ASPAC Pectinesterase OS=Aspergillus aculeatus GN=pme1 PE=2 SV=1	scaffold805:45310-52339	1698	8.73093	310.338	0.0281336	4.58e-79	1.18e-77	UP
striiformis_Gene13080	sp|Q6BQF2|ACS1_DEBHA Acetyl-coenzyme A synthetase 1 OS=Debaryomyces hansenii (strain ATCC 36239 / CBS 767 / JCM 1990 / NBRC 0083 / IGC 2968) GN=ACS1 PE=3 SV=1	C22016:464-4029	2010	276.584	2.66106	103.938	4.59e-79	1.18e-77	DOWN
striiformis_Gene4854	-	C19132:5141-5794	561	468.224	62.9469	7.4384	5.29e-79	1.35e-77	DOWN
striiformis_Gene29171	-	scaffold290:567233-567899	462	263.509	1e-05	26350900	9.86e-79	2.52e-77	DOWN
striiformis_Gene21097	sp|P15700|UMPK_YEAST Uridylate kinase OS=Saccharomyces cerevisiae (strain ATCC 204508 / S288c) GN=URA6 PE=1 SV=1	scaffold262:94604-95440	606	112.743	593.197	0.19006	1.48e-78	3.78e-77	UP
striiformis_Gene14222	sp|Q9P602|ATPO_NEUCR ATP synthase subunit 5, mitochondrial OS=Neurospora crassa (strain ATCC 24698 / 74-OR23-1A / CBS 708.71 / DSM 1257 / FGSC 987) GN=atp-5 PE=3 SV=2	scaffold260:11924-13010	645	720.489	180.636	3.98862	1.85e-78	4.71e-77	DOWN
striiformis_Gene14983	-	scaffold190:77507-78478	759	259.756	1e-05	25975600	1.59e-77	4.03e-76	DOWN
striiformis_Gene9907	-	C21112:28844-31732	1716	259.779	1e-05	25977900	1.59e-77	4.03e-76	DOWN
striiformis_Gene17275	-	scaffold193:84654-87188	1587	258.433	0.154662	1670.95	3.18e-77	8.05e-76	DOWN
striiformis_Gene19025	sp|P10978|POLX_TOBAC Retrovirus-related Pol polyprotein from transposon TNT 1-94 OS=Nicotiana tabacum PE=2 SV=1	scaffold608:104726-108974	4248	293.817	7.66261	38.3442	6.37e-77	1.61e-75	DOWN
striiformis_Gene9595	-	scaffold946:42432-43573	582	256.703	1e-05	25670300	1.28e-76	3.22e-75	DOWN
striiformis_Gene13334	sp|O14094|PPX1_SCHPO Putative exopolyphosphatase OS=Schizosaccharomyces pombe (strain 972 / ATCC 24843) GN=SPAC2F3.11 PE=3 SV=1	scaffold209:19723-21509	1578	7.75367	296.697	0.0261333	1.52e-76	3.82e-75	UP
striiformis_Gene13582	sp|Q4GXU6|RS4_CARGR 40S ribosomal protein S4 OS=Carabus granulatus GN=RpS4 PE=2 SV=1	scaffold761:55134-59748	1140	296.577	8.68004	34.1677	1.55e-76	3.88e-75	DOWN
striiformis_Gene1744	-	C14266:1313-3862	1602	1e-05	260.063	3.85e-08	1.73e-76	4.33e-75	UP
striiformis_Gene29564	-	scaffold246:498782-500158	1161	11.4073	311.905	0.036573	6.78e-76	1.69e-74	UP
striiformis_Gene15130	-	C22226:43057-44066	738	556.419	106.132	5.24271	1.19e-75	2.97e-74	DOWN
striiformis_Gene28847	-	scaffold54:97627-98015	312	252.807	1e-05	25280700	2.06e-75	5.12e-74	DOWN
striiformis_Gene2802	sp|A4XKC0|RL35_CALS8 50S ribosomal protein L35 OS=Caldicellulosiruptor saccharolyticus (strain ATCC 43494 / DSM 8903) GN=rpmI PE=3 SV=1	C16678:9086-9716	558	580.307	118.656	4.89067	3.14e-75	7.81e-74	DOWN
striiformis_Gene16140	-	scaffold762:117670-118243	480	588.356	122.278	4.81163	4.02e-75	9.98e-74	DOWN
striiformis_Gene11062	sp|O94523|ACO1_SCHPO Probable acyl-CoA desaturase OS=Schizosaccharomyces pombe (strain 972 / ATCC 24843) GN=SPCC1281.06c PE=3 SV=1	C21508:46964-49034	1644	398.311	41.2589	9.65394	4.39e-75	1.09e-73	DOWN
striiformis_Gene25642	sp|P33723|YPT1_NEUCR GTP-binding protein ypt1 OS=Neurospora crassa (strain ATCC 24698 / 74-OR23-1A / CBS 708.71 / DSM 1257 / FGSC 987) GN=ypt-1 PE=3 SV=1	scaffold660:242674-243892	540	1391.44	597.131	2.33021	6.5e-75	1.61e-73	DOWN
striiformis_Gene29275	sp|Q4P9Y9|NACB_USTMA Nascent polypeptide-associated complex subunit beta OS=Ustilago maydis (strain 521 / FGSC 9021) GN=EGD1 PE=3 SV=1	scaffold89:423441-424265	540	305.852	12.743	24.0016	7.68e-75	1.89e-73	DOWN
striiformis_Gene10495	-	C21282:45567-47333	1329	250.724	1e-05	25072400	8.25e-75	2.03e-73	DOWN
striiformis_Gene11995	-	C21756:58411-59593	1182	249.693	1e-05	24969300	1.65e-74	4.06e-73	DOWN
striiformis_Gene7929	sp|O13672|RL8_SCHPO 60S ribosomal protein L8 OS=Schizosaccharomyces pombe (strain 972 / ATCC 24843) GN=rpl8 PE=1 SV=3	scaffold907:25955-27378	741	338.036	22.9872	14.7054	2.66e-74	6.53e-73	DOWN
striiformis_Gene1367	sp|Q9HDF5|H4_MORAP Histone H4 OS=Mortierella alpina GN=H4.1 PE=3 SV=3	C13176:2542-2999	315	303.931	12.8123	23.7218	2.86e-74	7e-73	DOWN
striiformis_Gene5172	-	C19318:10891-12314	918	4.59423	274.049	0.0167643	3.73e-74	9.1e-73	UP
striiformis_Gene19937	sp|Q00607|VATL_CANTR V-type proton ATPase 16 kDa proteolipid subunit OS=Candida tropicalis GN=VMA3 PE=3 SV=1	scaffold744:119672-120677	564	682.276	172.779	3.94884	7.59e-74	1.85e-72	DOWN
striiformis_Gene4770	sp|Q9HDF5|H4_MORAP Histone H4 OS=Mortierella alpina GN=H4.1 PE=3 SV=3	C19072:8863-9320	315	301.514	12.6	23.9297	1.06e-73	2.59e-72	DOWN
striiformis_Gene21467	-	scaffold830:99186-101346	1278	29.4872	364.096	0.0809874	1.14e-73	2.77e-72	UP
striiformis_Gene12403	sp|Q0C8Z0|EXGB_ASPTN Probable glucan endo-1,6-beta-glucosidase B OS=Aspergillus terreus (strain NIH 2624 / FGSC A1156) GN=exgB PE=3 SV=1	C21850:6479-8896	1521	85.9718	508.061	0.169216	3.55e-73	8.61e-72	UP
striiformis_Gene25913	-	scaffold803:269178-271180	1260	266.178	4.00822	66.408	4.68e-73	1.13e-71	DOWN
striiformis_Gene3423	sp|Q9M9W8|PLDP2_ARATH Phospholipase D p2 OS=Arabidopsis thaliana GN=PLDP2 PE=2 SV=2	C17518:56-4038	2586	333.208	22.9681	14.5074	6.29e-73	1.52e-71	DOWN
striiformis_Gene19872	-	scaffold237:13823-14044	144	1e-05	248.114	4.03e-08	6.34e-73	1.53e-71	UP
striiformis_Gene22367	-	scaffold851:239877-240403	339	344.113	26.0131	13.2285	1.82e-72	4.38e-71	DOWN
striiformis_Gene18821	sp|P0C958|PLB3_ASPFU Lysophospholipase 3 OS=Neosartorya fumigata (strain ATCC MYA-4609 / Af293 / CBS 101355 / FGSC A1100) GN=plb3 PE=2 SV=1	scaffold763:107073-109625	1932	5.34566	272.021	0.0196516	3.3e-72	7.93e-71	UP
striiformis_Gene19463	sp|Q9SUR9|SGT1A_ARATH Protein SGT1 homolog A OS=Arabidopsis thaliana GN=SGT1A PE=1 SV=1	scaffold564:49946-51004	678	358.743	31.8142	11.2762	3.78e-72	9.06e-71	DOWN
striiformis_Gene10354	-	C21258:18129-20518	1479	27.5045	352.959	0.0779255	4.11e-72	9.83e-71	UP
striiformis_Gene1596	-	C13970:313-1998	1506	3.2806	261.115	0.0125638	8.41e-72	2.01e-70	UP
striiformis_Gene14955	-	scaffold524:78291-79354	804	612.967	1420.45	0.43153	1.28e-71	3.06e-70	UP
striiformis_Gene12936	-	scaffold138:63347-64251	621	261.821	4.72607	55.3993	1.39e-71	3.31e-70	DOWN
striiformis_Gene23602	-	scaffold150:103508-105721	1398	274.444	7.41451	37.0144	2.07e-71	4.92e-70	DOWN
striiformis_Gene26727	-	scaffold644:52873-54249	1161	0.233107	241.741	0.000964284	7.6e-71	1.8e-69	UP
striiformis_Gene4628	-	C18904:3570-4673	1011	545.093	111.12	4.90544	9.36e-71	2.21e-69	DOWN
striiformis_Gene21506	-	scaffold722:48028-48399	222	392.649	45.7894	8.57511	1.01e-70	2.39e-69	DOWN
striiformis_Gene15120	-	C22226:5281-7675	1203	236.565	0.863829	273.856	1.38e-70	3.26e-69	DOWN
striiformis_Gene8393	-	C20608:16916-18990	1425	0.460385	240.583	0.00191362	1.51e-70	3.54e-69	UP
striiformis_Gene19899	-	scaffold237:141763-142628	567	235.061	1e-05	23506100	2.77e-70	6.5e-69	DOWN
striiformis_Gene3432	-	C17566:1258-1608	249	274.884	8.30241	33.1089	3.46e-70	8.1e-69	DOWN
striiformis_Gene26159	-	scaffold127:93730-95329	1053	234.963	1e-05	23496300	5.54e-70	1.3e-68	DOWN
striiformis_Gene15019	-	C22216:40376-42207	705	295.767	14.7187	20.0946	6.51e-70	1.52e-68	DOWN
striiformis_Gene28694	-	scaffold70:465313-466213	477	398.704	49.9669	7.97936	8.26e-70	1.93e-68	DOWN
striiformis_Gene17244	sp|A8P488|COQ4_COPC7 Ubiquinone biosynthesis protein COQ4, mitochondrial OS=Coprinopsis cinerea (strain Okayama-7 / 130 / ATCC MYA-4618 / FGSC 9003) GN=COQ4 PE=3 SV=2	C22296:67446-68460	780	239.638	1.96974	121.66	1.12e-69	2.61e-68	DOWN
striiformis_Gene22336	-	scaffold851:113349-114104	552	239.919	1.24066	193.38	1.12e-69	2.61e-68	DOWN
striiformis_Gene3160	sp|P30683|GNAO_LYMST Guanine nucleotide-binding protein G(o) subunit alpha OS=Lymnaea stagnalis PE=2 SV=3	C17224:10381-12014	1077	54.5464	417.913	0.130521	2.71e-69	6.28e-68	UP
striiformis_Gene10349	-	C21258:266-1150	420	423.767	60.7289	6.97801	4.01e-69	9.29e-68	DOWN
striiformis_Gene19534	sp|Q96TU8|TBB_UROFA Tubulin beta chain OS=Uromyces fabae GN=TBB1 PE=3 SV=1	scaffold793:44376-46402	1434	515.898	101.224	5.0966	7.93e-69	1.83e-67	DOWN
striiformis_Gene25170	-	scaffold538:288363-289189	552	230.295	1e-05	23029500	8.91e-69	2.06e-67	DOWN
striiformis_Gene28675	-	scaffold70:364212-364641	429	230.309	1e-05	23030900	8.91e-69	2.06e-67	DOWN
striiformis_Gene19652	-	scaffold617:105982-107397	1077	256.682	5.92421	43.3276	9.61e-69	2.21e-67	DOWN
striiformis_Gene13328	sp|Q9UUC1|RL21A_SCHPO 60S ribosomal protein L21-A OS=Schizosaccharomyces pombe (strain 972 / ATCC 24843) GN=rpl21a PE=3 SV=1	scaffold209:7881-8519	483	359.977	36.1748	9.95104	1.32e-68	3.04e-67	DOWN
striiformis_Gene29195	-	scaffold89:63807-64305	498	229.062	1e-05	22906200	1.78e-68	4.09e-67	DOWN
striiformis_Gene25251	sp|O42901|YBA9_SCHPO Uncharacterized protein C119.09c OS=Schizosaccharomyces pombe (strain 972 / ATCC 24843) GN=SPBC119.09c PE=2 SV=3	scaffold504:332764-333971	939	689.067	190.748	3.61245	2.31e-68	5.28e-67	DOWN
striiformis_Gene19435	-	scaffold141:105118-105671	255	16.107	302.7	0.0532111	2.95e-68	6.72e-67	UP
striiformis_Gene1570	sp|O14123|NAH2_SCHPO Probable Na(+)/H(+) antiporter C3A11.09 OS=Schizosaccharomyces pombe (strain 972 / ATCC 24843) GN=sod22 PE=1 SV=1	C13882:61-3683	2490	1e-05	232.522	4.3e-08	3.58e-68	8.15e-67	UP
striiformis_Gene19771	sp|Q54NS8|AIFB_DICDI Apoptosis-inducing factor homolog B OS=Dictyostelium discoideum GN=aifB PE=3 SV=1	scaffold60:91804-93238	1224	459.239	77.249	5.94492	4.71e-68	1.07e-66	DOWN
striiformis_Gene16278	-	scaffold245:99858-102870	711	227.805	1e-05	22780500	7.16e-68	1.62e-66	DOWN
striiformis_Gene16989	-	scaffold890:44889-48257	2025	227.164	1e-05	22716400	7.16e-68	1.62e-66	DOWN
striiformis_Gene26257	-	scaffold750:217122-217707	585	248.48	4.436	56.0144	9.32e-68	2.11e-66	DOWN
striiformis_Gene8336	sp|Q10452|GSK3_SCHPO Protein kinase gsk3 OS=Schizosaccharomyces pombe (strain 972 / ATCC 24843) GN=gsk3 PE=1 SV=3	C20578:2772-4365	1218	632.542	162.018	3.90415	1.46e-67	3.3e-66	DOWN
striiformis_Gene15759	-	scaffold967:37704-38601	684	530.894	111.723	4.75188	1.96e-67	4.43e-66	DOWN
striiformis_Gene20106	-	scaffold719:48959-49930	759	225.607	1e-05	22560700	2.87e-67	6.46e-66	DOWN
striiformis_Gene9905	sp|P46436|GST1_ASCSU Glutathione S-transferase 1 OS=Ascaris suum GN=GST1 PE=1 SV=3	C21112:23683-24549	621	225.67	1e-05	22567000	2.87e-67	6.46e-66	DOWN
striiformis_Gene12478	sp|P0C957|PLB1_ASPFU Lysophospholipase 1 OS=Neosartorya fumigata (strain ATCC MYA-4609 / Af293 / CBS 101355 / FGSC A1100) GN=plb1 PE=2 SV=1	scaffold579:48064-50433	1749	6.7113	259.575	0.025855	3.6e-67	8.08e-66	UP
striiformis_Gene24550	-	scaffold129:71289-71805	516	99.4735	513.668	0.193653	5.51e-67	1.23e-65	UP
striiformis_Gene18931	-	scaffold185:61766-62292	354	224.477	1e-05	22447700	5.75e-67	1.28e-65	DOWN
striiformis_Gene8684	-	C20700:19576-20460	420	406.018	57.9754	7.00328	9.17e-67	2.05e-65	DOWN
striiformis_Gene13268	-	C22058:15491-19458	2178	223.401	0.087282	2559.53	1.15e-66	2.56e-65	DOWN
striiformis_Gene11029	-	scaffold623:27384-32113	3348	4.45881	248.84	0.0179184	1.33e-66	2.97e-65	UP
striiformis_Gene2737	-	C16494:8143-9917	1188	99.2254	511.373	0.194037	1.54e-66	3.41e-65	UP
striiformis_Gene26054	-	scaffold84:300178-301067	741	1e-05	226.64	4.41e-08	2.16e-66	4.79e-65	UP
striiformis_Gene28892	-	scaffold54:383187-383922	456	1e-05	226.756	4.41e-08	2.16e-66	4.79e-65	UP
striiformis_Gene25748	sp|O74892|RS2_SCHPO 40S ribosomal protein S2 OS=Schizosaccharomyces pombe (strain 972 / ATCC 24843) GN=rps2 PE=1 SV=1	scaffold534:77969-79128	807	264.564	9.17758	28.8272	3.79e-66	8.36e-65	DOWN
striiformis_Gene21560	-	scaffold423:98382-98786	246	221.062	1e-05	22106200	4.62e-66	1.02e-64	DOWN
striiformis_Gene27856	sp|Q02366|NDUA6_BOVIN NADH dehydrogenase [ubiquinone] 1 alpha subcomplex subunit 6 OS=Bos taurus GN=NDUFA6 PE=1 SV=2	scaffold269:151970-152699	405	151.265	616.937	0.245187	5.06e-66	1.11e-64	UP
striiformis_Gene7015	-	C20196:15069-16544	789	251.073	6.60191	38.0304	5.46e-66	1.2e-64	DOWN
striiformis_Gene19228	-	scaffold254:73840-75266	1290	232.583	2.82277	82.3953	5.9e-66	1.29e-64	DOWN
striiformis_Gene14604	-	C22178:95328-97406	1416	1e-05	224.582	4.45e-08	8.49e-66	1.86e-64	UP
striiformis_Gene4834	sp|Q6YM50|MAN5_SOLLC Mannan endo-1,4-beta-mannosidase 5 OS=Solanum lycopersicum GN=MAN5 PE=2 SV=1	C19114:3010-5858	1515	325.758	28.1058	11.5904	9.81e-66	2.14e-64	DOWN
striiformis_Gene10951	sp|Q9Y822|RM16_SCHPO 54S ribosomal protein L16, mitochondrial OS=Schizosaccharomyces pombe (strain 972 / ATCC 24843) GN=mrpl16 PE=3 SV=1	C21426:5581-6345	696	300.756	20.0522	14.9987	1.2e-65	2.62e-64	DOWN
striiformis_Gene15487	sp|P27800|ALDX_SPOSA Aldehyde reductase 1 OS=Sporobolomyces salmonicolor GN=ARI PE=1 SV=3	C22252:30959-32622	1095	293.095	18.0828	16.2085	1.63e-65	3.54e-64	DOWN
striiformis_Gene5099	-	C19254:537-2170	405	219.448	1e-05	21944800	1.85e-65	4.02e-64	DOWN
striiformis_Gene27694	-	scaffold609:265837-266426	528	447.751	77.0092	5.81425	3.06e-65	6.64e-64	DOWN
striiformis_Gene26436	sp|Q01200|PRIA_LENED Protein priA OS=Lentinula edodes GN=priA PE=2 SV=1	scaffold125:310476-311716	921	218.457	1e-05	21845700	3.71e-65	8.03e-64	DOWN
striiformis_Gene28477	sp|Q10452|GSK3_SCHPO Protein kinase gsk3 OS=Schizosaccharomyces pombe (strain 972 / ATCC 24843) GN=gsk3 PE=1 SV=3	scaffold140:436830-438412	1164	709.701	210.477	3.37187	4.07e-65	8.8e-64	DOWN
striiformis_Gene12177	sp|Q8WZJ7|C1TC_SCHPO C-1-tetrahydrofolate synthase, cytoplasmic OS=Schizosaccharomyces pombe (strain 972 / ATCC 24843) GN=SPBC839.16 PE=3 SV=1	C21838:56734-60818	3123	307.947	23.4542	13.1297	5.71e-65	1.23e-63	DOWN
striiformis_Gene20433	sp|Q57611|Y147_METJA Uncharacterized ATP-binding protein MJ0147 OS=Methanocaldococcus jannaschii (strain ATCC 43067 / DSM 2661 / JAL-1 / JCM 10045 / NBRC 100440) GN=MJ0147 PE=3 SV=1	scaffold16:41254-42777	1227	325.737	29.3243	11.1081	5.95e-65	1.28e-63	DOWN
striiformis_Gene28628	-	scaffold70:144588-145490	549	287.202	17.7774	16.1555	8.97e-65	1.93e-63	DOWN
striiformis_Gene21645	sp|Q9SUR9|SGT1A_ARATH Protein SGT1 homolog A OS=Arabidopsis thaliana GN=SGT1A PE=1 SV=1	scaffold532:4145-5201	678	306.738	23.344	13.1399	1.06e-64	2.29e-63	DOWN
striiformis_Gene26608	sp|Q8X077|PSA2_NEUCR Probable proteasome subunit alpha type-2 OS=Neurospora crassa (strain ATCC 24698 / 74-OR23-1A / CBS 708.71 / DSM 1257 / FGSC 987) GN=B14D6.510 PE=3 SV=1	scaffold782:357998-359175	753	365.911	44.7676	8.17357	1.49e-64	3.19e-63	DOWN
striiformis_Gene16505	sp|O14123|NAH2_SCHPO Probable Na(+)/H(+) antiporter C3A11.09 OS=Schizosaccharomyces pombe (strain 972 / ATCC 24843) GN=sod22 PE=1 SV=1	scaffold613:40804-44488	2457	1e-05	219.451	4.56e-08	2.59e-64	5.55e-63	UP
striiformis_Gene17841	-	scaffold85:39081-41129	1977	52.8809	390.056	0.135573	6.75e-64	1.44e-62	UP
striiformis_Gene24577	-	scaffold129:247139-247763	555	493.35	101.004	4.88446	1.1e-63	2.34e-62	DOWN
striiformis_Gene3196	sp|P42059|CLAH7_DAVTA Minor allergen Cla h 7 OS=Davidiella tassiana GN=CLAH7 PE=1 SV=1	C17276:5960-7083	624	379.001	51.4932	7.36021	1.54e-63	3.28e-62	DOWN
striiformis_Gene15620	-	scaffold191:45714-50530	1065	135.916	571.413	0.237859	1.8e-63	3.84e-62	UP
striiformis_Gene22488	-	scaffold181:40370-41629	597	212.875	1e-05	21287500	2.39e-63	5.07e-62	DOWN
striiformis_Gene18498	sp|P32599|FIMB_YEAST Fimbrin OS=Saccharomyces cerevisiae (strain ATCC 204508 / S288c) GN=SAC6 PE=1 SV=1	scaffold495:9950-12378	1884	330.515	33.015	10.0111	3e-63	6.37e-62	DOWN
striiformis_Gene5010	-	C19190:14031-16492	1809	1.77641	221.798	0.00800913	3.69e-63	7.82e-62	UP
striiformis_Gene24558	-	scaffold129:100629-100997	267	1e-05	215.202	4.65e-08	3.99e-63	8.43e-62	UP
striiformis_Gene10328	-	C21252:16208-18632	1296	232.5	4.64781	50.0236	4.7e-63	9.92e-62	DOWN
striiformis_Gene25568	-	scaffold230:181771-182660	741	10.8356	260.334	0.0416219	7.81e-63	1.65e-61	UP
striiformis_Gene28337	-	scaffold179:339030-339456	426	210.55	1e-05	21055000	9.57e-63	2.01e-61	DOWN
striiformis_Gene7036	sp|Q0CHZ8|EXGD_ASPTN Probable glucan 1,3-beta-glucosidase D OS=Aspergillus terreus (strain NIH 2624 / FGSC A1156) GN=exgD PE=3 SV=1	C20238:25353-29406	2607	226.535	3.80718	59.502	1.1e-62	2.32e-61	DOWN
striiformis_Gene3701	-	scaffold69:1059-2068	738	500.4	107.517	4.65415	1.12e-62	2.36e-61	DOWN
striiformis_Gene22917	-	scaffold425:25455-25756	225	1e-05	213.743	4.68e-08	1.56e-62	3.27e-61	UP
striiformis_Gene20988	sp|P55180|GALE_BACSU UDP-glucose 4-epimerase OS=Bacillus subtilis (strain 168) GN=galE PE=3 SV=1	scaffold831:10648-12217	1323	209.89	1e-05	20989000	1.92e-62	4e-61	DOWN
striiformis_Gene3743	-	C17952:6411-7359	948	33.6116	332.549	0.101073	3.03e-62	6.33e-61	UP
striiformis_Gene11465	-	scaffold124:14125-21730	3678	9.70579	253.599	0.0382722	5.99e-62	1.25e-60	UP
striiformis_Gene10514	sp|P29407|PGK_YARLI Phosphoglycerate kinase OS=Yarrowia lipolytica (strain CLIB 122 / E 150) GN=PGK1 PE=3 SV=1	scaffold943:15645-17401	1272	325.102	33.9848	9.5661	6.02e-62	1.25e-60	DOWN
striiformis_Gene12464	-	C21866:61486-62004	297	1e-05	211.633	4.73e-08	6.14e-62	1.27e-60	UP
striiformis_Gene23253	sp|Q54TF6|LSM2_DICDI Probable U6 snRNA-associated Sm-like protein LSm2 OS=Dictyostelium discoideum GN=lsm2 PE=3 SV=1	scaffold689:260337-260930	291	773.537	257.688	3.00184	6.9e-62	1.43e-60	DOWN
striiformis_Gene10316	sp|Q8TFN0|NDK_EMENI Nucleoside diphosphate kinase OS=Emericella nidulans (strain FGSC A4 / ATCC 38163 / CBS 112.46 / NRRL 194 / M139) GN=swoH PE=3 SV=1	C21240:16843-17806	456	245.269	8.07538	30.3724	7.54e-62	1.56e-60	DOWN
striiformis_Gene6121	-	C19880:23073-23329	180	207.007	1e-05	20700700	7.68e-62	1.59e-60	DOWN
striiformis_Gene21746	-	scaffold560:18913-22932	2547	223.3	3.90825	57.1355	8.5e-62	1.75e-60	DOWN
striiformis_Gene14570	sp|P10815|CG23_SCHPO G2/mitotic-specific cyclin cdc13 OS=Schizosaccharomyces pombe (strain 972 / ATCC 24843) GN=cdc13 PE=1 SV=1	scaffold984:9642-11600	1428	220.114	722.216	0.304776	1.35e-61	2.78e-60	UP
striiformis_Gene29359	sp|O74175|RL13_SCHPO 60S ribosomal protein L13 OS=Schizosaccharomyces pombe (strain 972 / ATCC 24843) GN=rpl13 PE=1 SV=1	scaffold61:186202-187115	630	366.062	49.8786	7.33906	1.41e-61	2.89e-60	DOWN
striiformis_Gene10751	sp|P18426|SCR11_OMMSL S-crystallin SL11 OS=Ommastrephes sloanei PE=2 SV=1	scaffold871:33928-34794	621	206.077	0.53718	383.627	1.54e-61	3.16e-60	DOWN
striiformis_Gene25769	sp|O42781|MAPK2_PNECA Mitogen-activated protein kinase 2 OS=Pneumocystis carinii GN=MKP2 PE=1 SV=1	scaffold534:175030-176717	1227	5.13724	235.349	0.0218282	1.58e-61	3.24e-60	UP
striiformis_Gene8785	-	C20706:26443-27707	1041	513.465	116.055	4.42432	1.72e-61	3.52e-60	DOWN
striiformis_Gene24564	-	scaffold129:131912-132829	456	261.911	13.1926	19.8529	2.47e-61	5.04e-60	DOWN
striiformis_Gene4471	-	C18798:7577-8729	900	663.641	1421.81	0.466758	2.62e-61	5.35e-60	UP
striiformis_Gene2714	-	scaffold151:4554-8063	2190	211.072	1.41487	149.181	2.73e-61	5.55e-60	DOWN
striiformis_Gene23046	-	scaffold453:118352-119329	819	205.924	1e-05	20592400	3.08e-61	6.26e-60	DOWN
striiformis_Gene17613	sp|Q8TFH1|RL18B_SCHPO 60S ribosomal protein L18-B OS=Schizosaccharomyces pombe (strain 972 / ATCC 24843) GN=rpl18b PE=1 SV=1	scaffold708:132621-136208	762	216.758	2.86037	75.7797	3.39e-61	6.88e-60	DOWN
striiformis_Gene7833	sp|O13639|SAHH_SCHPO Adenosylhomocysteinase OS=Schizosaccharomyces pombe (strain 972 / ATCC 24843) GN=pi047 PE=3 SV=1	C20460:3101-4977	1299	246.786	9.71645	25.3988	5.25e-61	1.06e-59	DOWN
striiformis_Gene25261	-	scaffold796:63757-64271	354	225.499	4.86142	46.3854	5.34e-61	1.08e-59	DOWN
striiformis_Gene27859	-	scaffold269:162205-162607	312	204.298	1e-05	20429800	6.16e-61	1.24e-59	DOWN
striiformis_Gene5177	sp|Q9SEK3|HXK1_SPIOL Hexokinase-1 OS=Spinacia oleracea GN=HXK1 PE=2 SV=1	C19320:7953-10154	1629	301.656	26.6698	11.3108	6.41e-61	1.29e-59	DOWN
striiformis_Gene170	-	C5878:320-713	393	273.887	17.5996	15.5621	6.7e-61	1.35e-59	DOWN
striiformis_Gene9220	-	C20844:29381-33710	717	8.22227	244.495	0.0336296	1.62e-60	3.25e-59	UP
striiformis_Gene6327	sp|B7P877|NCBP2_IXOSC Nuclear cap-binding protein subunit 2 OS=Ixodes scapularis GN=Cbp20 PE=3 SV=1	C19968:15215-16140	591	361.293	49.591	7.28546	2.41e-60	4.85e-59	DOWN
striiformis_Gene26999	-	scaffold625:42984-44265	753	21.3564	289.432	0.0737873	2.97e-60	5.95e-59	UP
striiformis_Gene18128	sp|Q04013|YHM2_YEAST Mitochondrial DNA replication protein YHM2 OS=Saccharomyces cerevisiae (strain ATCC 204508 / S288c) GN=YHM2 PE=1 SV=1	scaffold759:74878-76694	891	201.011	1e-05	20101100	4.94e-60	9.89e-59	DOWN
striiformis_Gene28081	-	scaffold599:180257-181101	567	200.917	1e-05	20091700	9.89e-60	1.97e-58	DOWN
striiformis_Gene3638	-	C17864:10685-12737	630	1e-05	203.656	4.91e-08	1.45e-59	2.9e-58	UP
striiformis_Gene28574	sp|Q4PBY6|CCPR_USTMA Cytochrome c peroxidase, mitochondrial OS=Ustilago maydis (strain 521 / FGSC 9021) GN=CCP1 PE=3 SV=1	scaffold45:401320-402662	1134	205.016	1.96985	104.077	1.7e-59	3.39e-58	DOWN
striiformis_Gene23705	-	scaffold913:15619-17436	1296	35.906	326.055	0.110123	2.72e-59	5.41e-58	UP
striiformis_Gene13062	-	C22000:73569-74463	894	198.939	1e-05	19893900	3.96e-59	7.86e-58	DOWN
striiformis_Gene16480	-	C22280:66270-71549	4419	198.041	0.0496813	3986.23	3.96e-59	7.86e-58	DOWN
striiformis_Gene23720	-	scaffold913:93935-94383	303	198.732	1e-05	19873200	3.96e-59	7.86e-58	DOWN
striiformis_Gene12083	sp|Q9W3C7|PPT1_DROME Palmitoyl-protein thioesterase 1 OS=Drosophila melanogaster GN=Ppt1 PE=1 SV=2	C21772:8095-9706	1098	42.3222	344.152	0.122975	4.03e-59	7.96e-58	UP
striiformis_Gene4349	-	C18648:344-1145	723	227.398	6.60173	34.4452	5.03e-59	9.91e-58	DOWN
striiformis_Gene19944	-	scaffold744:149145-150347	1071	197.739	1e-05	19773900	7.93e-59	1.56e-57	DOWN
striiformis_Gene5059	-	C19228:6750-8118	834	197.409	1e-05	19740900	7.93e-59	1.56e-57	DOWN
striiformis_Gene29042	sp|O13287|6PGD_CANAX 6-phosphogluconate dehydrogenase, decarboxylating OS=Candida albicans GN=DOR14 PE=3 SV=1	scaffold12:517415-519829	1617	255.248	14.8667	17.1691	1.1e-58	2.16e-57	DOWN
striiformis_Gene19571	sp|Q14409|GLPK3_HUMAN Putative glycerol kinase 3 OS=Homo sapiens GN=GK3P PE=5 SV=2	scaffold195:62371-63733	978	142.154	561.442	0.253194	1.24e-58	2.44e-57	UP
striiformis_Gene14047	sp|A2QX52|EXGD_ASPNC Probable glucan 1,3-beta-glucosidase D OS=Aspergillus niger (strain CBS 513.88 / FGSC A1513) GN=exgD PE=3 SV=1	scaffold650:37448-40030	1905	50.8542	362.103	0.140441	1.54e-58	3.01e-57	UP
striiformis_Gene10755	-	scaffold871:48896-50228	744	270.58	19.1744	14.1115	2.6e-58	5.07e-57	DOWN
striiformis_Gene17506	sp|O59936|RS12_ERYGR 40S ribosomal protein S12 OS=Erysiphe graminis subsp. hordei GN=RPS12 PE=3 SV=1	scaffold286:85719-86299	450	294.581	27.1751	10.8401	2.74e-58	5.35e-57	DOWN
striiformis_Gene13703	sp|Q6BXQ8|MBF1_DEBHA Multiprotein-bridging factor 1 OS=Debaryomyces hansenii (strain ATCC 36239 / CBS 767 / JCM 1990 / NBRC 0083 / IGC 2968) GN=MBF1 PE=3 SV=1	scaffold279:43306-44193	591	359.592	52.6324	6.83214	4.98e-58	9.7e-57	DOWN
striiformis_Gene11652	-	C21678:44800-45936	930	250.801	13.0113	19.2756	5.65e-58	1.1e-56	DOWN
striiformis_Gene16460	-	scaffold569:86742-88138	1308	194.718	0.206211	944.266	6.36e-58	1.23e-56	DOWN
striiformis_Gene18976	sp|P87218|SOU2_CANAL Sorbose reductase homolog SOU2 OS=Candida albicans (strain SC5314 / ATCC MYA-2876) GN=SOU2 PE=3 SV=2	scaffold474:49124-50348	999	194.291	0.254619	763.066	6.36e-58	1.23e-56	DOWN
striiformis_Gene25580	-	scaffold230:228479-229132	561	309.855	33.5146	9.24537	8.45e-58	1.64e-56	DOWN
striiformis_Gene6784	-	C20128:18072-18723	576	1e-05	197.925	5.05e-08	8.77e-58	1.7e-56	UP
striiformis_Gene11509	-	scaffold285:30900-34529	3147	268.961	19.4476	13.83	9.12e-58	1.76e-56	DOWN
striiformis_Gene2960	-	C16938:9999-10411	321	520.446	129.694	4.01288	1.62e-57	3.12e-56	DOWN
striiformis_Gene26162	-	scaffold127:112619-114358	1446	2.36877	206.111	0.0114927	3.42e-57	6.58e-56	UP
striiformis_Gene24996	-	scaffold517:137666-138521	594	212.413	4.70137	45.1811	3.46e-57	6.65e-56	DOWN
striiformis_Gene21931	-	scaffold760:170322-172302	1779	191.364	1e-05	19136400	5.1e-57	9.78e-56	DOWN
striiformis_Gene11175	-	scaffold816:41089-41774	477	43.5769	337.88	0.128972	9.47e-57	1.81e-55	UP
striiformis_Gene16440	-	scaffold853:126247-127749	1143	16.5471	260.361	0.0635544	1.01e-56	1.93e-55	UP
striiformis_Gene2871	-	C16728:954-2096	1077	326.327	41.7894	7.80885	1.03e-56	1.96e-55	DOWN
striiformis_Gene28556	sp|O94298|SUR2_SCHPO Sphingolipid C4-hydroxylase sur2 OS=Schizosaccharomyces pombe (strain 972 / ATCC 24843) GN=sur2 PE=3 SV=1	scaffold45:319432-320730	1164	472.406	1100.98	0.429078	2.41e-56	4.58e-55	UP
striiformis_Gene11949	-	scaffold635:11007-12487	1401	188.229	1e-05	18822900	4.09e-56	7.77e-55	DOWN
striiformis_Gene25912	-	scaffold803:267636-268221	585	188.688	0.628464	300.237	4.09e-56	7.77e-55	DOWN
striiformis_Gene7760	sp|Q9HEQ9|TCG1_SCHPO Single-stranded TG1-3 DNA-binding protein OS=Schizosaccharomyces pombe (strain 972 / ATCC 24843) GN=tcg1 PE=1 SV=3	scaffold41:34528-34969	384	187.608	1e-05	18760800	8.17e-56	1.55e-54	DOWN
striiformis_Gene25218	-	scaffold504:202939-204927	1143	1e-05	190.453	5.25e-08	1.05e-55	1.98e-54	UP
striiformis_Gene29466	-	scaffold246:29247-30033	786	1e-05	189.606	5.27e-08	2.07e-55	3.92e-54	UP
striiformis_Gene29168	sp|P0CY18|CG11_CANAX G1/S-specific cyclin CLN1 OS=Candida albicans GN=CLN1 PE=3 SV=1	scaffold290:547301-548829	1380	191.682	1.11754	171.521	2.62e-55	4.95e-54	DOWN
striiformis_Gene4771	sp|Q64400|H32_CRILO Histone H3.2 OS=Cricetulus longicaudatus PE=2 SV=3	C19072:9941-10577	411	191.404	1.09348	175.041	2.62e-55	4.95e-54	DOWN
striiformis_Gene13635	-	scaffold268:49851-51375	789	185.28	1e-05	18528000	3.27e-55	6.16e-54	DOWN
striiformis_Gene1219	-	C12650:27-668	396	200.757	3.76358	53.342	5.19e-55	9.76e-54	DOWN
striiformis_Gene18972	sp|P83877|TXN4A_MOUSE Thioredoxin-like protein 4A OS=Mus musculus GN=Txnl4a PE=2 SV=1	scaffold474:39232-40218	423	613.543	1297.42	0.472895	1.36e-54	2.54e-53	UP
striiformis_Gene18748	-	scaffold479:80079-80638	342	211.883	6.33722	33.4347	2.13e-54	4e-53	DOWN
striiformis_Gene28374	-	scaffold179:515839-517089	672	193.713	2.4808	78.0849	2.3e-54	4.29e-53	DOWN
striiformis_Gene1711	-	C14332:5160-5826	462	182.966	1e-05	18296600	2.62e-54	4.9e-53	DOWN
striiformis_Gene19206	-	scaffold192:159620-160128	351	182.478	1e-05	18247800	2.62e-54	4.9e-53	DOWN
striiformis_Gene26098	-	scaffold429:156183-157895	1455	366.897	62.2447	5.89443	2.76e-54	5.15e-53	DOWN
striiformis_Gene7088	sp|Q9UTJ2|PMM_SCHPO Phosphomannomutase OS=Schizosaccharomyces pombe (strain 972 / ATCC 24843) GN=pmm1 PE=2 SV=1	C20246:18056-19415	774	181.642	0.577584	314.486	5.25e-54	9.76e-53	DOWN
striiformis_Gene4381	sp|P38009|PUR92_YEAST Bifunctional purine biosynthesis protein ADE17 OS=Saccharomyces cerevisiae (strain ATCC 204508 / S288c) GN=ADE17 PE=1 SV=2	scaffold928:9403-11751	1599	241.306	15.6082	15.4602	7.11e-54	1.32e-52	DOWN
striiformis_Gene22838	-	scaffold226:171481-172988	1008	456.377	105.153	4.34012	7.39e-54	1.37e-52	DOWN
striiformis_Gene7874	sp|C5J3R8|LAD_TALEM L-arabinitol 4-dehydrogenase OS=Talaromyces emersonii GN=lad PE=1 SV=1	C20470:13054-14844	1188	213.256	7.81478	27.2888	8.2e-54	1.52e-52	DOWN
striiformis_Gene13468	sp|O13287|6PGD_CANAX 6-phosphogluconate dehydrogenase, decarboxylating OS=Candida albicans GN=DOR14 PE=3 SV=1	C22076:75166-77588	1617	255.933	20.1929	12.6744	2.09e-53	3.87e-52	DOWN
striiformis_Gene25418	sp|P23724|PSB6_YEAST Proteasome subunit beta type-6 OS=Saccharomyces cerevisiae (strain ATCC 204508 / S288c) GN=PRE7 PE=1 SV=1	scaffold132:160659-161762	720	335.603	50.379	6.66157	2.15e-53	3.97e-52	DOWN
striiformis_Gene12462	-	C21866:56476-57459	657	177.749	1e-05	17774900	8.4e-53	1.55e-51	DOWN
striiformis_Gene22986	sp|Q9C1X4|YKW3_SCHPO Uncharacterized RING finger protein P32A8.03c OS=Schizosaccharomyces pombe (strain 972 / ATCC 24843) GN=SPAP32A8.03c PE=4 SV=1	scaffold203:96296-97124	732	177.435	1e-05	17743500	8.4e-53	1.55e-51	DOWN
striiformis_Gene18897	-	scaffold153:70639-71674	954	395.035	79.3168	4.98047	2.49e-52	4.57e-51	DOWN
striiformis_Gene6429	-	C20016:27089-27972	813	646.082	214.053	3.01833	3.46e-52	6.36e-51	DOWN
striiformis_Gene17223	-	scaffold674:143073-144565	1143	15.5991	240.124	0.0649627	3.71e-52	6.8e-51	UP
striiformis_Gene20304	-	scaffold91:190132-190587	288	1e-05	178.359	5.61e-08	3.8e-52	6.96e-51	UP
striiformis_Gene11126	-	scaffold884:21149-22648	1155	11.4982	225.083	0.0510843	4.76e-52	8.71e-51	UP
striiformis_Gene19005	-	scaffold608:14062-14828	690	174.881	1e-05	17488100	6.73e-52	1.23e-50	DOWN
striiformis_Gene19777	-	scaffold60:125564-125963	399	174.102	1e-05	17410200	6.73e-52	1.23e-50	DOWN
striiformis_Gene22956	-	scaffold425:241353-244012	1812	174.142	0.211886	821.866	6.73e-52	1.23e-50	DOWN
striiformis_Gene29469	-	scaffold246:44462-46826	1434	174.771	0.30729	568.749	6.73e-52	1.23e-50	DOWN
striiformis_Gene29481	sp|O59936|RS12_ERYGR 40S ribosomal protein S12 OS=Erysiphe graminis subsp. hordei GN=RPS12 PE=3 SV=1	scaffold246:112904-113484	450	206.385	7.26563	28.4057	8.32e-52	1.51e-50	DOWN
striiformis_Gene10769	sp|Q6BRB7|ERG6_DEBHA Sterol 24-C-methyltransferase OS=Debaryomyces hansenii (strain ATCC 36239 / CBS 767 / JCM 1990 / NBRC 0083 / IGC 2968) GN=ERG6 PE=3 SV=1	C21400:40596-41965	1227	217.132	10.1579	21.3757	9.94e-52	1.8e-50	DOWN
striiformis_Gene28529	sp|Q00215|ACTC_STYPL Actin, cytoplasmic OS=Styela plicata PE=3 SV=1	scaffold45:114048-116078	1128	856.327	346.667	2.47017	1.23e-51	2.22e-50	DOWN
striiformis_Gene11431	sp|Q8RW99|F16P2_PEA Fructose-1,6-bisphosphatase, cytosolic OS=Pisum sativum PE=2 SV=1	C21604:51848-53444	999	613.394	197.82	3.10077	1.56e-51	2.82e-50	DOWN
striiformis_Gene12815	sp|Q6BXH8|RS6_DEBHA 40S ribosomal protein S6 OS=Debaryomyces hansenii (strain ATCC 36239 / CBS 767 / JCM 1990 / NBRC 0083 / IGC 2968) GN=RPS6 PE=3 SV=1	scaffold957:68381-69363	732	268.06	27.0625	9.90522	1.83e-51	3.29e-50	DOWN
striiformis_Gene9231	sp|Q8BJA2|S41A1_MOUSE Solute carrier family 41 member 1 OS=Mus musculus GN=Slc41a1 PE=2 SV=1	scaffold990:28114-33408	2973	20.2576	253.202	0.0800057	1.84e-51	3.32e-50	UP
striiformis_Gene25273	-	scaffold796:119546-122086	1641	6.86499	204.654	0.0335444	1.92e-51	3.46e-50	UP
striiformis_Gene16510	sp|P10281|RNT2_ASPOR Ribonuclease T2 OS=Aspergillus oryzae (strain ATCC 42149 / RIB 40) GN=rntB PE=1 SV=2	scaffold613:64954-67016	1260	75.8216	390.981	0.193927	2.04e-51	3.66e-50	UP
striiformis_Gene4782	sp|P25400|CYC_CANGA Cytochrome c OS=Candida glabrata (strain ATCC 2001 / CBS 138 / JCM 3761 / NBRC 0622 / NRRL Y-65) GN=CYC1 PE=3 SV=1	C19074:11672-12715	564	735.556	271.55	2.70873	2.83e-51	5.07e-50	DOWN
striiformis_Gene9768	-	C21038:44627-44861	234	1e-05	175.867	5.69e-08	2.95e-51	5.28e-50	UP
striiformis_Gene12797	-	scaffold957:5505-7166	771	171.176	0.755629	226.534	5.38e-51	9.63e-50	DOWN
striiformis_Gene13985	-	C22116:54621-56372	1362	171.73	1e-05	17173000	5.38e-51	9.63e-50	DOWN
striiformis_Gene26246	-	scaffold750:144552-146517	1674	171.324	0.23618	725.396	5.38e-51	9.63e-50	DOWN
striiformis_Gene20396	-	scaffold487:56935-57469	345	195.506	5.43102	35.998	5.76e-51	1.03e-49	DOWN
striiformis_Gene8606	-	C20670:37642-38530	396	322.057	49.2527	6.53887	7.67e-51	1.36e-49	DOWN
striiformis_Gene16077	-	scaffold912:31499-34149	1893	34.4377	289.134	0.119106	1.24e-50	2.21e-49	UP
striiformis_Gene25444	-	scaffold132:287962-290323	1944	185.463	3.13922	59.0793	1.35e-50	2.4e-49	DOWN
striiformis_Gene26925	sp|P39932|STL1_YEAST Sugar transporter STL1 OS=Saccharomyces cerevisiae (strain ATCC 204508 / S288c) GN=STL1 PE=1 SV=2	scaffold162:155886-158346	1593	3.76505	188.601	0.019963	1.52e-50	2.69e-49	UP
striiformis_Gene21913	-	scaffold760:98935-100136	789	223.569	13.0961	17.0714	1.74e-50	3.08e-49	DOWN
striiformis_Gene16058	sp|O14209|YDT4_SCHPO Uncharacterized aminotransferase C6B12.04c OS=Schizosaccharomyces pombe (strain 972 / ATCC 24843) GN=SPAC6B12.04c PE=3 SV=1	scaffold475:91112-93388	1365	189.496	4.38518	43.2128	1.84e-50	3.26e-49	DOWN
striiformis_Gene21566	-	scaffold423:121586-122722	864	169.162	0.333368	507.433	2.15e-50	3.8e-49	DOWN
striiformis_Gene2867	-	C16774:3895-4195	300	169.579	1e-05	16957900	2.15e-50	3.8e-49	DOWN
striiformis_Gene26796	-	scaffold644:375200-375711	342	188.086	4.08903	45.9977	3.61e-50	6.35e-49	DOWN
striiformis_Gene25428	sp|Q4P6E9|COFI_USTMA Cofilin OS=Ustilago maydis (strain 521 / FGSC 9021) GN=COF1 PE=3 SV=1	scaffold132:210603-211255	459	493.646	134.649	3.66617	4.21e-50	7.38e-49	DOWN
striiformis_Gene13419	sp|Q10177|PDT1_SCHPO Manganese transporter pdt1 OS=Schizosaccharomyces pombe (strain 972 / ATCC 24843) GN=pdt1 PE=1 SV=1	scaffold657:42553-44836	1443	168.851	1e-05	16885100	4.31e-50	7.56e-49	DOWN
striiformis_Gene8301	-	C20576:9173-9993	570	218.668	12.2652	17.8283	4.83e-50	8.46e-49	DOWN
striiformis_Gene11095	-	scaffold933:34966-36351	1299	427.924	100.89	4.24149	7.57e-50	1.32e-48	DOWN
striiformis_Gene2438	-	C16020:3004-3933	600	120.88	475.283	0.254333	7.83e-50	1.37e-48	UP
striiformis_Gene14676	-	C22190:2753-3128	375	687.205	248.856	2.76146	1.52e-49	2.65e-48	DOWN
striiformis_Gene14380	sp|Q01200|PRIA_LENED Protein priA OS=Lentinula edodes GN=priA PE=2 SV=1	C22158:74911-76208	978	166.132	1e-05	16613200	1.72e-49	3e-48	DOWN
striiformis_Gene13243	-	C22052:72455-74896	1983	61.4058	350.01	0.17544	2.47e-49	4.29e-48	UP
striiformis_Gene25682	-	scaffold201:61411-62831	1284	165.148	0.70965	232.718	3.45e-49	5.99e-48	DOWN
striiformis_Gene2888	-	C16816:6273-8630	1554	1e-05	168.702	5.93e-08	3.51e-49	6.1e-48	UP
striiformis_Gene385	-	C7976:1290-1582	186	1e-05	168.603	5.93e-08	3.51e-49	6.1e-48	UP
striiformis_Gene12343	sp|Q8LPS1|LACS6_ARATH Long chain acyl-CoA synthetase 6, peroxisomal OS=Arabidopsis thaliana GN=LACS6 PE=1 SV=1	scaffold88:44298-47347	2133	409.403	93.2972	4.38816	5.07e-49	8.77e-48	DOWN
striiformis_Gene23712	-	scaffold913:48507-58080	2070	164.662	1e-05	16466200	6.89e-49	1.19e-47	DOWN
striiformis_Gene25036	-	scaffold547:9879-10623	744	164.981	1e-05	16498100	6.89e-49	1.19e-47	DOWN
striiformis_Gene28757	-	scaffold146:227999-228489	321	164.176	1e-05	16417600	6.89e-49	1.19e-47	DOWN
striiformis_Gene17126	-	scaffold724:71886-72289	267	1e-05	167.788	5.96e-08	6.96e-49	1.2e-47	UP
striiformis_Gene3912	-	C18038:1730-2797	813	720.405	271.869	2.64982	8.66e-49	1.49e-47	DOWN
striiformis_Gene4724	sp|O74959|YJCD_SCHPO Uncharacterized oxidoreductase C736.13 OS=Schizosaccharomyces pombe (strain 972 / ATCC 24843) GN=SPCC736.13 PE=3 SV=1	C19024:11625-13116	897	163.561	1e-05	16356100	1.38e-48	2.36e-47	DOWN
striiformis_Gene20399	-	scaffold487:78158-80704	1590	1e-05	166.264	6.01e-08	1.38e-48	2.36e-47	UP
striiformis_Gene2665	-	C16394:4238-4774	462	182.319	4.246	42.939	2.03e-48	3.48e-47	DOWN
striiformis_Gene24158	-	scaffold136:22007-24241	1815	4.84657	185.128	0.0261796	2.15e-48	3.67e-47	UP
striiformis_Gene19941	-	scaffold744:128661-130713	1002	162.227	1e-05	16222700	2.76e-48	4.7e-47	DOWN
striiformis_Gene23312	-	scaffold473:32865-38583	4047	162.903	0.247278	658.785	2.76e-48	4.7e-47	DOWN
striiformis_Gene3577	sp|Q60HG7|CGL_MACFA Cystathionine gamma-lyase OS=Macaca fascicularis GN=CTH PE=2 SV=1	C17780:8575-9982	1407	189.481	6.55337	28.9135	4.65e-48	7.91e-47	DOWN
striiformis_Gene3816	sp|P60868|RS20_RAT 40S ribosomal protein S20 OS=Rattus norvegicus GN=Rps20 PE=3 SV=1	C18034:14627-15569	552	268.877	32.1634	8.35972	5.38e-48	9.15e-47	DOWN
striiformis_Gene26653	sp|A1CNK4|AGDC_ASPCL Probable alpha/beta-glucosidase agdC OS=Aspergillus clavatus (strain ATCC 1007 / CBS 513.65 / DSM 816 / NCTC 3887 / NRRL 1) GN=agdC PE=3 SV=1	scaffold197:150796-154596	2715	161.353	0.225198	716.494	5.51e-48	9.36e-47	DOWN
striiformis_Gene23852	sp|Q9H3K2|GHITM_HUMAN Growth hormone-inducible transmembrane protein OS=Homo sapiens GN=GHITM PE=1 SV=2	scaffold514:98245-99555	1002	335.406	60.1863	5.5728	6.81e-48	1.16e-46	DOWN
striiformis_Gene22721	-	scaffold1:99372-100183	558	28.6275	262.504	0.109055	7.3e-48	1.24e-46	UP
striiformis_Gene18405	-	scaffold864:85438-86469	963	166.498	1.87402	88.8454	7.67e-48	1.3e-46	DOWN
striiformis_Gene6773	-	C20114:23577-24505	756	15.7729	223.778	0.0704846	7.87e-48	1.33e-46	UP
striiformis_Gene16218	sp|Q10305|GDI1_SCHPO Probable secretory pathway GDP dissociation inhibitor 1 OS=Schizosaccharomyces pombe (strain 972 / ATCC 24843) GN=gdi1 PE=3 SV=1	scaffold638:96073-98122	1323	504.855	147.445	3.42402	1.44e-47	2.42e-46	DOWN
striiformis_Gene26331	-	scaffold662:195708-196000	186	1e-05	162.471	6.15e-08	2.11e-47	3.56e-46	UP
striiformis_Gene21532	-	scaffold722:221093-222382	1224	3.93842	177.439	0.0221959	2.33e-47	3.92e-46	UP
striiformis_Gene17201	-	scaffold674:18119-19767	1020	221.479	16.2763	13.6075	2.85e-47	4.78e-46	DOWN
striiformis_Gene22289	sp|O60198|METK_SCHPO S-adenosylmethionine synthase OS=Schizosaccharomyces pombe (strain 972 / ATCC 24843) GN=sam1 PE=3 SV=1	scaffold509:154670-156393	1200	164.923	1.76309	93.542	3.03e-47	5.08e-46	DOWN
striiformis_Gene13283	-	C22058:80076-81197	987	214.667	14.5374	14.7665	4.19e-47	7e-46	DOWN
striiformis_Gene21658	sp|Q4HXT6|PMP3_GIBZE Plasma membrane proteolipid 3 OS=Gibberella zeae (strain PH-1 / ATCC MYA-4620 / FGSC 9075 / NRRL 31084) GN=PMP3 PE=3 SV=2	scaffold532:62288-62634	174	1e-05	161.107	6.21e-08	4.18e-47	7e-46	UP
striiformis_Gene21911	-	scaffold760:91432-94644	1320	158.243	1e-05	15824300	4.4e-47	7.35e-46	DOWN
striiformis_Gene9818	-	C21068:17892-18669	777	158.567	1e-05	15856700	4.4e-47	7.35e-46	DOWN
striiformis_Gene4038	-	C18292:15648-16172	378	454.252	1007.81	0.450732	5.25e-47	8.74e-46	UP
striiformis_Gene20111	sp|Q8GTQ9|SUCA1_SOLLC Succinyl-CoA ligase [ADP-forming] subunit alpha-1, mitochondrial OS=Solanum lycopersicum GN=SCOA PE=1 SV=1	scaffold719:59765-61540	987	231.746	20.0625	11.5512	5.62e-47	9.35e-46	DOWN
striiformis_Gene29158	-	scaffold290:476668-479861	2628	177.495	4.89303	36.2751	5.82e-47	9.67e-46	DOWN
striiformis_Gene15002	sp|P72926|Y1024_SYNY3 UPF0187 protein sll1024 OS=Synechocystis sp. (strain PCC 6803 / Kazusa) GN=sll1024 PE=3 SV=2	scaffold711:74618-77361	1551	50.6242	313.859	0.161296	7.43e-47	1.23e-45	UP
striiformis_Gene14493	-	C22174:91083-92438	1266	157.791	1e-05	15779100	8.81e-47	1.46e-45	DOWN
striiformis_Gene5635	sp|O60078|TYR1_SCHPO Probable prephenate dehydrogenase [NADP(+)] OS=Schizosaccharomyces pombe (strain 972 / ATCC 24843) GN=tyr1 PE=2 SV=1	C19596:917-4214	2088	167.618	2.11547	79.2344	1.16e-46	1.91e-45	DOWN
striiformis_Gene11426	-	C21604:14645-15795	978	162.168	1.32841	122.077	1.2e-46	1.98e-45	DOWN
striiformis_Gene1368	sp|Q64400|H32_CRILO Histone H3.2 OS=Cricetulus longicaudatus PE=2 SV=3	C13176:3620-4256	411	162.9	1.05724	154.08	1.2e-46	1.98e-45	DOWN
striiformis_Gene7785	sp|P34085|CISY_NEUCR Citrate synthase, mitochondrial OS=Neurospora crassa (strain ATCC 24698 / 74-OR23-1A / CBS 708.71 / DSM 1257 / FGSC 987) GN=cit-1 PE=2 SV=2	C20454:18673-20615	1407	316.405	54.5678	5.79838	1.21e-46	2e-45	DOWN
striiformis_Gene29514	-	scaffold246:263646-265386	1446	23.4821	242.499	0.0968338	2.81e-46	4.62e-45	UP
striiformis_Gene27103	sp|Q64337|SQSTM_MOUSE Sequestosome-1 OS=Mus musculus GN=Sqstm1 PE=1 SV=1	scaffold447:148536-152230	3204	28.129	255.41	0.110133	4.38e-46	7.2e-45	UP
striiformis_Gene13066	-	C22010:10476-10866	258	1e-05	157.952	6.33e-08	6.42e-46	1.05e-44	UP
striiformis_Gene3866	-	scaffold518:10440-13310	594	1e-05	157.414	6.35e-08	6.42e-46	1.05e-44	UP
striiformis_Gene17913	-	scaffold785:59348-63088	3114	219.998	17.5335	12.5473	6.75e-46	1.11e-44	DOWN
striiformis_Gene23719	sp|P25451|PSB3_YEAST Proteasome subunit beta type-3 OS=Saccharomyces cerevisiae (strain ATCC 204508 / S288c) GN=PUP3 PE=1 SV=1	scaffold913:92181-93193	606	335.8	64.8397	5.17893	7.21e-46	1.18e-44	DOWN
striiformis_Gene15167	-	scaffold603:502-1230	666	164.073	2.43956	67.2552	8.92e-46	1.46e-44	DOWN
striiformis_Gene27452	sp|P20790|RAB8A_DICDI Ras-related protein Rab-8A OS=Dictyostelium discoideum GN=rab8A PE=3 SV=1	scaffold233:51767-53076	639	330.488	62.4954	5.2882	9.9e-46	1.62e-44	DOWN
striiformis_Gene27264	-	scaffold860:5834-6586	663	153.878	1e-05	15387800	1.41e-45	2.29e-44	DOWN
striiformis_Gene6339	-	C19970:7530-8382	558	153.02	1e-05	15302000	1.41e-45	2.29e-44	DOWN
striiformis_Gene12670	sp|P17549|CP53_ASPNG Benzoate 4-monooxygenase OS=Aspergillus niger GN=bphA PE=1 SV=1	C21934:23755-26501	1578	198.534	11.994	16.5528	1.93e-45	3.13e-44	DOWN
striiformis_Gene27652	-	scaffold609:96061-96484	423	152.806	1e-05	15280600	2.81e-45	4.56e-44	DOWN
striiformis_Gene4545	-	C18854:4648-7579	462	152.841	1e-05	15284100	2.81e-45	4.56e-44	DOWN
striiformis_Gene23874	-	scaffold514:180142-181044	624	4.12696	174.098	0.0237048	3.1e-45	5.02e-44	UP
striiformis_Gene14689	sp|O14158|YE76_SCHPO AB hydrolase superfamily protein C4A8.06c OS=Schizosaccharomyces pombe (strain 972 / ATCC 24843) GN=SPAC4A8.06c PE=3 SV=1	C22190:43741-48520	2835	47.306	299.491	0.157955	3.2e-45	5.17e-44	UP
striiformis_Gene18969	-	scaffold474:24746-25559	486	197.14	11.3743	17.3321	3.65e-45	5.89e-44	DOWN
striiformis_Gene10674	sp|Q5KSV0|GTAK_DICDI GATA zinc finger domain-containing protein 11 OS=Dictyostelium discoideum GN=gtaK PE=2 SV=1	scaffold725:51402-52867	1383	232.942	23.8562	9.76442	5.56e-45	8.96e-44	DOWN
striiformis_Gene13896	-	C22112:52419-53780	747	151.149	1e-05	15114900	5.62e-45	9.04e-44	DOWN
striiformis_Gene11998	sp|P32599|FIMB_YEAST Fimbrin OS=Saccharomyces cerevisiae (strain ATCC 204508 / S288c) GN=SAC6 PE=1 SV=1	C21758:4457-6821	1800	226.122	21.6899	10.4252	6.92e-45	1.11e-43	DOWN
striiformis_Gene22588	sp|P0C5R9|YP17B_YEAST Uncharacterized protein YPR170W-B OS=Saccharomyces cerevisiae (strain ATCC 204508 / S288c) GN=YPR170W-B PE=3 SV=1	scaffold253:10438-10935	273	1e-05	153.967	6.49e-08	9.84e-45	1.58e-43	UP
striiformis_Gene12550	-	C21900:59963-60812	576	165.878	3.01814	54.9603	1.01e-44	1.61e-43	DOWN
striiformis_Gene15904	-	scaffold629:115433-117102	942	150.358	1e-05	15035800	1.12e-44	1.8e-43	DOWN
striiformis_Gene16144	-	scaffold952:8611-9145	294	150.125	1e-05	15012500	1.12e-44	1.8e-43	DOWN
striiformis_Gene26732	-	scaffold644:68906-69488	582	150.435	1e-05	15043500	1.12e-44	1.8e-43	DOWN
striiformis_Gene6498	-	scaffold187:6572-7558	684	160.158	2.22859	71.8652	1.36e-44	2.16e-43	DOWN
striiformis_Gene23033	-	scaffold453:72439-73052	507	351.257	75.5961	4.6465	1.86e-44	2.97e-43	DOWN
striiformis_Gene12817	-	scaffold957:75195-75532	210	1e-05	152.839	6.54e-08	1.95e-44	3.1e-43	UP
striiformis_Gene10213	-	C21214:12646-13045	399	149.096	1e-05	14909600	2.24e-44	3.57e-43	DOWN
striiformis_Gene29347	sp|C5PEI9|PEPA_COCP7 Aspartic protease PEP3 OS=Coccidioides posadasii (strain C735) GN=PEP3 PE=3 SV=1	scaffold61:137237-139138	1584	12.4697	200.004	0.0623473	2.99e-44	4.75e-43	UP
striiformis_Gene23637	sp|P0C957|PLB1_ASPFU Lysophospholipase 1 OS=Neosartorya fumigata (strain ATCC MYA-4609 / Af293 / CBS 101355 / FGSC A1100) GN=plb1 PE=2 SV=1	scaffold242:7913-10579	1785	148.064	1e-05	14806400	4.49e-44	7.11e-43	DOWN
striiformis_Gene14639	sp|P04817|CAN1_YEAST Arginine permease OS=Saccharomyces cerevisiae (strain ATCC 204508 / S288c) GN=CAN1 PE=1 SV=2	scaffold515:69918-73009	1833	234.763	25.2173	9.3096	4.53e-44	7.17e-43	DOWN
striiformis_Gene13802	-	scaffold213:89081-89965	579	1e-05	150.482	6.65e-08	7.62e-44	1.21e-42	UP
striiformis_Gene24461	-	scaffold24:221549-221956	306	1e-05	150.111	6.66e-08	7.62e-44	1.21e-42	UP
striiformis_Gene28066	-	scaffold599:97117-97990	534	147.765	1e-05	14776500	8.97e-44	1.41e-42	DOWN
striiformis_Gene7790	-	C20452:8661-9577	675	147.816	1e-05	14781600	8.97e-44	1.41e-42	DOWN
striiformis_Gene20180	-	scaffold924:193156-195087	1167	0.650182	148.948	0.00436516	2.98e-43	4.7e-42	UP
striiformis_Gene13766	-	C22100:87403-87798	318	155.545	2.82591	55.0424	4.06e-43	6.39e-42	DOWN
striiformis_Gene28611	-	scaffold70:70612-72020	1203	280.348	45.5638	6.15287	4.6e-43	7.22e-42	DOWN
striiformis_Gene10379	-	scaffold910:26464-26898	360	159.309	3.22042	49.4684	5.75e-43	9.02e-42	DOWN
striiformis_Gene28114	-	scaffold599:351262-351914	489	154.826	2.03818	75.9629	8.02e-43	1.26e-41	DOWN
striiformis_Gene10192	sp|Q3MHN0|PSB6_BOVIN Proteasome subunit beta type-6 OS=Bos taurus GN=PSMB6 PE=1 SV=1	scaffold971:6276-7393	660	267.67	40.6024	6.59247	8.72e-43	1.36e-41	DOWN
striiformis_Gene2670	sp|P41920|YRB1_YEAST Ran-specific GTPase-activating protein 1 OS=Saccharomyces cerevisiae (strain ATCC 204508 / S288c) GN=YRB1 PE=1 SV=1	C16428:2450-3785	693	259.214	37.704	6.87497	1.32e-42	2.06e-41	DOWN
striiformis_Gene29472	sp|Q9HYV6|Y3287_PSEAE Putative ankyrin repeat protein PA3287 OS=Pseudomonas aeruginosa (strain ATCC 15692 / PAO1 / 1C / PRS 101 / LMG 12228) GN=PA3287 PE=4 SV=1	scaffold246:56290-57029	492	143.937	1e-05	14393700	1.43e-42	2.23e-41	DOWN
striiformis_Gene29081	sp|Q9UKB1|FBW1B_HUMAN F-box/WD repeat-containing protein 11 OS=Homo sapiens GN=FBXW11 PE=1 SV=1	scaffold290:71946-73687	1518	25.087	233.807	0.107298	1.51e-42	2.35e-41	UP
striiformis_Gene16776	-	scaffold163:110437-111332	375	177.134	8.24047	21.4956	1.69e-42	2.63e-41	DOWN
striiformis_Gene10333	sp|O42790|PLB_NEUCR Lysophospholipase OS=Neurospora crassa (strain ATCC 24698 / 74-OR23-1A / CBS 708.71 / DSM 1257 / FGSC 987) GN=lpl PE=3 SV=2	C21252:35175-39077	2211	86.3773	371.465	0.232531	2.21e-42	3.43e-41	UP
striiformis_Gene18281	sp|P46941|TG325_CAEEL WW domain-containing protein tag-325 OS=Caenorhabditis elegans GN=tag-325 PE=4 SV=1	scaffold460:160322-164141	3615	12.0349	193.598	0.0621644	2.38e-42	3.7e-41	UP
striiformis_Gene11254	-	C21570:22596-24972	855	142.016	1e-05	14201600	2.86e-42	4.43e-41	DOWN
striiformis_Gene2019	sp|Q8RXX9|ATL6_ARATH E3 ubiquitin-protein ligase ATL6 OS=Arabidopsis thaliana GN=ATL6 PE=1 SV=2	C15182:5848-6319	471	142.431	1e-05	14243100	2.86e-42	4.43e-41	DOWN
striiformis_Gene15286	-	scaffold758:87087-88421	810	353.742	81.7685	4.32614	3.07e-42	4.75e-41	DOWN
striiformis_Gene12025	sp|P25786|PSA1_HUMAN Proteasome subunit alpha type-1 OS=Homo sapiens GN=PSMA1 PE=1 SV=1	scaffold826:12225-13751	783	196.222	14.3047	13.7173	3.3e-42	5.1e-41	DOWN
striiformis_Gene18553	sp|C5PEI9|PEPA_COCP7 Aspartic protease PEP3 OS=Coccidioides posadasii (strain C735) GN=PEP3 PE=3 SV=1	scaffold800:105280-107279	1590	5.26141	167.18	0.0314715	4.58e-42	7.06e-41	UP
striiformis_Gene28712	-	scaffold70:554480-557567	1557	72.7029	340.199	0.213707	7.82e-42	1.2e-40	UP
striiformis_Gene16475	sp|Q4WY82|PPOC_ASPFU Linoleate 10R-lipoxygenase OS=Neosartorya fumigata (strain ATCC MYA-4609 / Af293 / CBS 101355 / FGSC A1100) GN=ppoC PE=1 SV=2	C22280:45773-51404	3588	277.578	46.6411	5.95136	8.36e-42	1.28e-40	DOWN
striiformis_Gene23704	-	scaffold913:12882-14924	447	214.767	21.7548	9.87217	9.81e-42	1.5e-40	DOWN
striiformis_Gene4611	sp|Q9UU99|YJX4_SCHPO CRAL-TRIO domain-containing protein C23B6.04c OS=Schizosaccharomyces pombe (strain 972 / ATCC 24843) GN=SPCC23B6.04c PE=1 SV=1	C18920:9730-12069	1791	140.484	0.775213	181.22	1.14e-41	1.75e-40	DOWN
striiformis_Gene9139	-	C20814:29408-30391	897	140.716	0.740949	189.913	1.14e-41	1.75e-40	DOWN
striiformis_Gene21298	sp|Q9UTC4|YIDF_SCHPO Uncharacterized protein C227.15 OS=Schizosaccharomyces pombe (strain 972 / ATCC 24843) GN=SPAC227.15 PE=4 SV=1	scaffold669:226152-229737	3345	209.539	19.2154	10.9047	1.18e-41	1.8e-40	DOWN
striiformis_Gene27158	sp|Q6GL77|UBXN1_XENTR UBX domain-containing protein 1 OS=Xenopus tropicalis GN=ubxn1 PE=2 SV=1	scaffold447:391915-393706	1146	170.686	7.49523	22.7726	1.51e-41	2.31e-40	DOWN
striiformis_Gene4350	-	C18648:2804-12191	2070	139.316	1e-05	13931600	2.28e-41	3.47e-40	DOWN
striiformis_Gene23131	-	scaffold258:234856-235479	291	226.041	26.7479	8.45079	2.49e-41	3.8e-40	DOWN
striiformis_Gene13988	-	C22116:66305-67764	849	32.0941	246.076	0.130424	3.05e-41	4.64e-40	UP
striiformis_Gene10345	sp|Q9UW15|RIR1_NEUCR Ribonucleoside-diphosphate reductase large chain OS=Neurospora crassa (strain ATCC 24698 / 74-OR23-1A / CBS 708.71 / DSM 1257 / FGSC 987) GN=rnr-1 PE=1 SV=2	C21250:35040-38490	2619	44.4065	275.961	0.160916	3.09e-41	4.69e-40	UP
striiformis_Gene23455	sp|P39932|STL1_YEAST Sugar transporter STL1 OS=Saccharomyces cerevisiae (strain ATCC 204508 / S288c) GN=STL1 PE=1 SV=2	scaffold198:148692-151153	1593	4.64217	160.196	0.0289781	3.18e-41	4.83e-40	UP
striiformis_Gene17260	-	C22296:145201-147208	1788	26.3654	230.953	0.114159	4.12e-41	6.24e-40	UP
striiformis_Gene16449	sp|P25711|NDUS4_NEUCR NADH-ubiquinone oxidoreductase 21 kDa subunit, mitochondrial OS=Neurospora crassa (strain ATCC 24698 / 74-OR23-1A / CBS 708.71 / DSM 1257 / FGSC 987) GN=nuo-21 PE=1 SV=2	scaffold569:36057-36944	537	564.557	203.289	2.77712	4.16e-41	6.29e-40	DOWN
striiformis_Gene13476	sp|P87242|YC0H_SCHPO HD domain-containing protein C4G3.17 OS=Schizosaccharomyces pombe (strain 972 / ATCC 24843) GN=SPCC4G3.17 PE=3 SV=1	C22078:8351-9553	624	138.002	1e-05	13800200	4.55e-41	6.88e-40	DOWN
striiformis_Gene21398	sp|P04817|CAN1_YEAST Arginine permease OS=Saccharomyces cerevisiae (strain ATCC 204508 / S288c) GN=CAN1 PE=1 SV=2	scaffold962:12391-15141	1551	138.936	0.315793	439.959	4.55e-41	6.88e-40	DOWN
striiformis_Gene4305	-	C18580:14245-14946	522	138.572	0.649828	213.244	4.55e-41	6.88e-40	DOWN
striiformis_Gene23848	-	scaffold514:79220-80148	723	148.958	2.44055	61.0346	4.72e-41	7.12e-40	DOWN
striiformis_Gene3704	sp|Q9UTC5|YIDE_SCHPO Putative uridine kinase C227.14 OS=Schizosaccharomyces pombe (strain 972 / ATCC 24843) GN=SPAC227.14 PE=3 SV=1	scaffold69:10371-11694	801	143.422	1.79285	79.9967	5.48e-41	8.25e-40	DOWN
striiformis_Gene21693	-	scaffold532:223203-223587	384	137.279	1e-05	13727900	9.09e-41	1.37e-39	DOWN
striiformis_Gene27461	-	scaffold233:104375-105120	570	137.654	1e-05	13765400	9.09e-41	1.37e-39	DOWN
striiformis_Gene2935	sp|Q05654|RTF21_SCHPO Retrotransposable element Tf2 155 kDa protein type 1 OS=Schizosaccharomyces pombe (strain 972 / ATCC 24843) GN=Tf2-1 PE=4 SV=1	C16900:4832-9464	4632	137.694	0.787693	174.807	9.09e-41	1.37e-39	DOWN
striiformis_Gene25377	-	scaffold221:263597-264473	630	163.368	6.30977	25.8913	1.29e-40	1.94e-39	DOWN
striiformis_Gene7844	-	C20472:9516-10404	810	223.274	26.1745	8.53021	1.45e-40	2.17e-39	DOWN
striiformis_Gene1501	-	C13690:3083-4346	1095	136.173	1e-05	13617300	1.82e-40	2.71e-39	DOWN
striiformis_Gene17144	-	C22294:14934-17321	1308	136.382	0.626331	217.747	1.82e-40	2.71e-39	DOWN
striiformis_Gene23498	-	scaffold600:128561-130041	1401	136.821	1e-05	13682100	1.82e-40	2.71e-39	DOWN
striiformis_Gene5456	-	C19488:12891-13614	384	166.98	7.72211	21.6236	2.05e-40	3.05e-39	DOWN
striiformis_Gene8110	sp|O59727|YHX7_SCHPO Protein PBDC1 homolog OS=Schizosaccharomyces pombe (strain 972 / ATCC 24843) GN=SPBC3E7.07c PE=3 SV=1	C20524:18854-19660	501	615.13	237.865	2.58605	2.07e-40	3.08e-39	DOWN
striiformis_Gene18864	-	scaffold872:98647-99406	249	16.29	198.245	0.0821711	2.43e-40	3.61e-39	UP
striiformis_Gene2475	-	C16088:9213-9681	327	1e-05	138.753	7.21e-08	2.74e-40	4.07e-39	UP
striiformis_Gene5092	-	C19194:22373-23348	903	1e-05	138.866	7.2e-08	2.74e-40	4.07e-39	UP
striiformis_Gene11656	-	scaffold740:10054-10518	357	34.5785	247.99	0.139435	2.86e-40	4.24e-39	UP
striiformis_Gene24812	-	scaffold194:189251-189965	714	135.922	1e-05	13592200	3.63e-40	5.37e-39	DOWN
striiformis_Gene11923	sp|Q99P21|MUTYH_MOUSE A/G-specific adenine DNA glycosylase OS=Mus musculus GN=Mutyh PE=2 SV=2	C21746:30149-32844	1782	3.88394	152.84	0.0254118	3.88e-40	5.73e-39	UP
striiformis_Gene29438	sp|Q9US22|RL15B_SCHPO 60S ribosomal protein L15-B OS=Schizosaccharomyces pombe (strain 972 / ATCC 24843) GN=rpl15b PE=1 SV=1	scaffold61:552066-553061	606	203.084	19.6987	10.3095	4.42e-40	6.52e-39	DOWN
striiformis_Gene21073	sp|Q9URW9|YLX7_SCHPO Putative aldehyde dehydrogenase-like protein C922.07c OS=Schizosaccharomyces pombe (strain 972 / ATCC 24843) GN=SPAC922.07c PE=3 SV=1	scaffold692:177980-179458	1416	276.068	49.1657	5.61505	5.62e-40	8.28e-39	DOWN
striiformis_Gene16202	-	scaffold638:27261-27969	708	134.237	0.440415	304.797	7.24e-40	1.07e-38	DOWN
striiformis_Gene3862	sp|P19984|PROF2_ACACA Profilin-2 OS=Acanthamoeba castellanii PE=1 SV=3	C18100:10079-10834	381	295.315	58.4741	5.05036	8.5e-40	1.25e-38	DOWN
striiformis_Gene27379	-	scaffold20:163391-166006	555	1e-05	136.95	7.3e-08	1.07e-39	1.57e-38	UP
striiformis_Gene27132	sp|Q19749|ODP2_CAEEL Dihydrolipoyllysine-residue acetyltransferase component of pyruvate dehydrogenase complex, mitochondrial OS=Caenorhabditis elegans GN=F23B12.5 PE=1 SV=1	scaffold447:264166-266107	1437	232.21	31.7108	7.32274	1.31e-39	1.92e-38	DOWN
striiformis_Gene14532	-	scaffold916:78364-78793	429	133.88	1e-05	13388000	1.45e-39	2.12e-38	DOWN
striiformis_Gene28299	-	scaffold179:164902-165862	843	133.543	1e-05	13354300	1.45e-39	2.12e-38	DOWN
striiformis_Gene1013	-	C11794:2918-3424	339	138.877	1.91625	72.4733	1.68e-39	2.46e-38	DOWN
striiformis_Gene16995	sp|P36035|JEN1_YEAST Carboxylic acid transporter protein homolog OS=Saccharomyces cerevisiae (strain ATCC 204508 / S288c) GN=JEN1 PE=1 SV=1	scaffold890:67653-69767	1455	63.178	309.239	0.204302	2.09e-39	3.05e-38	UP
striiformis_Gene23780	-	scaffold49:93935-95472	1005	486.996	162.309	3.00043	2.43e-39	3.54e-38	DOWN
striiformis_Gene17493	sp|Q9US22|RL15B_SCHPO 60S ribosomal protein L15-B OS=Schizosaccharomyces pombe (strain 972 / ATCC 24843) GN=rpl15b PE=1 SV=1	scaffold286:38779-39769	606	223.828	28.5544	7.83865	2.96e-39	4.3e-38	DOWN
striiformis_Gene22401	-	scaffold736:166269-166970	471	1e-05	134.154	7.45e-08	4.19e-39	6.1e-38	UP
striiformis_Gene4370	-	C18686:17151-19958	2655	25.9532	219.212	0.118393	5.27e-39	7.65e-38	UP
striiformis_Gene17064	sp|P21192|ACE2_YEAST Metallothionein expression activator OS=Saccharomyces cerevisiae (strain ATCC 204508 / S288c) GN=ACE2 PE=1 SV=1	scaffold741:110896-112134	1161	131.988	1e-05	13198800	5.77e-39	8.37e-38	DOWN
striiformis_Gene2688	sp|Q4A054|Y0419_STAS1 Uncharacterized oxidoreductase SSP0419 OS=Staphylococcus saprophyticus subsp. saprophyticus (strain ATCC 15305 / DSM 20229) GN=SSP0419 PE=3 SV=1	C16398:1626-2934	1134	131.494	1e-05	13149400	5.77e-39	8.37e-38	DOWN
striiformis_Gene18661	sp|P58137|ACOT8_MOUSE Acyl-coenzyme A thioesterase 8 OS=Mus musculus GN=Acot8 PE=1 SV=1	scaffold745:104791-106289	993	33.2123	239.84	0.138477	6.32e-39	9.15e-38	UP
striiformis_Gene1494	-	C13672:434-1019	351	67.1028	315.618	0.212608	6.87e-39	9.94e-38	UP
striiformis_Gene21102	-	scaffold262:120444-121921	648	1e-05	133.316	7.5e-08	8.29e-39	1.2e-37	UP
striiformis_Gene27200	sp|P49375|ATPA_KLULA ATP synthase subunit alpha, mitochondrial OS=Kluyveromyces lactis (strain ATCC 8585 / CBS 2359 / DSM 70799 / NBRC 1267 / NRRL Y-1140 / WM37) GN=ATP1 PE=1 SV=1	scaffold656:114849-117397	1665	301.338	63.8058	4.72274	9.12e-39	1.32e-37	DOWN
striiformis_Gene26300	-	scaffold662:31115-31619	504	183.076	14.8732	12.3091	1.06e-38	1.53e-37	DOWN
striiformis_Gene14161	-	scaffold980:29824-30680	648	140.879	2.86629	49.1503	1.08e-38	1.55e-37	DOWN
striiformis_Gene9034	sp|P53388|DIP5_YEAST Dicarboxylic amino acid permease OS=Saccharomyces cerevisiae (strain ATCC 204508 / S288c) GN=DIP5 PE=1 SV=1	C20764:38611-40605	1053	130.857	1e-05	13085700	1.15e-38	1.66e-37	DOWN
striiformis_Gene9710	-	scaffold764:15442-16808	783	144.548	3.01916	47.8769	1.39e-38	2e-37	DOWN
striiformis_Gene18380	sp|Q12477|PCL9_YEAST PHO85 cyclin-9 OS=Saccharomyces cerevisiae (strain ATCC 204508 / S288c) GN=PCL9 PE=1 SV=1	scaffold864:2956-3975	861	247.959	39.7587	6.2366	1.5e-38	2.15e-37	DOWN
striiformis_Gene29115	sp|P24369|PPIB_MOUSE Peptidyl-prolyl cis-trans isomerase B OS=Mus musculus GN=Ppib PE=2 SV=2	scaffold290:276493-277766	666	247.279	39.6847	6.23109	1.5e-38	2.15e-37	DOWN
striiformis_Gene24980	-	scaffold517:72256-73233	609	1e-05	132.949	7.52e-08	1.64e-38	2.35e-37	UP
striiformis_Gene27097	-	scaffold447:106705-107527	465	220.757	28.5198	7.74048	1.67e-38	2.39e-37	DOWN
striiformis_Gene4385	sp|Q6BRB7|ERG6_DEBHA Sterol 24-C-methyltransferase OS=Debaryomyces hansenii (strain ATCC 36239 / CBS 767 / JCM 1990 / NBRC 0083 / IGC 2968) GN=ERG6 PE=3 SV=1	C18702:14739-16111	1227	166.051	9.44939	17.5727	1.92e-38	2.74e-37	DOWN
striiformis_Gene15102	-	C22224:19911-21153	1047	129.534	1e-05	12953400	2.3e-38	3.28e-37	DOWN
striiformis_Gene26269	-	scaffold750:259177-260231	603	129.387	0.500943	258.287	2.3e-38	3.28e-37	DOWN
striiformis_Gene4923	sp|P10978|POLX_TOBAC Retrovirus-related Pol polyprotein from transposon TNT 1-94 OS=Nicotiana tabacum PE=2 SV=1	C19154:10748-12200	957	129.629	1e-05	12962900	2.3e-38	3.28e-37	DOWN
striiformis_Gene27918	sp|Q8IWY8|ZSC29_HUMAN Zinc finger and SCAN domain-containing protein 29 OS=Homo sapiens GN=ZSCAN29 PE=1 SV=2	scaffold269:458889-460458	1236	32.0529	234.107	0.136916	2.61e-38	3.71e-37	UP
striiformis_Gene23502	-	scaffold600:142270-143359	939	18.3884	196.307	0.0936716	2.78e-38	3.95e-37	UP
striiformis_Gene603	-	C9446:1037-1807	543	340.192	84.6923	4.0168	2.95e-38	4.19e-37	DOWN
striiformis_Gene16765	sp|P20049|TYR1_YEAST Prephenate dehydrogenase [NADP(+)] OS=Saccharomyces cerevisiae (strain ATCC 204508 / S288c) GN=TYR1 PE=1 SV=2	scaffold163:38167-41493	1926	147.035	4.19968	35.011	2.96e-38	4.19e-37	DOWN
striiformis_Gene24315	sp|Q6YM50|MAN5_SOLLC Mannan endo-1,4-beta-mannosidase 5 OS=Solanum lycopersicum GN=MAN5 PE=2 SV=1	scaffold501:80461-82274	930	315.83	71.0092	4.44773	3.26e-38	4.61e-37	DOWN
striiformis_Gene21855	sp|Q9USK8|AGS1_SCHPO Cell wall alpha-1,3-glucan synthase ags1 OS=Schizosaccharomyces pombe (strain 972 / ATCC 24843) GN=ags1 PE=1 SV=3	scaffold166:88684-97188	7191	10.3405	171.988	0.0601234	3.69e-38	5.22e-37	UP
striiformis_Gene19493	sp|E3JV98|THI4_PUCGT Thiamine thiazole synthase OS=Puccinia graminis f. sp. tritici (strain CRL 75-36-700-3 / race SCCL) GN=PGTG_01304 PE=3 SV=1	scaffold36:14380-15939	1008	128.882	1e-05	12888200	4.59e-38	6.49e-37	DOWN
striiformis_Gene23151	-	scaffold131:20380-22207	1740	128.095	1e-05	12809500	4.59e-38	6.49e-37	DOWN
striiformis_Gene23194	sp|Q9M313|ATL68_ARATH RING-H2 finger protein ATL68 OS=Arabidopsis thaliana GN=ATL68 PE=2 SV=1	scaffold131:210935-212413	1386	128.244	1e-05	12824400	4.59e-38	6.49e-37	DOWN
striiformis_Gene29468	-	scaffold246:31264-40001	786	18.5854	195.43	0.0951	5.05e-38	7.12e-37	UP
striiformis_Gene1305	sp|P84029|CYC2_DROME Cytochrome c-2 OS=Drosophila melanogaster GN=Cyt-c-p PE=1 SV=2	C12948:2485-3537	561	672.687	284.448	2.36489	5.35e-38	7.52e-37	DOWN
striiformis_Gene19628	-	scaffold963:181511-182531	1020	164.794	9.17502	17.9612	6.89e-38	9.68e-37	DOWN
striiformis_Gene25462	sp|O42917|ESO1_SCHPO N-acetyltransferase eso1 OS=Schizosaccharomyces pombe (strain 972 / ATCC 24843) GN=eso1 PE=1 SV=1	scaffold132:345875-346843	888	87.5263	351.458	0.249038	7.41e-38	1.04e-36	UP
striiformis_Gene19022	sp|P53388|DIP5_YEAST Dicarboxylic amino acid permease OS=Saccharomyces cerevisiae (strain ATCC 204508 / S288c) GN=DIP5 PE=1 SV=1	scaffold608:87406-90620	1584	127.646	0.598748	213.188	9.17e-38	1.29e-36	DOWN
striiformis_Gene25646	sp|Q8TFH1|RL18B_SCHPO 60S ribosomal protein L18-B OS=Schizosaccharomyces pombe (strain 972 / ATCC 24843) GN=rpl18b PE=1 SV=1	scaffold660:256565-260455	1068	141.119	3.7249	37.8853	1.04e-37	1.46e-36	DOWN
striiformis_Gene25600	-	scaffold660:25435-25956	249	1e-05	129.903	7.7e-08	1.27e-37	1.77e-36	UP
striiformis_Gene25758	-	scaffold534:121906-122864	672	1e-05	129.765	7.71e-08	1.27e-37	1.77e-36	UP
striiformis_Gene17068	-	scaffold741:127372-128100	564	96.8082	367.943	0.263107	1.3e-37	1.82e-36	UP
striiformis_Gene5636	sp|Q9P7H3|PHB1_SCHPO Prohibitin-1 OS=Schizosaccharomyces pombe (strain 972 / ATCC 24843) GN=phb1 PE=3 SV=1	C19596:5057-10236	1062	329.725	80.4027	4.10092	1.36e-37	1.89e-36	DOWN
striiformis_Gene6122	-	C19880:23549-24509	597	166.071	10.0309	16.5559	1.61e-37	2.24e-36	DOWN
striiformis_Gene19755	sp|Q71H73|H33_VITVI Histone H3.3 OS=Vitis vinifera PE=2 SV=3	scaffold60:23572-24247	411	131.228	1.09397	119.956	2.03e-37	2.82e-36	DOWN
striiformis_Gene16169	sp|P41411|CDC18_SCHPO Cell division control protein 18 OS=Schizosaccharomyces pombe (strain 972 / ATCC 24843) GN=cdc18 PE=1 SV=1	scaffold952:110497-113261	2607	1.52422	133.215	0.0114418	2.83e-37	3.93e-36	UP
striiformis_Gene14352	sp|O14085|SEC72_SCHPO Translocation protein sec72 OS=Schizosaccharomyces pombe (strain 972 / ATCC 24843) GN=sec72 PE=3 SV=1	C22152:59933-60761	732	192.667	19.9925	9.63696	3.27e-37	4.55e-36	DOWN
striiformis_Gene27328	-	scaffold860:333992-334986	618	125.073	1e-05	12507300	3.65e-37	5.07e-36	DOWN
striiformis_Gene19746	sp|Q05825|ATPB_DROME ATP synthase subunit beta, mitochondrial OS=Drosophila melanogaster GN=ATPsyn-beta PE=2 SV=3	scaffold672:166622-169010	1629	268.461	51.6209	5.20063	3.95e-37	5.47e-36	DOWN
striiformis_Gene29123	-	scaffold290:309191-310419	924	8.78673	160.442	0.0547658	5.35e-37	7.4e-36	UP
striiformis_Gene15884	-	scaffold629:18415-20174	1356	124.218	0.146942	845.354	7.3e-37	1.01e-35	DOWN
striiformis_Gene22840	-	scaffold226:179377-181082	1404	124.822	0.539667	231.294	7.3e-37	1.01e-35	DOWN
striiformis_Gene29559	-	scaffold246:483474-484056	582	124.17	1e-05	12417000	7.3e-37	1.01e-35	DOWN
striiformis_Gene28672	sp|P0CR88|TIM22_CRYNJ Mitochondrial import inner membrane translocase subunit TIM22 OS=Cryptococcus neoformans var. neoformans serotype D (strain JEC21 / ATCC MYA-565) GN=TIM22 PE=3 SV=1	scaffold70:345232-345961	540	292.066	63.8307	4.57564	8.46e-37	1.17e-35	DOWN
striiformis_Gene28926	-	scaffold54:541406-542634	924	1e-05	126.526	7.9e-08	9.8e-37	1.35e-35	UP
striiformis_Gene26322	sp|P10815|CG23_SCHPO G2/mitotic-specific cyclin cdc13 OS=Schizosaccharomyces pombe (strain 972 / ATCC 24843) GN=cdc13 PE=1 SV=1	scaffold662:164746-166961	1980	74.4608	320.432	0.232376	1.01e-36	1.39e-35	UP
striiformis_Gene27086	-	scaffold447:54785-58153	1806	1.43792	131.637	0.0109234	1.09e-36	1.5e-35	UP
striiformis_Gene10577	-	C21344:31596-33398	1338	123.341	0.165472	745.389	1.46e-36	2e-35	DOWN
striiformis_Gene11432	-	C21604:54126-55244	669	123.391	1e-05	12339100	1.46e-36	2e-35	DOWN
striiformis_Gene4496	sp|A1CNK4|AGDC_ASPCL Probable alpha/beta-glucosidase agdC OS=Aspergillus clavatus (strain ATCC 1007 / CBS 513.65 / DSM 816 / NCTC 3887 / NRRL 1) GN=agdC PE=3 SV=1	C18812:19027-20644	1206	123.777	0.390274	317.154	1.46e-36	2e-35	DOWN
striiformis_Gene16612	-	scaffold215:34341-36358	1506	66.662	302.72	0.22021	1.51e-36	2.06e-35	UP
striiformis_Gene10343	-	C21250:28126-29847	849	3.25911	139.298	0.0233967	2.13e-36	2.91e-35	UP
striiformis_Gene3366	-	C17486:10590-12606	1797	24.8842	206.218	0.120669	2.14e-36	2.93e-35	UP
striiformis_Gene11127	sp|O93918|PYC_ASPTE Pyruvate carboxylase OS=Aspergillus terreus GN=pyc PE=2 SV=1	scaffold884:23924-35425	4425	144.511	5.68698	25.4109	2.85e-36	3.89e-35	DOWN
striiformis_Gene18274	-	scaffold460:131455-131927	405	122.914	1e-05	12291400	2.91e-36	3.96e-35	DOWN
striiformis_Gene22519	-	scaffold181:191702-192797	1095	122.895	0.837158	146.8	2.91e-36	3.96e-35	DOWN
striiformis_Gene25304	-	scaffold796:291063-291828	693	122.838	1e-05	12283800	2.91e-36	3.96e-35	DOWN
striiformis_Gene19926	sp|Q04894|ADH6_YEAST NADP-dependent alcohol dehydrogenase 6 OS=Saccharomyces cerevisiae (strain ATCC 204508 / S288c) GN=ADH6 PE=1 SV=1	scaffold744:89898-91748	1086	2.92789	134.439	0.0217786	3.32e-36	4.51e-35	UP
striiformis_Gene5944	sp|Q9US44|YIZG_SCHPO Uncharacterized transporter C1002.16c OS=Schizosaccharomyces pombe (strain 972 / ATCC 24843) GN=SPAC1002.16c PE=3 SV=1	C19784:16-3229	1563	11.7478	167.589	0.0700989	3.4e-36	4.61e-35	UP
striiformis_Gene16901	-	scaffold701:68014-68878	564	1e-05	124.416	8.04e-08	3.83e-36	5.19e-35	UP
striiformis_Gene17556	-	scaffold443:33429-35881	1701	5.14074	146.508	0.0350885	4.03e-36	5.46e-35	UP
striiformis_Gene21848	sp|Q9USK8|AGS1_SCHPO Cell wall alpha-1,3-glucan synthase ags1 OS=Schizosaccharomyces pombe (strain 972 / ATCC 24843) GN=ags1 PE=1 SV=3	scaffold166:50534-59142	7368	5.03501	146.465	0.0343769	4.03e-36	5.46e-35	UP
striiformis_Gene25415	sp|Q06593|OPT2_YEAST Oligopeptide transporter 2 OS=Saccharomyces cerevisiae (strain ATCC 204508 / S288c) GN=OPT2 PE=1 SV=1	scaffold132:144714-149646	2622	261.007	50.9517	5.12264	4.89e-36	6.6e-35	DOWN
striiformis_Gene1374	-	C13190:2968-3487	330	121.889	1e-05	12188900	5.8e-36	7.83e-35	DOWN
striiformis_Gene15471	-	C22250:76703-77306	603	121.78	0.569908	213.684	5.8e-36	7.83e-35	DOWN
striiformis_Gene25830	-	scaffold452:214332-215103	771	121.399	1e-05	12139900	5.8e-36	7.83e-35	DOWN
striiformis_Gene14531	sp|P53332|COAD_YEAST Phosphopantetheine adenylyltransferase OS=Saccharomyces cerevisiae (strain ATCC 204508 / S288c) GN=CAB4 PE=1 SV=1	scaffold916:72422-73323	828	189.099	20.2966	9.31678	1.02e-35	1.37e-34	DOWN
striiformis_Gene14461	-	scaffold774:62614-63694	1080	120.4	1e-05	12040000	1.16e-35	1.56e-34	DOWN
striiformis_Gene24182	-	scaffold136:123150-125833	1449	183.929	18.3592	10.0184	1.33e-35	1.79e-34	DOWN
striiformis_Gene6250	-	C19928:20394-21377	729	451.7	915.636	0.493318	1.44e-35	1.93e-34	UP
striiformis_Gene17999	sp|P29952|MPI_YEAST Mannose-6-phosphate isomerase OS=Saccharomyces cerevisiae (strain ATCC 204508 / S288c) GN=PMI40 PE=1 SV=4	scaffold705:143046-144582	1296	177.874	16.875	10.5407	1.61e-35	2.15e-34	DOWN
striiformis_Gene10975	-	C21468:42516-42738	222	332.281	87.5077	3.79716	1.95e-35	2.6e-34	DOWN
striiformis_Gene22589	-	scaffold253:12391-12739	276	119.111	1e-05	11911100	2.31e-35	3.09e-34	DOWN
striiformis_Gene24699	-	scaffold729:267372-268471	567	119.587	1e-05	11958700	2.31e-35	3.09e-34	DOWN
striiformis_Gene3820	-	C18058:8505-9855	948	158.198	10.2153	15.4864	2.54e-35	3.39e-34	DOWN
striiformis_Gene20403	-	scaffold487:91820-92584	591	335.926	89.3037	3.76161	2.8e-35	3.73e-34	DOWN
striiformis_Gene19241	sp|P50505|HAK1_SCHOC High affinity potassium transporter OS=Schwanniomyces occidentalis GN=HAK1 PE=3 SV=2	scaffold254:131833-135670	2559	37.7746	233.007	0.162118	3.29e-35	4.38e-34	UP
striiformis_Gene13055	-	C22000:23653-24093	324	118.629	1e-05	11862900	4.61e-35	6.13e-34	DOWN
striiformis_Gene5250	-	C19370:18536-19748	513	118.999	1e-05	11899900	4.61e-35	6.13e-34	DOWN
striiformis_Gene9438	sp|Q06405|ATPK_YEAST ATP synthase subunit f, mitochondrial OS=Saccharomyces cerevisiae (strain ATCC 204508 / S288c) GN=ATP17 PE=1 SV=1	scaffold858:10121-10819	510	332.913	89.912	3.70265	1.12e-34	1.48e-33	DOWN
striiformis_Gene14416	-	scaffold439:38450-39401	234	1e-05	119.554	8.36e-08	1.16e-34	1.53e-33	UP
striiformis_Gene15335	sp|Q870W0|SC61A_NEUCR Protein transport protein SEC61 subunit alpha OS=Neurospora crassa (strain ATCC 24698 / 74-OR23-1A / CBS 708.71 / DSM 1257 / FGSC 987) GN=sec-61 PE=3 SV=1	scaffold899:101794-103470	1395	244.989	45.2255	5.41705	1.17e-34	1.55e-33	DOWN
striiformis_Gene15104	sp|Q3T108|PSB4_BOVIN Proteasome subunit beta type-4 OS=Bos taurus GN=PSMB4 PE=1 SV=1	C22224:26768-28200	945	182.475	19.7495	9.23947	1.27e-34	1.68e-33	DOWN
striiformis_Gene11711	-	C21706:48473-50686	1518	21.2331	190.734	0.111323	1.29e-34	1.7e-33	UP
striiformis_Gene3713	sp|Q56JV6|TWF1_BOVIN Twinfilin-1 OS=Bos taurus GN=TWF1 PE=2 SV=1	C17948:15091-16322	915	8.11776	151.203	0.0536878	1.6e-34	2.11e-33	UP
striiformis_Gene11567	-	scaffold432:60397-61486	837	116.774	1e-05	11677400	1.84e-34	2.42e-33	DOWN
striiformis_Gene22753	-	scaffold212:29258-29703	330	116.412	1e-05	11641200	1.84e-34	2.42e-33	DOWN
striiformis_Gene24874	-	scaffold496:211481-212023	324	116.688	1e-05	11668800	1.84e-34	2.42e-33	DOWN
striiformis_Gene745	-	C10358:145-739	594	121.44	1.52116	79.8338	1.88e-34	2.48e-33	DOWN
striiformis_Gene2182	-	C15592:4474-5421	588	287.42	66.2769	4.33665	2.09e-34	2.75e-33	DOWN
striiformis_Gene9192	sp|Q9US44|YIZG_SCHPO Uncharacterized transporter C1002.16c OS=Schizosaccharomyces pombe (strain 972 / ATCC 24843) GN=SPAC1002.16c PE=3 SV=1	C20834:534-3747	1482	37.2265	229.718	0.162053	2.85e-34	3.74e-33	UP
striiformis_Gene19721	-	scaffold672:48608-49049	264	115.322	1e-05	11532200	3.66e-34	4.8e-33	DOWN
striiformis_Gene25858	sp|P38716|YHR2_YEAST Uncharacterized trans-sulfuration enzyme YHR112C OS=Saccharomyces cerevisiae (strain ATCC 204508 / S288c) GN=YHR112C PE=1 SV=1	scaffold452:349831-351836	1467	115.214	1e-05	11521400	3.66e-34	4.8e-33	DOWN
striiformis_Gene21910	-	scaffold760:84691-85903	606	259.079	53.4554	4.84664	3.78e-34	4.94e-33	DOWN
striiformis_Gene11011	sp|A7EX99|ROT1_SCLS1 Protein rot1 OS=Sclerotinia sclerotiorum (strain ATCC 18683 / 1980 / Ss-1) GN=rot1 PE=3 SV=1	C21490:2877-3728	555	447.373	898.741	0.497777	3.78e-34	4.94e-33	UP
striiformis_Gene25420	sp|Q09172|PP2C2_SCHPO Protein phosphatase 2C homolog 2 OS=Schizosaccharomyces pombe (strain 972 / ATCC 24843) GN=ptc2 PE=3 SV=1	scaffold132:174197-176297	1404	484.86	179.723	2.69782	4.2e-34	5.49e-33	DOWN
striiformis_Gene27726	-	scaffold609:424360-424977	354	221.172	36.0309	6.1384	5e-34	6.53e-33	DOWN
striiformis_Gene21666	sp|Q8L783|CAX5_ARATH Vacuolar cation/proton exchanger 5 OS=Arabidopsis thaliana GN=CAX5 PE=2 SV=1	scaffold532:89886-97532	1980	108.575	370.706	0.292887	6.62e-34	8.62e-33	UP
striiformis_Gene12001	-	C21758:13002-14093	756	114.241	1e-05	11424100	7.3e-34	9.51e-33	DOWN
striiformis_Gene12004	-	C21758:24343-26719	1137	114.326	1e-05	11432600	7.3e-34	9.51e-33	DOWN
striiformis_Gene14251	-	C22144:24552-26855	1419	114.721	1e-05	11472100	7.3e-34	9.51e-33	DOWN
striiformis_Gene27672	-	scaffold609:172747-175133	2103	114.268	1e-05	11426800	7.3e-34	9.51e-33	DOWN
striiformis_Gene974	-	C11582:477-1205	666	114.177	0.97242	117.415	7.3e-34	9.51e-33	DOWN
striiformis_Gene6658	sp|O59778|BIOB_SCHPO Biotin synthase OS=Schizosaccharomyces pombe (strain 972 / ATCC 24843) GN=bio2 PE=1 SV=1	C20098:12312-15764	1302	298.684	73.5069	4.06335	8.6e-34	1.11e-32	DOWN
striiformis_Gene11280	-	C21574:15460-16954	789	135.049	5.31475	25.4102	1.06e-33	1.37e-32	DOWN
striiformis_Gene28312	sp|O13639|SAHH_SCHPO Adenosylhomocysteinase OS=Schizosaccharomyces pombe (strain 972 / ATCC 24843) GN=pi047 PE=3 SV=1	scaffold179:214521-216848	1380	142.16	7.62357	18.6474	1.16e-33	1.5e-32	DOWN
striiformis_Gene17598	-	scaffold708:68393-69457	678	127.26	3.4312	37.0891	1.23e-33	1.59e-32	DOWN
striiformis_Gene27272	-	scaffold860:32232-32856	435	113.658	1e-05	11365800	1.46e-33	1.88e-32	DOWN
striiformis_Gene18637	-	scaffold196:135547-136476	741	169.161	16.1121	10.499	2.02e-33	2.6e-32	DOWN
striiformis_Gene15124	sp|P30656|PSB5_YEAST Proteasome subunit beta type-5 OS=Saccharomyces cerevisiae (strain ATCC 204508 / S288c) GN=PRE2 PE=1 SV=3	C22226:26594-27699	843	365.595	111.996	3.26436	2.8e-33	3.6e-32	DOWN
striiformis_Gene4578	-	scaffold873:10337-11616	687	117.277	1.34481	87.2071	2.89e-33	3.71e-32	DOWN
striiformis_Gene1793	-	C14564:369-996	555	112.623	1e-05	11262300	2.91e-33	3.73e-32	DOWN
striiformis_Gene26566	-	scaffold782:121957-122339	315	112.045	1e-05	11204500	2.91e-33	3.73e-32	DOWN
striiformis_Gene2797	sp|Q9LUQ6|RL192_ARATH 60S ribosomal protein L19-2 OS=Arabidopsis thaliana GN=RPL19B PE=2 SV=1	C16672:3640-4509	591	206.154	31.3044	6.58546	3.04e-33	3.9e-32	DOWN
striiformis_Gene13329	sp|P52810|RS9_PODAS 40S ribosomal protein S9 OS=Podospora anserina GN=RPS9 PE=3 SV=1	scaffold209:8622-9859	708	281.553	66.7521	4.21789	3.9e-33	4.98e-32	DOWN
striiformis_Gene6567	sp|Q9UBJ2|ABCD2_HUMAN ATP-binding cassette sub-family D member 2 OS=Homo sapiens GN=ABCD2 PE=1 SV=1	C20070:23769-28918	3171	7.10235	142.092	0.0499842	5.51e-33	7.04e-32	UP
striiformis_Gene21614	sp|Q54GB2|CTSL2_DICDI CTD small phosphatase-like protein 2 OS=Dictyostelium discoideum GN=ctdspl2 PE=3 SV=1	scaffold805:113778-114609	831	116.611	1.04221	111.888	5.72e-33	7.3e-32	DOWN
striiformis_Gene25737	-	scaffold534:19972-21271	1299	111.051	0.373888	297.017	5.8e-33	7.4e-32	DOWN
striiformis_Gene3356	-	C17476:5108-5441	333	111.203	1e-05	11120300	5.8e-33	7.4e-32	DOWN
striiformis_Gene23804	sp|P38226|CST26_YEAST Uncharacterized acyltransferase CST26 OS=Saccharomyces cerevisiae (strain ATCC 204508 / S288c) GN=CST26 PE=1 SV=1	scaffold49:187949-189864	1326	136.595	6.81135	20.054	5.86e-33	7.47e-32	DOWN
striiformis_Gene9909	-	C21112:38687-40019	744	195.583	27.9615	6.99472	6.45e-33	8.2e-32	DOWN
striiformis_Gene25842	-	scaffold452:269977-270584	516	1e-05	113.558	8.81e-08	6.89e-33	8.75e-32	UP
striiformis_Gene28659	sp|Q9XXA7|NEUFC_CAEEL Neuferricin homolog OS=Caenorhabditis elegans GN=tag-131 PE=3 SV=1	scaffold70:285795-286694	741	1e-05	113.683	8.8e-08	6.89e-33	8.75e-32	UP
striiformis_Gene28332	sp|P35520|CBS_HUMAN Cystathionine beta-synthase OS=Homo sapiens GN=CBS PE=1 SV=2	scaffold179:314162-315676	1260	155.18	12.0217	12.9083	8.21e-33	1.04e-31	DOWN
striiformis_Gene16921	sp|P49148|RLA1_ALTAL 60S acidic ribosomal protein P1 OS=Alternaria alternata GN=ALTA12 PE=1 SV=1	C22288:34086-35035	792	172.255	18.0443	9.54623	9.42e-33	1.19e-31	DOWN
striiformis_Gene21753	-	scaffold560:67426-67753	327	185.365	23.8532	7.77107	1.1e-32	1.4e-31	DOWN
striiformis_Gene17193	-	scaffold10:102624-103056	432	110.005	1e-05	11000500	1.16e-32	1.46e-31	DOWN
striiformis_Gene17460	-	C22298:47945-48842	468	110.53	0.82158	134.533	1.16e-32	1.46e-31	DOWN
striiformis_Gene10672	-	scaffold725:36400-37076	396	1e-05	112.793	8.87e-08	1.36e-32	1.72e-31	UP
striiformis_Gene9117	-	C20810:13744-14719	903	0.599129	112.202	0.00533973	1.36e-32	1.72e-31	UP
striiformis_Gene27294	sp|Q9ZVJ2|AMERL_ARATH Uncharacterized protein At2g38710 OS=Arabidopsis thaliana GN=At2g38710 PE=2 SV=1	scaffold860:146070-147009	777	131.27	5.10311	25.7235	1.45e-32	1.83e-31	DOWN
striiformis_Gene16483	-	C22280:79011-82373	2655	270.231	62.7805	4.30438	1.66e-32	2.09e-31	DOWN
striiformis_Gene8781	-	C20706:9537-11440	1593	219.234	38.1008	5.75405	1.75e-32	2.19e-31	DOWN
striiformis_Gene12394	sp|Q40784|AAPC_CENCI Putative glucose-6-phosphate 1-epimerase OS=Cenchrus ciliaris PE=2 SV=1	scaffold520:44326-45658	861	114.785	1.29963	88.3213	2.24e-32	2.81e-31	DOWN
striiformis_Gene15196	-	scaffold94:28298-29151	726	42.0436	232.278	0.181006	2.3e-32	2.88e-31	UP
striiformis_Gene16076	-	scaffold912:23997-26094	1491	109.991	1e-05	10999100	2.31e-32	2.89e-31	DOWN
striiformis_Gene2084	-	C15378:1887-3336	930	109.724	1e-05	10972400	2.31e-32	2.89e-31	DOWN
striiformis_Gene21549	-	scaffold423:71394-73371	1092	109.99	1e-05	10999000	2.31e-32	2.89e-31	DOWN
striiformis_Gene21895	sp|Q9UU99|YJX4_SCHPO CRAL-TRIO domain-containing protein C23B6.04c OS=Schizosaccharomyces pombe (strain 972 / ATCC 24843) GN=SPCC23B6.04c PE=1 SV=1	scaffold760:38390-40730	1791	109.641	0.11039	993.215	2.31e-32	2.89e-31	DOWN
striiformis_Gene21930	-	scaffold760:167737-168100	363	109.088	1e-05	10908800	2.31e-32	2.89e-31	DOWN
striiformis_Gene27692	-	scaffold609:261569-262091	522	109.107	1e-05	10910700	2.31e-32	2.89e-31	DOWN
striiformis_Gene17264	sp|P0CR68|SPT4_CRYNJ Transcription elongation factor SPT4 OS=Cryptococcus neoformans var. neoformans serotype D (strain JEC21 / ATCC MYA-565) GN=SPT4 PE=3 SV=1	scaffold193:3946-4472	333	218.756	38.1497	5.73415	2.99e-32	3.72e-31	DOWN
striiformis_Gene23601	sp|O94444|RPN10_SCHPO 26S proteasome regulatory subunit rpn10 OS=Schizosaccharomyces pombe (strain 972 / ATCC 24843) GN=rpn10 PE=1 SV=1	scaffold150:100322-102111	1104	183.408	23.682	7.74462	3.48e-32	4.34e-31	DOWN
striiformis_Gene14261	-	C22144:62291-62882	591	551.439	230.288	2.39456	4.34e-32	5.4e-31	DOWN
striiformis_Gene4891	-	C19144:12120-12662	372	113.709	1.44025	78.9509	4.43e-32	5.5e-31	DOWN
striiformis_Gene12814	sp|P62302|RS13_SOYBN 40S ribosomal protein S13 OS=Glycine max GN=RPS13 PE=2 SV=1	scaffold957:67093-67938	597	180.042	22.6293	7.95615	4.44e-32	5.51e-31	DOWN
striiformis_Gene19573	sp|P55180|GALE_BACSU UDP-glucose 4-epimerase OS=Bacillus subtilis (strain 168) GN=galE PE=3 SV=1	scaffold195:70872-72441	1323	108.909	1e-05	10890900	4.6e-32	5.7e-31	DOWN
striiformis_Gene25203	-	scaffold504:122905-123908	678	108.082	1e-05	10808200	4.6e-32	5.7e-31	DOWN
striiformis_Gene2698	-	C16486:9221-9707	486	515.14	207.55	2.482	4.87e-32	6.03e-31	DOWN
striiformis_Gene13381	sp|P43299|PROL_ARATH Protein PROLIFERA OS=Arabidopsis thaliana GN=PRL PE=1 SV=2	C22062:38157-41029	2433	9.50209	145.014	0.0655253	5.53e-32	6.83e-31	UP
striiformis_Gene1735	-	C14396:4048-6023	1698	107.376	1e-05	10737600	9.17e-32	1.13e-30	DOWN
striiformis_Gene22138	-	scaffold938:188154-189070	675	107.268	0.920596	116.52	9.17e-32	1.13e-30	DOWN
striiformis_Gene13653	sp|Q9JIM4|DUS12_RAT Dual specificity protein phosphatase 12 OS=Rattus norvegicus GN=Dusp12 PE=2 SV=1	C22092:69369-71455	1458	181.829	23.1178	7.86532	1.1e-31	1.35e-30	DOWN
striiformis_Gene22362	-	scaffold851:227075-228616	1473	83.0708	312.067	0.266195	1.43e-31	1.76e-30	UP
striiformis_Gene28421	sp|P04839|CY24B_HUMAN Cytochrome b-245 heavy chain OS=Homo sapiens GN=CYBB PE=1 SV=2	scaffold140:171135-173344	1992	63.3506	272.556	0.232432	1.67e-31	2.05e-30	UP
striiformis_Gene8227	sp|P35182|PP2C1_YEAST Protein phosphatase 2C homolog 1 OS=Saccharomyces cerevisiae (strain ATCC 204508 / S288c) GN=PTC1 PE=1 SV=1	C20538:19610-21965	1446	208.562	35.6184	5.85546	1.68e-31	2.07e-30	DOWN
striiformis_Gene4696	-	C18988:10130-10580	450	106.716	1e-05	10671600	1.83e-31	2.24e-30	DOWN
striiformis_Gene5574	-	C19512:8484-9621	1137	134.426	7.81327	17.2048	1.99e-31	2.45e-30	DOWN
striiformis_Gene2074	-	C15358:8143-8536	243	1e-05	108.053	9.25e-08	2.07e-31	2.54e-30	UP
striiformis_Gene16958	-	scaffold507:53158-55306	1998	27.4746	193.648	0.141879	2.47e-31	3.03e-30	UP
striiformis_Gene17273	-	scaffold193:57284-62054	3411	258.269	59.6103	4.33262	3.08e-31	3.76e-30	DOWN
striiformis_Gene23346	-	scaffold473:215952-216772	570	143.999	10.3034	13.9759	3.15e-31	3.85e-30	DOWN
striiformis_Gene18127	sp|Q4A054|Y0419_STAS1 Uncharacterized oxidoreductase SSP0419 OS=Staphylococcus saprophyticus subsp. saprophyticus (strain ATCC 15305 / DSM 20229) GN=SSP0419 PE=3 SV=1	scaffold759:70936-72240	1134	105.389	1e-05	10538900	3.64e-31	4.45e-30	DOWN
striiformis_Gene22009	sp|Q9FME8|OPT4_ARATH Oligopeptide transporter 4 OS=Arabidopsis thaliana GN=OPT4 PE=2 SV=1	scaffold742:89614-95920	2325	105.323	1e-05	10532300	3.64e-31	4.45e-30	DOWN
striiformis_Gene26158	sp|Q7XSA2|AGO1B_ORYSJ Protein argonaute 1B OS=Oryza sativa subsp. japonica GN=AGO1B PE=2 SV=3	scaffold127:85042-90082	2739	105.312	1e-05	10531200	3.64e-31	4.45e-30	DOWN
striiformis_Gene13073	-	C22010:47378-49898	1641	287.402	74.7943	3.84257	3.87e-31	4.71e-30	DOWN
striiformis_Gene6273	sp|P34085|CISY_NEUCR Citrate synthase, mitochondrial OS=Neurospora crassa (strain ATCC 24698 / 74-OR23-1A / CBS 708.71 / DSM 1257 / FGSC 987) GN=cit-1 PE=2 SV=2	C19946:12509-14364	1398	171.753	20.4008	8.41893	3.98e-31	4.84e-30	DOWN
striiformis_Gene28950	sp|Q759D2|TIM14_ASHGO Mitochondrial import inner membrane translocase subunit TIM14 OS=Ashbya gossypii (strain ATCC 10895 / CBS 109.51 / FGSC 9923 / NRRL Y-1056) GN=PAM18 PE=3 SV=1	scaffold12:59571-60126	372	644.312	297.115	2.16856	4.01e-31	4.87e-30	DOWN
striiformis_Gene25048	-	scaffold547:59007-59688	426	1e-05	107.181	9.33e-08	4.09e-31	4.97e-30	UP
striiformis_Gene28858	sp|Q0CMA7|AGDC_ASPTN Probable alpha/beta-glucosidase agdC OS=Aspergillus terreus (strain NIH 2624 / FGSC A1156) GN=agdC PE=3 SV=1	scaffold54:154808-158575	2691	1e-05	107.192	9.33e-08	4.09e-31	4.97e-30	UP
striiformis_Gene12028	-	scaffold826:26696-28065	1062	168.067	19.478	8.62856	4.89e-31	5.93e-30	DOWN
striiformis_Gene22268	-	scaffold509:50708-51736	960	139.916	9.01273	15.5243	5.37e-31	6.5e-30	DOWN
striiformis_Gene2345	sp|Q96UQ7|RLA2_RHOGU 60S acidic ribosomal protein P2 OS=Rhodotorula glutinis PE=1 SV=1	C15842:3502-3992	336	142.998	10.6575	13.4176	5.87e-31	7.11e-30	DOWN
striiformis_Gene18589	sp|P40232|CSK2B_SCHPO Casein kinase II subunit beta OS=Schizosaccharomyces pombe (strain 972 / ATCC 24843) GN=ckb1 PE=2 SV=2	scaffold512:82552-85707	1608	58.77	259.538	0.226441	6.91e-31	8.35e-30	UP
striiformis_Gene15322	sp|Q9HYV6|Y3287_PSEAE Putative ankyrin repeat protein PA3287 OS=Pseudomonas aeruginosa (strain ATCC 15692 / PAO1 / 1C / PRS 101 / LMG 12228) GN=PA3287 PE=4 SV=1	scaffold899:28001-28740	492	104.62	0.811712	128.888	7.26e-31	8.77e-30	DOWN
striiformis_Gene15813	sp|O00060|CYPH_UROFA Peptidyl-prolyl cis-trans isomerase OS=Uromyces fabae GN=PIG28 PE=2 SV=1	scaffold148:58084-59128	384	104.326	1e-05	10432600	7.26e-31	8.77e-30	DOWN
striiformis_Gene25210	-	scaffold504:149659-151076	1203	104.792	0.163855	639.541	7.26e-31	8.77e-30	DOWN
striiformis_Gene19361	-	scaffold792:144673-146169	1005	1e-05	106.146	9.42e-08	8.09e-31	9.74e-30	UP
striiformis_Gene3675	-	scaffold939:11839-12999	795	1e-05	106.68	9.37e-08	8.09e-31	9.74e-30	UP
striiformis_Gene18767	-	scaffold479:167180-170750	2283	159.472	16.2888	9.79029	8.14e-31	9.78e-30	DOWN
striiformis_Gene18334	sp|Q754E7|DPH5_ASHGO Diphthine synthase OS=Ashbya gossypii (strain ATCC 10895 / CBS 109.51 / FGSC 9923 / NRRL Y-1056) GN=DPH5 PE=3 SV=1	scaffold787:76455-77793	936	135.052	8.84624	15.2666	8.77e-31	1.05e-29	DOWN
striiformis_Gene13624	sp|Q84W65|SUFE_ARATH SufE-like protein, chloroplastic OS=Arabidopsis thaliana GN=EMB1374 PE=2 SV=2	C22088:58004-58650	444	156.168	15.4226	10.1259	9.23e-31	1.11e-29	DOWN
striiformis_Gene3698	-	C17928:2785-5594	1911	70.5012	282.63	0.249447	9.99e-31	1.2e-29	UP
striiformis_Gene26123	sp|Q9SUV2|PT432_ARATH Probable sugar phosphate/phosphate translocator At4g32390 OS=Arabidopsis thaliana GN=At4g32390 PE=3 SV=1	scaffold429:325210-326561	1131	190.04	490.744	0.387249	1.05e-30	1.25e-29	UP
striiformis_Gene18260	sp|Q6C9W0|UBC12_YARLI NEDD8-conjugating enzyme UBC12 OS=Yarrowia lipolytica (strain CLIB 122 / E 150) GN=UBC12 PE=3 SV=1	scaffold460:76089-77310	654	353.737	736.305	0.480422	1.27e-30	1.52e-29	UP
striiformis_Gene22085	sp|P0CX48|RS11B_YEAST 40S ribosomal protein S11-B OS=Saccharomyces cerevisiae (strain ATCC 204508 / S288c) GN=RPS11B PE=1 SV=1	scaffold615:190736-191574	489	253.039	58.544	4.3222	1.33e-30	1.59e-29	DOWN
striiformis_Gene25663	sp|Q7M6Z4|KIF27_MOUSE Kinesin-like protein KIF27 OS=Mus musculus GN=Kif27 PE=1 SV=1	scaffold660:351468-354446	2757	13.4012	152.785	0.0877128	1.37e-30	1.64e-29	UP
striiformis_Gene13771	sp|Q8CDU6|HECD2_MOUSE Probable E3 ubiquitin-protein ligase HECTD2 OS=Mus musculus GN=Hectd2 PE=2 SV=2	C22102:13041-16238	2880	103.036	0.949096	108.562	1.45e-30	1.73e-29	DOWN
striiformis_Gene15593	sp|Q6RVV4|TIC32_PEA Short-chain dehydrogenase TIC 32, chloroplastic OS=Pisum sativum GN=TIC32 PE=1 SV=1	C22254:15426-16732	774	103.84	1e-05	10384000	1.45e-30	1.73e-29	DOWN
striiformis_Gene27377	-	scaffold20:159204-160412	1116	103.613	1e-05	10361300	1.45e-30	1.73e-29	DOWN
striiformis_Gene28474	sp|O74402|HSP78_SCHPO Heat shock protein 78, mitochondrial OS=Schizosaccharomyces pombe (strain 972 / ATCC 24843) GN=hsp78 PE=3 SV=1	scaffold140:412548-416372	2505	103.412	1e-05	10341200	1.45e-30	1.73e-29	DOWN
striiformis_Gene9865	-	C21100:25422-27525	1674	103.61	1e-05	10361000	1.45e-30	1.73e-29	DOWN
striiformis_Gene28792	-	scaffold146:416793-417571	615	112.695	2.55599	44.0905	1.77e-30	2.1e-29	DOWN
striiformis_Gene21433	sp|O14348|NC2B_SCHPO Negative cofactor 2 complex subunit beta OS=Schizosaccharomyces pombe (strain 972 / ATCC 24843) GN=ncb2 PE=3 SV=1	scaffold962:174633-175755	654	165.757	19.7285	8.40191	2.83e-30	3.36e-29	DOWN
striiformis_Gene9862	-	C21100:8253-10373	1659	102.907	1e-05	10290700	2.88e-30	3.42e-29	DOWN
striiformis_Gene4537	sp|Q9UTC4|YIDF_SCHPO Uncharacterized protein C227.15 OS=Schizosaccharomyces pombe (strain 972 / ATCC 24843) GN=SPAC227.15 PE=4 SV=1	C18838:13053-16639	3345	170.804	21.6015	7.90704	3.21e-30	3.8e-29	DOWN
striiformis_Gene19607	-	scaffold963:71792-73126	810	288.255	77.2264	3.7326	3.43e-30	4.06e-29	DOWN
striiformis_Gene13473	sp|Q27532|H33L2_CAEEL Histone H3.3-like type 2 OS=Caenorhabditis elegans GN=his-74 PE=3 SV=3	C22076:86756-87651	651	111.139	2.52324	44.0461	3.47e-30	4.1e-29	DOWN
striiformis_Gene10626	sp|Q96V44|LAD_HYPJE L-arabinitol 4-dehydrogenase OS=Hypocrea jecorina GN=lad1 PE=1 SV=1	scaffold5:14466-16307	1197	115.51	3.41737	33.8008	3.67e-30	4.34e-29	DOWN
striiformis_Gene16911	-	scaffold701:116787-117822	657	115.062	3.90075	29.4974	3.67e-30	4.34e-29	DOWN
striiformis_Gene17182	-	scaffold10:47624-50051	1641	148.881	13.5211	11.011	3.7e-30	4.36e-29	DOWN
striiformis_Gene24983	sp|Q9D4D4|TKTL2_MOUSE Transketolase-like protein 2 OS=Mus musculus GN=Tktl2 PE=2 SV=1	scaffold517:81585-84644	2220	148.827	13.1024	11.3588	3.7e-30	4.36e-29	DOWN
striiformis_Gene11096	-	scaffold933:41693-42672	636	213.673	40.7889	5.23851	4.44e-30	5.22e-29	DOWN
striiformis_Gene3331	-	C17442:7821-8192	267	435.618	164.37	2.65023	5.12e-30	6.02e-29	DOWN
striiformis_Gene4544	-	C18854:1123-2508	1299	368.395	123.245	2.98913	5.29e-30	6.21e-29	DOWN
striiformis_Gene1361	-	C13154:792-2545	1215	101.608	0.195082	520.848	5.75e-30	6.75e-29	DOWN
striiformis_Gene13962	-	scaffold605:49079-49473	327	101.309	1e-05	10130900	5.75e-30	6.75e-29	DOWN
striiformis_Gene27666	-	scaffold609:155644-157397	1242	101.706	1e-05	10170600	5.75e-30	6.75e-29	DOWN
striiformis_Gene15678	sp|O09053|WRN_MOUSE Werner syndrome ATP-dependent helicase homolog OS=Mus musculus GN=Wrn PE=1 SV=3	scaffold48:80634-81725	939	161.268	18.0824	8.91851	6.22e-30	7.28e-29	DOWN
striiformis_Gene12404	sp|Q2TZQ9|EXGB_ASPOR Probable glucan endo-1,6-beta-glucosidase B OS=Aspergillus oryzae (strain ATCC 42149 / RIB 40) GN=exgB PE=3 SV=1	C21850:9854-12330	1602	12.8217	146.208	0.0876949	8.76e-30	1.02e-28	UP
striiformis_Gene21240	sp|P36035|JEN1_YEAST Carboxylic acid transporter protein homolog OS=Saccharomyces cerevisiae (strain ATCC 204508 / S288c) GN=JEN1 PE=1 SV=1	scaffold661:121566-123680	1455	47.8074	231.377	0.206621	9.59e-30	1.12e-28	UP
striiformis_Gene3503	-	scaffold783:8442-10803	1944	121.947	5.83365	20.9041	9.93e-30	1.16e-28	DOWN
striiformis_Gene1456	-	C13514:4489-4687	108	282.671	625.207	0.452124	1.12e-29	1.31e-28	UP
striiformis_Gene11537	-	C21632:30653-31992	1218	100.449	1e-05	10044900	1.15e-29	1.33e-28	DOWN
striiformis_Gene26560	sp|O67610|FABG_AQUAE 3-oxoacyl-[acyl-carrier-protein] reductase FabG OS=Aquifex aeolicus (strain VF5) GN=fabG PE=1 SV=1	scaffold782:100760-102129	834	100.329	1e-05	10032900	1.15e-29	1.33e-28	DOWN
striiformis_Gene8978	sp|O34499|6PGL_BACSU 6-phosphogluconolactonase OS=Bacillus subtilis (strain 168) GN=pgl PE=1 SV=1	scaffold436:22818-24436	1188	100.496	0.947138	106.105	1.15e-29	1.33e-28	DOWN
striiformis_Gene10600	-	C21350:51583-52379	657	95.1806	324.616	0.29321	1.18e-29	1.37e-28	UP
striiformis_Gene12683	sp|Q91VC9|GHITM_MOUSE Growth hormone-inducible transmembrane protein OS=Mus musculus GN=Ghitm PE=2 SV=1	scaffold836:18282-19557	1071	226.731	47.5092	4.77236	1.21e-29	1.41e-28	DOWN
striiformis_Gene13757	sp|Q2XWK0|SVOP_XENLA Synaptic vesicle 2-related protein OS=Xenopus laevis GN=svop PE=2 SV=1	C22100:32848-33238	291	1e-05	102.623	9.74e-08	1.23e-29	1.43e-28	UP
striiformis_Gene22797	-	scaffold212:215519-218042	954	1e-05	102.89	9.72e-08	1.23e-29	1.43e-28	UP
striiformis_Gene29214	-	scaffold89:154287-155765	1389	34.261	202.602	0.169105	1.38e-29	1.6e-28	UP
striiformis_Gene23303	sp|Q6BXQ8|MBF1_DEBHA Multiprotein-bridging factor 1 OS=Debaryomyces hansenii (strain ATCC 36239 / CBS 767 / JCM 1990 / NBRC 0083 / IGC 2968) GN=MBF1 PE=3 SV=1	scaffold235:275374-276261	591	215.133	42.0998	5.11007	1.49e-29	1.73e-28	DOWN
striiformis_Gene12800	-	scaffold957:15304-16518	462	99.2434	0.891063	111.376	2.28e-29	2.64e-28	DOWN
striiformis_Gene18506	sp|Q5A950|ATG26_CANAL Sterol 3-beta-glucosyltransferase OS=Candida albicans (strain SC5314 / ATCC MYA-2876) GN=ATG26 PE=3 SV=1	scaffold495:38386-43513	3795	99.5706	0.462843	215.128	2.28e-29	2.64e-28	DOWN
striiformis_Gene24671	-	scaffold729:108865-115796	2982	99.4455	0.411256	241.809	2.28e-29	2.64e-28	DOWN
striiformis_Gene28218	sp|Q0CMA7|AGDC_ASPTN Probable alpha/beta-glucosidase agdC OS=Aspergillus terreus (strain NIH 2624 / FGSC A1156) GN=agdC PE=3 SV=1	scaffold856:297946-301713	2691	1e-05	101.744	9.83e-08	2.43e-29	2.8e-28	UP
striiformis_Gene16277	sp|Q9USQ9|PSB7_SCHPO Probable proteasome subunit beta type-7 OS=Schizosaccharomyces pombe (strain 972 / ATCC 24843) GN=SPBC577.10 PE=3 SV=1	scaffold245:96985-98223	843	166.978	21.7406	7.68047	3.21e-29	3.69e-28	DOWN
striiformis_Gene13098	-	C22016:70612-71688	891	98.8785	1e-05	9887850	4.55e-29	5.23e-28	DOWN
striiformis_Gene19597	-	scaffold963:6454-7121	381	98.6606	1e-05	9866060	4.55e-29	5.23e-28	DOWN
striiformis_Gene1972	sp|P21334|CRTI_NEUCR Phytoene desaturase OS=Neurospora crassa (strain ATCC 24698 / 74-OR23-1A / CBS 708.71 / DSM 1257 / FGSC 987) GN=al-1 PE=1 SV=1	C15046:2538-5003	1758	98.6125	0.240653	409.77	4.55e-29	5.23e-28	DOWN
striiformis_Gene25857	-	scaffold452:346536-347953	1203	98.6046	1e-05	9860460	4.55e-29	5.23e-28	DOWN
striiformis_Gene21823	sp|P25711|NDUS4_NEUCR NADH-ubiquinone oxidoreductase 21 kDa subunit, mitochondrial OS=Neurospora crassa (strain ATCC 24698 / 74-OR23-1A / CBS 708.71 / DSM 1257 / FGSC 987) GN=nuo-21 PE=1 SV=2	scaffold734:187051-187938	537	436.825	169.17	2.58217	7.12e-29	8.16e-28	DOWN
striiformis_Gene18304	-	scaffold892:107202-107778	576	102.533	1.15186	89.0152	7.93e-29	9.08e-28	DOWN
striiformis_Gene28071	sp|Q5AWS6|CDC48_EMENI Cell division control protein 48 OS=Emericella nidulans (strain FGSC A4 / ATCC 38163 / CBS 112.46 / NRRL 194 / M139) GN=cdc48 PE=1 SV=2	scaffold599:121587-124979	2499	137.949	11.7904	11.7001	8.58e-29	9.81e-28	DOWN
striiformis_Gene29194	-	scaffold89:61638-63156	771	97.5052	1e-05	9750520	9.06e-29	1.03e-27	DOWN
striiformis_Gene14420	-	scaffold439:55899-56420	261	1e-05	99.933	1e-07	9.47e-29	1.08e-27	UP
striiformis_Gene21959	sp|Q8S1Z1|UTP11_ORYSJ Probable U3 small nucleolar RNA-associated protein 11 OS=Oryza sativa subsp. japonica GN=Os01g0810000 PE=2 SV=2	scaffold281:36082-36448	366	278.726	612.234	0.455261	1.07e-28	1.22e-27	UP
striiformis_Gene19115	-	scaffold979:31987-32963	609	6.13593	123.153	0.0498236	1.09e-28	1.24e-27	UP
striiformis_Gene27236	sp|P83778|MDHC_CANAL Malate dehydrogenase, cytoplasmic OS=Candida albicans (strain SC5314 / ATCC MYA-2876) GN=MDH1 PE=1 SV=2	scaffold656:299995-301850	1005	124.235	7.69973	16.135	1.19e-28	1.36e-27	DOWN
striiformis_Gene10428	-	scaffold664:15105-16770	1593	189.675	32.6431	5.81057	1.22e-28	1.39e-27	DOWN
striiformis_Gene16514	-	scaffold613:76997-78209	756	23.517	171.766	0.136913	1.25e-28	1.42e-27	UP
striiformis_Gene9815	-	C21068:8174-9334	660	101.953	1.00398	101.549	1.57e-28	1.78e-27	DOWN
striiformis_Gene13147	sp|P38165|RTG3_YEAST Retrograde regulation protein 3 OS=Saccharomyces cerevisiae (strain ATCC 204508 / S288c) GN=RTG3 PE=1 SV=2	scaffold43:18245-20174	1746	206.198	40.6651	5.07064	1.72e-28	1.94e-27	DOWN
striiformis_Gene5114	-	C19262:14594-15407	813	96.4047	0.314202	306.824	1.8e-28	2.04e-27	DOWN
striiformis_Gene5274	sp|Q9FZ36|M3K2_ARATH Mitogen-activated protein kinase kinase kinase 2 OS=Arabidopsis thaliana GN=ANP2 PE=2 SV=1	C19384:7042-11906	3687	96.2234	0.0505113	1904.99	1.8e-28	2.04e-27	DOWN
striiformis_Gene16442	sp|O74196|UBC1_COLGL Ubiquitin-conjugating enzyme E2-16 kDa OS=Colletotrichum gloeosporioides GN=UBC1 PE=2 SV=1	scaffold853:130647-131971	846	488.388	204.103	2.39285	1.94e-28	2.2e-27	DOWN
striiformis_Gene12475	sp|O13857|PLB2_SCHPO Putative lysophospholipase C1A6.03c OS=Schizosaccharomyces pombe (strain 972 / ATCC 24843) GN=SPAC1A6.03c PE=3 SV=3	scaffold579:31283-33848	1896	2.94876	107.44	0.0274456	2.11e-28	2.38e-27	UP
striiformis_Gene4615	-	C18922:3374-4852	1389	26.0548	177.947	0.146419	2.62e-28	2.95e-27	UP
striiformis_Gene23370	-	scaffold981:48212-49706	1020	236.907	55.5539	4.26445	2.86e-28	3.22e-27	DOWN
striiformis_Gene18619	-	scaffold196:65691-66652	765	205.413	40.0559	5.12816	2.88e-28	3.25e-27	DOWN
striiformis_Gene18868	sp|P32332|OAC1_YEAST Mitochondrial oxaloacetate transport protein OS=Saccharomyces cerevisiae (strain ATCC 204508 / S288c) GN=OAC1 PE=1 SV=1	scaffold872:112748-114020	765	135.354	11.7804	11.4898	2.93e-28	3.3e-27	DOWN
striiformis_Gene23274	sp|Q9CQ10|CHMP3_MOUSE Charged multivesicular body protein 3 OS=Mus musculus GN=Chmp3 PE=1 SV=3	scaffold235:84052-85101	663	283.528	616.499	0.4599	3.03e-28	3.4e-27	UP
striiformis_Gene26960	sp|Q5B0C0|HSP7M_EMENI Heat shock 70 kDa protein OS=Emericella nidulans (strain FGSC A4 / ATCC 38163 / CBS 112.46 / NRRL 194 / M139) GN=AN6010 PE=1 SV=1	scaffold162:327713-330422	2241	100.46	1.4148	71.0065	3.09e-28	3.47e-27	DOWN
striiformis_Gene5885	-	C19752:22418-23539	987	100.234	1.81612	55.1913	3.09e-28	3.47e-27	DOWN
striiformis_Gene26086	sp|Q9SUT8|RBOHI_ARATH Probable respiratory burst oxidase homolog protein I OS=Arabidopsis thaliana GN=RBOHI PE=3 SV=2	scaffold429:102218-106056	1704	95.5378	1e-05	9553780	3.59e-28	4.03e-27	DOWN
striiformis_Gene4225	sp|O00057|NMT1_UROFA Protein NMT1 homolog OS=Uromyces fabae GN=PIG1 PE=2 SV=1	C18474:1659-3670	1005	95.0705	1e-05	9507050	3.59e-28	4.03e-27	DOWN
striiformis_Gene3336	-	C17446:9302-10773	936	3.14344	110.561	0.0284317	4.17e-28	4.67e-27	UP
striiformis_Gene12871	sp|P42059|CLAH7_DAVTA Minor allergen Cla h 7 OS=Davidiella tassiana GN=CLAH7 PE=1 SV=1	scaffold989:14237-15365	624	208.836	42.3985	4.92555	5.53e-28	6.18e-27	DOWN
striiformis_Gene27397	-	scaffold20:255882-257036	873	35.6459	197.647	0.180351	6.33e-28	7.07e-27	UP
striiformis_Gene17844	-	scaffold85:47939-48683	591	16.1951	150.554	0.10757	6.6e-28	7.37e-27	UP
striiformis_Gene17115	-	scaffold724:29614-30493	879	94.9064	0.277267	342.292	7.16e-28	7.99e-27	DOWN
striiformis_Gene26883	-	scaffold74:388873-390280	768	94.524	1e-05	9452400	7.16e-28	7.99e-27	DOWN
striiformis_Gene543	-	C9046:2371-3034	663	94.8252	1e-05	9482520	7.16e-28	7.99e-27	DOWN
striiformis_Gene22311	sp|Q6DEL2|CLPT1_DANRE Cleft lip and palate transmembrane protein 1 homolog OS=Danio rerio GN=clptm1 PE=2 SV=1	scaffold509:246696-250243	2040	124.542	8.85576	14.0634	9.2e-28	1.02e-26	DOWN
striiformis_Gene28819	-	scaffold146:578404-580015	1395	12.5504	138.52	0.0906035	1.09e-27	1.21e-26	UP
striiformis_Gene17464	-	C22298:64416-65575	807	76.5915	278.177	0.275334	1.14e-27	1.27e-26	UP
striiformis_Gene16111	sp|Q5R4S7|QOR_PONAB Quinone oxidoreductase OS=Pongo abelii GN=CRYZ PE=2 SV=1	scaffold255:85764-87564	1071	187.803	33.876	5.54384	1.2e-27	1.33e-26	DOWN
striiformis_Gene26656	-	scaffold197:168087-173989	2637	98.9858	1.73689	56.9903	1.2e-27	1.33e-26	DOWN
striiformis_Gene21987	-	scaffold281:199559-200101	372	93.1924	1e-05	9319240	1.43e-27	1.58e-26	DOWN
striiformis_Gene22958	sp|Q9M313|ATL68_ARATH RING-H2 finger protein ATL68 OS=Arabidopsis thaliana GN=ATL68 PE=2 SV=1	scaffold425:246781-248262	1389	93.657	1e-05	9365700	1.43e-27	1.58e-26	DOWN
striiformis_Gene20140	sp|Q9UTN8|UBC14_SCHPO Ubiquitin-conjugating enzyme E2 14 OS=Schizosaccharomyces pombe (strain 972 / ATCC 24843) GN=ubc14 PE=3 SV=1	scaffold924:3686-4684	450	0.994803	95.9473	0.0103682	1.44e-27	1.59e-26	UP
striiformis_Gene23685	sp|P36011|STUA_EMENI Cell pattern formation-associated protein stuA OS=Emericella nidulans (strain FGSC A4 / ATCC 38163 / CBS 112.46 / NRRL 194 / M139) GN=stuA PE=2 SV=2	scaffold242:198421-200771	1905	102.534	2.00193	51.2176	1.46e-27	1.62e-26	DOWN
striiformis_Gene25315	sp|Q99M03|RWD2B_MOUSE RWD domain-containing protein 2B OS=Mus musculus GN=Rwdd2b PE=2 SV=1	scaffold221:3692-4834	876	102.12	2.05795	49.6222	1.46e-27	1.62e-26	DOWN
striiformis_Gene2325	sp|O74836|RL1B_SCHPO 60S ribosomal protein L1-B OS=Schizosaccharomyces pombe (strain 972 / ATCC 24843) GN=rpl1b PE=1 SV=1	C15818:5337-6728	864	169.42	25.8851	6.54508	1.58e-27	1.74e-26	DOWN
striiformis_Gene23591	sp|Q55BA0|Y9866_DICDI Probable serine/threonine-protein kinase DDB_G0271402 OS=Dictyostelium discoideum GN=DDB_G0271402 PE=3 SV=1	scaffold150:15171-17667	2118	34.4992	193.646	0.178156	1.62e-27	1.78e-26	UP
striiformis_Gene20164	-	scaffold924:115595-117136	1005	335.398	112.926	2.97007	1.81e-27	1.99e-26	DOWN
striiformis_Gene12868	-	scaffold989:93-1365	819	222.016	50.2869	4.41499	1.99e-27	2.19e-26	DOWN
striiformis_Gene22866	-	scaffold38:55947-56911	564	186.232	33.9475	5.48588	2.04e-27	2.24e-26	DOWN
striiformis_Gene22776	-	scaffold212:125985-126351	366	97.9407	1.50002	65.2929	2.37e-27	2.61e-26	DOWN
striiformis_Gene26104	sp|O60074|DID2_SCHPO Vacuolar protein-sorting-associated protein 46 OS=Schizosaccharomyces pombe (strain 972 / ATCC 24843) GN=did2 PE=3 SV=2	scaffold429:178765-179712	621	136.165	381.595	0.356831	2.68e-27	2.94e-26	UP
striiformis_Gene13644	sp|O74918|RRP45_SCHPO Exosome complex component rrp45 OS=Schizosaccharomyces pombe (strain 972 / ATCC 24843) GN=rrp45 PE=3 SV=1	C22092:25246-26533	873	68.4183	261.166	0.261972	2.79e-27	3.06e-26	UP
striiformis_Gene11471	sp|O74187|ALDH_AGABI Aldehyde dehydrogenase OS=Agaricus bisporus GN=aldA PE=3 SV=1	scaffold124:39217-41881	1455	92.558	0.263937	350.682	2.84e-27	3.11e-26	DOWN
striiformis_Gene17116	-	scaffold724:31696-33003	1212	92.0306	1e-05	9203060	2.84e-27	3.11e-26	DOWN
striiformis_Gene23231	sp|P54872|HMCSA_DICDI Hydroxymethylglutaryl-CoA synthase A OS=Dictyostelium discoideum GN=hgsA PE=1 SV=2	scaffold689:124769-126842	1626	92.8629	0.691779	134.238	2.84e-27	3.11e-26	DOWN
striiformis_Gene26302	-	scaffold662:41217-42454	663	92.8308	0.902323	102.88	2.84e-27	3.11e-26	DOWN
striiformis_Gene5726	-	scaffold356:4806-5186	327	92.6731	1e-05	9267310	2.84e-27	3.11e-26	DOWN
striiformis_Gene11070	-	C21506:22138-23941	1803	243.683	61.5805	3.95715	2.86e-27	3.12e-26	DOWN
striiformis_Gene11519	-	C21610:7234-7750	249	302.26	635.898	0.475328	4.06e-27	4.43e-26	UP
striiformis_Gene8954	-	C20776:4212-5178	735	96.2506	1.12748	85.3679	4.68e-27	5.1e-26	DOWN
striiformis_Gene26966	-	scaffold162:348227-349106	879	499.081	218.981	2.27911	4.74e-27	5.16e-26	DOWN
striiformis_Gene1874	-	C14828:5580-6245	303	104.863	3.10671	33.7537	5.45e-27	5.92e-26	DOWN
striiformis_Gene10704	-	scaffold239:42738-43623	705	91.1782	0.784358	116.246	5.65e-27	6.14e-26	DOWN
striiformis_Gene14034	sp|A6H7B5|CSN3_BOVIN COP9 signalosome complex subunit 3 OS=Bos taurus GN=COPS3 PE=2 SV=1	scaffold494:51234-52968	1470	315.066	102.094	3.08604	5.88e-27	6.38e-26	DOWN
striiformis_Gene22324	sp|P52917|VPS4_YEAST Vacuolar protein sorting-associated protein 4 OS=Saccharomyces cerevisiae (strain ATCC 204508 / S288c) GN=VPS4 PE=1 SV=1	scaffold851:69086-69467	288	7.039	120.462	0.0584334	5.91e-27	6.41e-26	UP
striiformis_Gene16969	-	scaffold507:103603-104888	978	13.7928	138.077	0.0998921	5.99e-27	6.49e-26	UP
striiformis_Gene20247	-	scaffold929:98990-102420	1773	121.198	8.05762	15.0414	6.07e-27	6.57e-26	DOWN
striiformis_Gene9963	sp|Q9BLB6|RU2A_CAEEL Probable U2 small nuclear ribonucleoprotein A' OS=Caenorhabditis elegans GN=sap-1 PE=1 SV=1	scaffold940:23498-24830	477	121.887	8.83567	13.7949	6.07e-27	6.57e-26	DOWN
striiformis_Gene26738	-	scaffold644:97135-97453	318	188.289	35.0571	5.37092	7.3e-27	7.89e-26	DOWN
striiformis_Gene9214	-	C20842:35315-35742	321	114.125	6.51682	17.5124	8.51e-27	9.19e-26	DOWN
striiformis_Gene29570	sp|C7GPC1|BLH1_YEAS2 Cysteine proteinase 1, mitochondrial OS=Saccharomyces cerevisiae (strain JAY291) GN=LAP3 PE=3 SV=2	scaffold246:529882-532274	1593	217.348	49.9809	4.34862	8.65e-27	9.33e-26	DOWN
striiformis_Gene18270	sp|O93919|ADK_SCHCO Adenosine kinase OS=Schizophyllum commune GN=ADK PE=2 SV=1	scaffold460:121348-122975	1071	95.9992	1.6522	58.1039	9.22e-27	9.94e-26	DOWN
striiformis_Gene6244	sp|A1DH48|VATF_NEOFI V-type proton ATPase subunit F OS=Neosartorya fischeri (strain ATCC 1020 / DSM 3700 / FGSC A1164 / NRRL 181) GN=vma7 PE=3 SV=1	C19928:539-1275	369	387.703	146.944	2.63844	1e-26	1.08e-25	DOWN
striiformis_Gene24602	sp|O36032|GLRX1_SCHPO Glutaredoxin-1 OS=Schizosaccharomyces pombe (strain 972 / ATCC 24843) GN=grx1 PE=3 SV=1	scaffold510:105975-106525	300	246.863	64.3093	3.83868	1.05e-26	1.13e-25	DOWN
striiformis_Gene4405	-	scaffold506:18503-19639	930	132.959	12.2375	10.8649	1.07e-26	1.15e-25	DOWN
striiformis_Gene19467	-	scaffold564:70818-71420	498	90.1325	1e-05	9013250	1.12e-26	1.21e-25	DOWN
striiformis_Gene21837	sp|Q99JI4|PSMD6_MOUSE 26S proteasome non-ATPase regulatory subunit 6 OS=Mus musculus GN=Psmd6 PE=1 SV=1	scaffold166:7965-9509	1215	120.597	8.46613	14.2446	1.14e-26	1.22e-25	DOWN
striiformis_Gene12838	-	C21946:43156-44997	1497	176.83	30.4101	5.81484	1.18e-26	1.27e-25	DOWN
striiformis_Gene14958	sp|Q10137|SEC14_SCHPO Sec14 cytosolic factor OS=Schizosaccharomyces pombe (strain 972 / ATCC 24843) GN=sec14 PE=4 SV=1	scaffold524:85151-86908	1140	11.8708	131.667	0.0901577	1.29e-26	1.38e-25	UP
striiformis_Gene20590	-	scaffold548:183130-183619	339	11.2083	131.006	0.0855556	1.29e-26	1.38e-25	UP
striiformis_Gene13279	-	C22058:65719-67820	1023	5.74577	112.744	0.050963	1.33e-26	1.42e-25	UP
striiformis_Gene14463	sp|P38674|ILV5_NEUCR Ketol-acid reductoisomerase, mitochondrial OS=Neurospora crassa (strain ATCC 24698 / 74-OR23-1A / CBS 708.71 / DSM 1257 / FGSC 987) GN=ilv-2 PE=3 SV=2	scaffold774:68946-70594	1230	86.768	291.055	0.298115	1.75e-26	1.87e-25	UP
striiformis_Gene5340	-	scaffold211:11489-13154	1593	186.604	35.2032	5.30077	2.09e-26	2.23e-25	DOWN
striiformis_Gene14749	-	C22194:29220-31412	1635	89.3804	1e-05	8938040	2.24e-26	2.39e-25	DOWN
striiformis_Gene809	-	C10702:2479-3566	933	8.05814	121.163	0.0665066	2.31e-26	2.46e-25	UP
striiformis_Gene20819	sp|Q9Y822|RM16_SCHPO 54S ribosomal protein L16, mitochondrial OS=Schizosaccharomyces pombe (strain 972 / ATCC 24843) GN=mrpl16 PE=3 SV=1	scaffold82:34577-35339	696	144.929	17.7052	8.18567	2.75e-26	2.93e-25	DOWN
striiformis_Gene13166	-	scaffold818:39949-41013	879	37.1523	194.377	0.191135	2.89e-26	3.08e-25	UP
striiformis_Gene26117	sp|Q96UB1|TMLH_NEUCR Trimethyllysine dioxygenase OS=Neurospora crassa (strain ATCC 24698 / 74-OR23-1A / CBS 708.71 / DSM 1257 / FGSC 987) GN=cbs-1 PE=2 SV=2	scaffold429:300582-302958	1614	181.837	33.012	5.50821	2.91e-26	3.1e-25	DOWN
striiformis_Gene12600	-	C21922:14752-17286	1464	4.23591	107.263	0.0394909	3.38e-26	3.59e-25	UP
striiformis_Gene21269	sp|O60122|TRPD_SCHPO Anthranilate phosphoribosyltransferase OS=Schizosaccharomyces pombe (strain 972 / ATCC 24843) GN=trp4 PE=3 SV=1	scaffold669:70037-71633	1335	93.0543	1.89206	49.1815	3.58e-26	3.81e-25	DOWN
striiformis_Gene9294	-	C20864:29034-29703	669	93.3937	1.17264	79.644	3.58e-26	3.81e-25	DOWN
striiformis_Gene19471	-	scaffold564:86123-88321	1650	101.099	3.65158	27.6864	3.96e-26	4.2e-25	DOWN
striiformis_Gene28219	-	scaffold856:303859-306046	1116	118.886	8.41809	14.1227	3.98e-26	4.22e-25	DOWN
striiformis_Gene4710	-	C19006:8444-9095	651	1e-05	90.559	1.1e-07	4.3e-26	4.55e-25	UP
striiformis_Gene11933	sp|P40996|SCD2_SCHPO Protein scd2/ral3 OS=Schizosaccharomyces pombe (strain 972 / ATCC 24843) GN=scd2 PE=1 SV=1	scaffold694:11161-13245	1923	88.7281	0.46159	192.223	4.46e-26	4.71e-25	DOWN
striiformis_Gene4900	-	C19150:6959-9116	1389	365.686	135.835	2.69213	4.87e-26	5.14e-25	DOWN
striiformis_Gene24678	-	scaffold729:162158-164246	2088	6.80876	113.828	0.0598162	6.11e-26	6.45e-25	UP
striiformis_Gene29495	-	scaffold246:161062-161597	288	160.893	24.2892	6.62406	6.16e-26	6.5e-25	DOWN
striiformis_Gene15334	-	scaffold899:100038-100981	558	155.653	22.3457	6.96568	6.8e-26	7.17e-25	DOWN
striiformis_Gene23607	sp|P0C5R9|YP17B_YEAST Uncharacterized protein YPR170W-B OS=Saccharomyces cerevisiae (strain ATCC 204508 / S288c) GN=YPR170W-B PE=3 SV=1	scaffold150:131813-132310	273	344.833	123.955	2.78192	8.07e-26	8.5e-25	DOWN
striiformis_Gene28230	-	scaffold856:367685-368508	630	96.1615	2.02435	47.5024	8.15e-26	8.58e-25	DOWN
striiformis_Gene22724	sp|Q12296|MAM3_YEAST Protein MAM3 OS=Saccharomyces cerevisiae (strain ATCC 204508 / S288c) GN=MAM3 PE=1 SV=1	scaffold1:111328-113705	1557	64.6152	246.195	0.262455	8.3e-26	8.73e-25	UP
striiformis_Gene11836	-	C21736:34344-34905	561	1e-05	89.2407	1.12e-07	8.49e-26	8.92e-25	UP
striiformis_Gene11651	sp|P32356|TREA_YEAST Neutral trehalase OS=Saccharomyces cerevisiae (strain ATCC 204508 / S288c) GN=NTH1 PE=1 SV=3	C21678:41717-43873	1824	196.503	41.2672	4.76172	8.64e-26	9.07e-25	DOWN
striiformis_Gene12893	-	C21968:30141-31550	834	87.1792	1e-05	8717920	8.87e-26	9.3e-25	DOWN
striiformis_Gene16275	-	scaffold245:90695-91979	1089	87.8363	1e-05	8783630	8.87e-26	9.3e-25	DOWN
striiformis_Gene21208	sp|O14088|YER5_SCHPO Uncharacterized oxidoreductase C2F3.05c OS=Schizosaccharomyces pombe (strain 972 / ATCC 24843) GN=SPAC2F3.05c PE=3 SV=1	scaffold649:163786-165061	852	87.9363	1e-05	8793630	8.87e-26	9.3e-25	DOWN
striiformis_Gene21444	-	scaffold962:221647-222068	339	87.6602	1e-05	8766020	8.87e-26	9.3e-25	DOWN
striiformis_Gene27524	-	scaffold233:426149-427363	1062	58.2214	234.361	0.248426	1.05e-25	1.1e-24	UP
striiformis_Gene14668	sp|O59821|CSL4_SCHPO Exosome complex component csl4 OS=Schizosaccharomyces pombe (strain 972 / ATCC 24843) GN=csl4 PE=3 SV=2	scaffold806:69328-70075	588	19.0025	149.663	0.126969	1.05e-25	1.1e-24	UP
striiformis_Gene16811	sp|Q9X248|FABG_THEMA 3-oxoacyl-[acyl-carrier-protein] reductase FabG OS=Thermotoga maritima (strain ATCC 43589 / MSB8 / DSM 3109 / JCM 10099) GN=fabG PE=3 SV=1	scaffold875:25376-26953	882	44.2258	207	0.213651	1.12e-25	1.17e-24	UP
striiformis_Gene17229	-	C22296:16551-17836	1059	343.581	123.477	2.78255	1.2e-25	1.25e-24	DOWN
striiformis_Gene3248	-	C17384:6336-7111	597	128.788	12.0435	10.6936	1.2e-25	1.26e-24	DOWN
striiformis_Gene27898	-	scaffold269:343105-344400	1059	4.7345	105.51	0.0448725	1.23e-25	1.28e-24	UP
striiformis_Gene3685	-	C17906:7973-8360	387	279.674	85.9376	3.25438	1.3e-25	1.35e-24	DOWN
striiformis_Gene5554	sp|O81117|C94A1_VICSA Cytochrome P450 94A1 OS=Vicia sativa GN=CYP94A1 PE=2 SV=2	C19522:881-3324	1491	125.342	11.9509	10.4881	1.33e-25	1.38e-24	DOWN
striiformis_Gene19259	-	scaffold531:44229-45404	801	484.657	214.849	2.2558	1.35e-25	1.4e-24	DOWN
striiformis_Gene10016	-	scaffold950:25095-25990	624	8.05787	118.805	0.0678243	1.48e-25	1.53e-24	UP
striiformis_Gene24115	-	scaffold51:90089-91366	1185	99.6363	3.80672	26.1738	1.49e-25	1.54e-24	DOWN
striiformis_Gene17559	sp|Q12618|ACO1_AJECA Acyl-CoA desaturase OS=Ajellomyces capsulatus GN=OLE1 PE=3 SV=1	scaffold443:52949-54697	1524	133.407	14.4047	9.26135	1.64e-25	1.7e-24	DOWN
striiformis_Gene21235	-	scaffold661:98017-100329	1920	86.9125	1e-05	8691250	1.76e-25	1.83e-24	DOWN
striiformis_Gene5005	sp|P78812|6PGD_SCHPO 6-phosphogluconate dehydrogenase, decarboxylating OS=Schizosaccharomyces pombe (strain 972 / ATCC 24843) GN=SPBC660.16 PE=1 SV=2	scaffold173:20237-20950	651	86.9857	1e-05	8698570	1.76e-25	1.83e-24	DOWN
striiformis_Gene25793	-	scaffold534:333443-335317	1797	102.98	4.42537	23.2704	2.3e-25	2.38e-24	DOWN
striiformis_Gene10677	-	C21374:11218-12243	654	124.3	11.4496	10.8563	2.44e-25	2.52e-24	DOWN
striiformis_Gene16639	sp|P78968|PPZ_SCHPO Serine/threonine-protein phosphatase PP-Z OS=Schizosaccharomyces pombe (strain 972 / ATCC 24843) GN=pzh1 PE=1 SV=1	scaffold215:133745-135374	1323	29.8432	171.322	0.174194	2.93e-25	3.02e-24	UP
striiformis_Gene17141	sp|Q9VWH4|IDH3A_DROME Probable isocitrate dehydrogenase [NAD] subunit alpha, mitochondrial OS=Drosophila melanogaster GN=l(1)G0156 PE=2 SV=1	C22294:982-2556	1173	324.595	113.715	2.85446	3.08e-25	3.18e-24	DOWN
striiformis_Gene25012	-	scaffold517:230535-230967	432	1e-05	87.7708	1.14e-07	3.3e-25	3.4e-24	UP
striiformis_Gene1340	-	C13090:2431-4349	1314	85.4528	1e-05	8545280	3.51e-25	3.62e-24	DOWN
striiformis_Gene23246	-	scaffold689:243409-244481	603	85.6587	0.986489	86.8319	3.51e-25	3.62e-24	DOWN
striiformis_Gene29494	-	scaffold246:159809-160338	333	85.7259	1e-05	8572590	3.51e-25	3.62e-24	DOWN
striiformis_Gene6278	sp|P47176|BCA2_YEAST Branched-chain-amino-acid aminotransferase, cytosolic OS=Saccharomyces cerevisiae (strain ATCC 204508 / S288c) GN=BAT2 PE=1 SV=1	C19948:9118-10036	636	85.4481	1e-05	8544810	3.51e-25	3.62e-24	DOWN
striiformis_Gene22011	-	scaffold742:105430-106199	612	242.55	66.6219	3.64069	3.76e-25	3.86e-24	DOWN
striiformis_Gene14062	-	C22132:20976-22265	1095	588.862	289.935	2.03101	3.91e-25	4.01e-24	DOWN
striiformis_Gene29581	sp|P87068|ATG8_LACBI Autophagy-related protein 8 OS=Laccaria bicolor GN=ATG8 PE=2 SV=2	scaffold246:575530-577216	462	348.404	128.133	2.71908	4.16e-25	4.26e-24	DOWN
striiformis_Gene15383	-	scaffold123:67211-69856	2253	84.8821	279.923	0.303234	4.24e-25	4.34e-24	UP
striiformis_Gene29062	-	scaffold12:602450-603095	645	180.489	35.4395	5.09288	4.79e-25	4.9e-24	DOWN
striiformis_Gene20112	sp|A6NDR6|ME3L1_HUMAN Putative homeobox protein Meis3-like 1 OS=Homo sapiens GN=MEIS3P1 PE=5 SV=2	scaffold719:68366-70906	2283	23.5988	156.913	0.150394	5.1e-25	5.21e-24	UP
striiformis_Gene9638	-	C21000:36240-38136	1365	89.4475	1.00558	88.9512	5.4e-25	5.51e-24	DOWN
striiformis_Gene12101	-	C21788:35907-37338	828	334.817	120.463	2.77942	5.84e-25	5.96e-24	DOWN
striiformis_Gene24926	-	scaffold19:171185-172465	1059	332.647	119.714	2.77868	6.7e-25	6.84e-24	DOWN
striiformis_Gene3153	-	C17200:2535-4732	1494	84.0063	1e-05	8400630	6.98e-25	7.12e-24	DOWN
striiformis_Gene19061	-	scaffold186:109155-111243	1464	96.8144	3.68644	26.2623	1.08e-24	1.1e-23	DOWN
striiformis_Gene22796	-	scaffold212:212796-213698	549	96.2295	3.71606	25.8956	1.08e-24	1.1e-23	DOWN
striiformis_Gene24095	-	scaffold814:303414-303755	264	593.552	295.365	2.00955	1.11e-24	1.13e-23	DOWN
striiformis_Gene5113	-	C19262:14055-14558	357	211.145	51.6947	4.08446	1.12e-24	1.14e-23	DOWN
striiformis_Gene26213	sp|Q9AT63|PDX1_GINBI Probable pyridoxal biosynthesis protein PDX1 OS=Ginkgo biloba GN=PDX1 PE=2 SV=1	scaffold127:365880-367351	1086	203.55	47.9038	4.24914	1.17e-24	1.19e-23	DOWN
striiformis_Gene25139	-	scaffold538:123690-124901	1104	83.3603	1e-05	8336030	1.39e-24	1.41e-23	DOWN
striiformis_Gene27890	-	scaffold269:307764-309172	1125	83.8079	1e-05	8380790	1.39e-24	1.41e-23	DOWN
striiformis_Gene8784	-	C20706:21463-23504	1656	83.8433	0.137237	610.938	1.39e-24	1.41e-23	DOWN
striiformis_Gene17962	sp|P49375|ATPA_KLULA ATP synthase subunit alpha, mitochondrial OS=Kluyveromyces lactis (strain ATCC 8585 / CBS 2359 / DSM 70799 / NBRC 1267 / NRRL Y-1140 / WM37) GN=ATP1 PE=1 SV=1	scaffold986:152865-155310	1875	196.189	44.6746	4.39151	1.89e-24	1.91e-23	DOWN
striiformis_Gene14196	sp|B0D4L0|SEC11_LACBS Signal peptidase complex catalytic subunit SEC11 OS=Laccaria bicolor (strain S238N-H82 / ATCC MYA-4686) GN=SEC11 PE=3 SV=1	scaffold951:2879-3646	570	204.019	48.4312	4.21255	1.89e-24	1.92e-23	DOWN
striiformis_Gene6670	sp|Q2HJ84|PKNX1_BOVIN Homeobox protein PKNOX1 OS=Bos taurus GN=PKNOX1 PE=2 SV=1	C20100:21456-23996	2208	22.3647	151.166	0.147948	2.13e-24	2.15e-23	UP
striiformis_Gene25617	sp|P0C7B6|GLNA2_DICDI Type-1 glutamine synthetase 2 OS=Dictyostelium discoideum GN=glnA2 PE=1 SV=1	scaffold660:88033-90162	1455	5.88987	104.448	0.0563905	2.18e-24	2.2e-23	UP
striiformis_Gene16402	sp|Q9T096|YIPL6_ARATH Protein yippee-like At4g27745 OS=Arabidopsis thaliana GN=At4g27745 PE=3 SV=2	scaffold427:112331-112650	246	480.638	217.279	2.21208	2.2e-24	2.22e-23	DOWN
striiformis_Gene19985	sp|Q9C167|RIR2_NEUCR Ribonucleoside-diphosphate reductase small chain OS=Neurospora crassa (strain ATCC 24698 / 74-OR23-1A / CBS 708.71 / DSM 1257 / FGSC 987) GN=rnr-2 PE=3 SV=2	scaffold620:110287-111778	1149	23.2521	153.57	0.15141	2.63e-24	2.65e-23	UP
striiformis_Gene11416	-	C21606:38578-39974	1308	82.7873	1e-05	8278730	2.76e-24	2.78e-23	DOWN
striiformis_Gene20765	sp|P41923|PYRE_YARLI Orotate phosphoribosyltransferase OS=Yarrowia lipolytica (strain CLIB 122 / E 150) GN=URA5 PE=3 SV=1	scaffold431:218566-219313	747	82.0949	0.646183	127.046	2.76e-24	2.78e-23	DOWN
striiformis_Gene20908	-	scaffold602:28997-29999	1002	82.9513	1e-05	8295130	2.76e-24	2.78e-23	DOWN
striiformis_Gene4213	-	C18320:12110-13316	1014	82.3481	1e-05	8234810	2.76e-24	2.78e-23	DOWN
striiformis_Gene20214	sp|Q9UU90|POP5_SCHPO Ribonucleases P/MRP protein subunit POP5 OS=Schizosaccharomyces pombe (strain 972 / ATCC 24843) GN=SPCC830.09c PE=3 SV=1	scaffold248:147235-147767	402	213.421	53.8581	3.96265	2.78e-24	2.79e-23	DOWN
striiformis_Gene24163	sp|P36136|SHB17_YEAST Sedoheptulose 1,7-bisphosphatase OS=Saccharomyces cerevisiae (strain ATCC 204508 / S288c) GN=SHB17 PE=1 SV=1	scaffold136:37560-38719	696	136.319	17.6879	7.70691	2.82e-24	2.83e-23	DOWN
striiformis_Gene5073	-	C19242:12553-14480	1137	141.278	19.1877	7.36295	2.86e-24	2.86e-23	DOWN
striiformis_Gene27799	-	scaffold798:342647-343703	894	71.4158	251.398	0.284075	3.05e-24	3.06e-23	UP
striiformis_Gene29293	-	scaffold89:533048-534172	1008	98.3935	4.47046	22.0097	3.12e-24	3.12e-23	DOWN
striiformis_Gene12288	-	scaffold802:31001-35246	3390	52.9716	215.019	0.246358	3.33e-24	3.33e-23	UP
striiformis_Gene22516	-	scaffold181:174952-176143	1191	101.375	5.65374	17.9306	4.15e-24	4.14e-23	DOWN
striiformis_Gene4606	-	C18912:14081-16426	1434	233.28	64.2538	3.6306	4.16e-24	4.16e-23	DOWN
striiformis_Gene13005	sp|Q4I375|TIM16_GIBZE Mitochondrial import inner membrane translocase subunit TIM16 OS=Gibberella zeae (strain PH-1 / ATCC MYA-4620 / FGSC 9075 / NRRL 31084) GN=PAM16 PE=3 SV=1	scaffold877:64778-65626	570	166.289	30.4852	5.45475	4.17e-24	4.16e-23	DOWN
striiformis_Gene23638	-	scaffold242:11468-12398	705	36.5757	182.406	0.200518	4.48e-24	4.46e-23	UP
striiformis_Gene24199	sp|P43567|AGX1_YEAST Alanine--glyoxylate aminotransferase 1 OS=Saccharomyces cerevisiae (strain ATCC 204508 / S288c) GN=AGX1 PE=1 SV=1	scaffold136:210161-211776	1194	188.145	41.5291	4.53044	4.86e-24	4.84e-23	DOWN
striiformis_Gene25521	-	scaffold867:297467-297957	336	1e-05	83.513	1.2e-07	4.99e-24	4.97e-23	UP
striiformis_Gene13291	-	scaffold594:32154-32766	612	192.995	43.3391	4.45314	5.03e-24	5e-23	DOWN
striiformis_Gene16707	sp|Q4P7J4|FIS1_USTMA Mitochondria fission 1 protein OS=Ustilago maydis (strain 521 / FGSC 9021) GN=FIS1 PE=3 SV=1	C22284:48303-49088	489	569.896	281.832	2.02211	5.13e-24	5.1e-23	DOWN
striiformis_Gene11327	-	scaffold936:55216-57792	1830	40.548	190.789	0.212528	5.32e-24	5.29e-23	UP
striiformis_Gene12596	-	C21922:6828-7964	678	81.4018	1e-05	8140180	5.49e-24	5.45e-23	DOWN
striiformis_Gene4799	-	C19042:4853-5929	891	81.3973	1e-05	8139730	5.49e-24	5.45e-23	DOWN
striiformis_Gene382	sp|O14053|YC47_SCHPO Uncharacterized WD repeat-containing protein C1672.07 OS=Schizosaccharomyces pombe (strain 972 / ATCC 24843) GN=SPCC1672.07 PE=4 SV=1	C7952:1687-2509	657	380.77	153.671	2.47783	5.63e-24	5.58e-23	DOWN
striiformis_Gene12990	sp|P40915|NDUV2_NEUCR NADH-ubiquinone oxidoreductase 24 kDa subunit, mitochondrial OS=Neurospora crassa (strain ATCC 24698 / 74-OR23-1A / CBS 708.71 / DSM 1257 / FGSC 987) GN=nuo-24 PE=2 SV=1	scaffold877:137-692	339	256.142	77.2788	3.31452	5.66e-24	5.6e-23	DOWN
striiformis_Gene9384	sp|Q16P90|MOCO3_AEDAE Molybdenum cofactor sulfurase 3 OS=Aedes aegypti GN=mal3 PE=3 SV=1	C20898:25420-27329	1608	98.9602	298.382	0.331656	5.81e-24	5.75e-23	UP
striiformis_Gene15387	-	scaffold123:88301-89415	672	142.478	20.8271	6.84099	6.5e-24	6.43e-23	DOWN
striiformis_Gene18208	-	scaffold654:7925-9273	1287	85.7402	1.21465	70.5884	8.1e-24	8e-23	DOWN
striiformis_Gene24960	-	scaffold19:311287-312440	741	85.3463	1.77224	48.1573	8.1e-24	8e-23	DOWN
striiformis_Gene17251	-	C22296:105415-106010	513	129.022	15.2802	8.44374	8.22e-24	8.11e-23	DOWN
striiformis_Gene16796	-	scaffold62:91927-93874	1425	77.5792	259.016	0.299515	1.05e-23	1.04e-22	UP
striiformis_Gene11942	-	scaffold694:52439-53784	1251	80.4397	1e-05	8043970	1.09e-23	1.08e-22	DOWN
striiformis_Gene15462	-	C22250:18136-18949	399	80.531	1e-05	8053100	1.09e-23	1.08e-22	DOWN
striiformis_Gene18074	-	scaffold208:60125-62536	729	80.3343	1e-05	8033430	1.09e-23	1.08e-22	DOWN
striiformis_Gene7503	-	C20394:3595-8118	1728	80.661	0.119191	676.737	1.09e-23	1.08e-22	DOWN
striiformis_Gene13912	sp|Q9Y756|VATF_NEUCR V-type proton ATPase subunit F OS=Neurospora crassa (strain ATCC 24698 / 74-OR23-1A / CBS 708.71 / DSM 1257 / FGSC 987) GN=vma-7 PE=3 SV=1	scaffold954:21139-21873	369	254.992	77.601	3.28594	1.35e-23	1.32e-22	DOWN
striiformis_Gene20773	-	scaffold526:41453-43103	1521	88.8738	2.17229	40.9125	1.7e-23	1.67e-22	DOWN
striiformis_Gene2294	sp|Q54DB1|CM2A2_DICDI Charged multivesicular body protein 2a homolog 2 OS=Dictyostelium discoideum GN=chmp2a2 PE=3 SV=1	C15776:6323-7454	723	114.873	322.302	0.356414	1.74e-23	1.71e-22	UP
striiformis_Gene15948	sp|Q9USH7|PSY1_SCHPO Syntaxin-like protein psy1 OS=Schizosaccharomyces pombe (strain 972 / ATCC 24843) GN=psy1 PE=3 SV=1	scaffold743:67712-69459	1326	6.62248	104.622	0.0632991	1.75e-23	1.72e-22	UP
striiformis_Gene9807	-	C21058:21978-22528	294	373.296	150.198	2.48536	1.85e-23	1.81e-22	DOWN
striiformis_Gene18809	sp|P0CM54|CANB_CRYNJ Calcineurin subunit B OS=Cryptococcus neoformans var. neoformans serotype D (strain JEC21 / ATCC MYA-565) GN=CNB1 PE=2 SV=1	scaffold763:16949-18168	528	237.038	68.9358	3.43853	1.89e-23	1.85e-22	DOWN
striiformis_Gene15017	sp|Q9Y8B5|MPPB_LENED Mitochondrial-processing peptidase subunit beta OS=Lentinula edodes GN=mppB PE=3 SV=1	C22216:34263-36065	1443	365.904	145.312	2.51806	1.94e-23	1.9e-22	DOWN
striiformis_Gene28790	-	scaffold146:408507-412813	2133	108.952	8.81838	12.3551	2.03e-23	1.99e-22	DOWN
striiformis_Gene23091	-	scaffold258:43058-44683	1557	79.3812	1e-05	7938120	2.17e-23	2.12e-22	DOWN
striiformis_Gene9167	sp|O59826|KCAB_SCHPO Putative voltage-gated potassium channel subunit beta OS=Schizosaccharomyces pombe (strain 972 / ATCC 24843) GN=SPCC965.06 PE=3 SV=1	C20824:22217-24235	1251	79.0112	0.16351	483.219	2.17e-23	2.12e-22	DOWN
striiformis_Gene2422	sp|Q09444|UBH4_CAEEL Probable ubiquitin carboxyl-terminal hydrolase ubh-4 OS=Caenorhabditis elegans GN=ubh-4 PE=3 SV=2	C16004:7034-8315	891	27.0245	158.697	0.17029	2.59e-23	2.53e-22	UP
striiformis_Gene21128	sp|Q9P7N2|AP1S1_SCHPO AP-1 complex subunit sigma-1 OS=Schizosaccharomyces pombe (strain 972 / ATCC 24843) GN=vas2 PE=1 SV=1	scaffold773:10682-11339	414	286.32	97.6508	2.93208	2.74e-23	2.67e-22	DOWN
striiformis_Gene23195	-	scaffold131:213442-214429	891	83.8282	1.80293	46.4955	3.13e-23	3.05e-22	DOWN
striiformis_Gene18765	-	scaffold479:155550-156994	1359	104.618	7.25701	14.4161	3.68e-23	3.57e-22	DOWN
striiformis_Gene22571	-	scaffold503:204204-205235	960	110.794	9.00037	12.3099	3.68e-23	3.58e-22	DOWN
striiformis_Gene28549	sp|Q4WVE5|SVF1_ASPFU Survival factor 1 OS=Neosartorya fumigata (strain ATCC MYA-4609 / Af293 / CBS 101355 / FGSC A1100) GN=svf1 PE=3 SV=1	scaffold45:271417-273227	1401	230.59	65.1813	3.53767	3.72e-23	3.61e-22	DOWN
striiformis_Gene10361	-	C21254:7330-8431	900	78.0482	1e-05	7804820	4.31e-23	4.19e-22	DOWN
striiformis_Gene15407	-	scaffold791:87601-88105	504	78.0002	1e-05	7800020	4.31e-23	4.19e-22	DOWN
striiformis_Gene22514	-	scaffold181:170642-171266	624	78.5774	1e-05	7857740	4.31e-23	4.19e-22	DOWN
striiformis_Gene4539	sp|P53388|DIP5_YEAST Dicarboxylic amino acid permease OS=Saccharomyces cerevisiae (strain ATCC 204508 / S288c) GN=DIP5 PE=1 SV=1	C18850:333-2056	786	78.0671	0.736266	106.031	4.31e-23	4.19e-22	DOWN
striiformis_Gene8114	-	C20524:35080-36320	1023	78.3477	0.249649	313.831	4.31e-23	4.19e-22	DOWN
striiformis_Gene11338	-	C21590:38176-38647	345	75.632	252.39	0.299663	4.57e-23	4.42e-22	UP
striiformis_Gene24054	sp|Q9N2W7|NDUAC_CAEEL Probable NADH dehydrogenase [ubiquinone] 1 alpha subcomplex subunit 12 OS=Caenorhabditis elegans GN=Y94H6A.8 PE=3 SV=2	scaffold814:133691-134444	414	224.088	62.7081	3.57351	4.6e-23	4.44e-22	DOWN
striiformis_Gene12388	sp|Q10101|RS7_SCHPO 40S ribosomal protein S7 OS=Schizosaccharomyces pombe (strain 972 / ATCC 24843) GN=rps7 PE=1 SV=2	scaffold520:14524-15344	591	118.156	12.4299	9.50579	4.84e-23	4.67e-22	DOWN
striiformis_Gene19090	sp|O74767|COPE_SCHPO Probable coatomer subunit epsilon OS=Schizosaccharomyces pombe (strain 972 / ATCC 24843) GN=sec28 PE=1 SV=1	scaffold598:79532-81030	1170	118.33	12.0417	9.82669	4.84e-23	4.67e-22	DOWN
striiformis_Gene27263	-	scaffold860:2772-3259	414	90.1705	3.68442	24.4735	5.57e-23	5.37e-22	DOWN
striiformis_Gene4775	-	C19048:4289-4939	420	90.8582	3.24144	28.0302	5.57e-23	5.37e-22	DOWN
striiformis_Gene8131	-	C20506:23537-24152	369	548.849	272.37	2.01509	5.88e-23	5.65e-22	DOWN
striiformis_Gene23820	sp|P55142|GRXC6_ORYSJ Glutaredoxin-C6 OS=Oryza sativa subsp. japonica GN=GRXC6 PE=1 SV=2	scaffold49:259931-260583	465	43.1417	191.46	0.22533	6.52e-23	6.27e-22	UP
striiformis_Gene22722	-	scaffold1:100820-102311	1317	31.2104	165.072	0.189071	6.85e-23	6.58e-22	UP
striiformis_Gene15039	-	scaffold476:37016-38193	471	103.973	7.14068	14.5607	6.88e-23	6.6e-22	DOWN
striiformis_Gene25542	sp|P34692|U183_CAEEL UPF0183 protein T01G9.2 OS=Caenorhabditis elegans GN=T01G9.2 PE=1 SV=3	scaffold230:23996-24787	636	103.708	7.71485	13.4426	6.88e-23	6.6e-22	DOWN
striiformis_Gene13322	sp|Q00472|PNPP_SCHPO 4-nitrophenylphosphatase OS=Schizosaccharomyces pombe (strain 972 / ATCC 24843) GN=pho2 PE=4 SV=2	scaffold776:66180-67603	912	106.455	8.7979	12.1	7.02e-23	6.73e-22	DOWN
striiformis_Gene19890	-	scaffold237:97023-97574	255	32.1063	168.107	0.190987	7.44e-23	7.12e-22	UP
striiformis_Gene10550	sp|P40513|MAM33_YEAST Mitochondrial acidic protein MAM33 OS=Saccharomyces cerevisiae (strain ATCC 204508 / S288c) GN=MAM33 PE=1 SV=1	C21336:6605-7820	801	200.923	50.5467	3.975	8.49e-23	8.13e-22	DOWN
striiformis_Gene13968	-	scaffold605:68536-70556	1161	77.7857	1e-05	7778570	8.58e-23	8.2e-22	DOWN
striiformis_Gene15580	-	scaffold732:56730-57057	327	77.8821	1e-05	7788210	8.58e-23	8.2e-22	DOWN
striiformis_Gene18495	-	scaffold495:2417-3508	756	77.7244	1e-05	7772440	8.58e-23	8.2e-22	DOWN
striiformis_Gene18823	-	scaffold763:120588-121089	501	77.5983	1e-05	7759830	8.58e-23	8.2e-22	DOWN
striiformis_Gene20779	-	scaffold526:64393-64843	450	77.9995	1e-05	7799950	8.58e-23	8.2e-22	DOWN
striiformis_Gene21771	sp|P10978|POLX_TOBAC Retrovirus-related Pol polyprotein from transposon TNT 1-94 OS=Nicotiana tabacum PE=2 SV=1	scaffold560:163517-164261	744	77.9338	0.731695	106.511	8.58e-23	8.2e-22	DOWN
striiformis_Gene15929	sp|Q09330|MLO3_SCHPO mRNA export protein mlo3 OS=Schizosaccharomyces pombe (strain 972 / ATCC 24843) GN=mlo3 PE=1 SV=1	scaffold743:5504-7852	1512	149.727	25.1065	5.96367	9e-23	8.57e-22	DOWN
striiformis_Gene2116	sp|P87132|YFK5_SCHPO Uncharacterized protein C167.05 OS=Schizosaccharomyces pombe (strain 972 / ATCC 24843) GN=SPAC167.05 PE=1 SV=2	C15472:2988-5303	2019	160.958	30.1845	5.33247	9.73e-23	9.26e-22	DOWN
striiformis_Gene13941	sp|P37366|CCL1_YEAST Cyclin CCL1 OS=Saccharomyces cerevisiae (strain ATCC 204508 / S288c) GN=CCL1 PE=1 SV=1	scaffold715:68469-69764	1005	59.5644	221.957	0.26836	1e-22	9.53e-22	UP
striiformis_Gene27267	-	scaffold860:14559-16561	1398	122.747	14.6001	8.40727	1.07e-22	1.01e-21	DOWN
striiformis_Gene3856	sp|O42885|YBN1_SCHPO Putative inorganic phosphate transporter C8E4.01c OS=Schizosaccharomyces pombe (strain 972 / ATCC 24843) GN=SPBC8E4.01c PE=1 SV=2	C18090:8190-11001	1560	6.83761	101.795	0.0671704	1.14e-22	1.09e-21	UP
striiformis_Gene29197	sp|P54812|TERA2_CAEEL Transitional endoplasmic reticulum ATPase homolog 2 OS=Caenorhabditis elegans GN=cdc-48.2 PE=1 SV=2	scaffold89:73447-76689	2484	132.911	18.3975	7.22441	1.15e-22	1.09e-21	DOWN
striiformis_Gene25834	sp|P36241|RL19_DROME 60S ribosomal protein L19 OS=Drosophila melanogaster GN=RpL19 PE=1 SV=2	scaffold452:230905-231774	591	164.768	32.598	5.05454	1.16e-22	1.1e-21	DOWN
striiformis_Gene14897	sp|Q6C4I7|H2B_YARLI Histone H2B OS=Yarrowia lipolytica (strain CLIB 122 / E 150) GN=HTB1 PE=3 SV=3	scaffold80:20740-21394	441	287.243	100.604	2.85518	1.4e-22	1.32e-21	DOWN
striiformis_Gene13168	-	scaffold818:42307-43480	768	1e-05	78.9964	1.27e-07	1.49e-22	1.41e-21	UP
striiformis_Gene4887	-	C19140:20983-22273	1290	1e-05	78.4278	1.28e-07	1.49e-22	1.41e-21	UP
striiformis_Gene20189	sp|O74866|RIFK_SCHPO Riboflavin kinase OS=Schizosaccharomyces pombe (strain 972 / ATCC 24843) GN=fmn1 PE=1 SV=1	scaffold248:36638-37457	588	129.845	17.2779	7.51509	1.55e-22	1.47e-21	DOWN
striiformis_Gene10512	-	scaffold943:7361-8889	1422	76.3779	1e-05	7637790	1.7e-22	1.61e-21	DOWN
striiformis_Gene2606	sp|Q14457|BECN1_HUMAN Beclin-1 OS=Homo sapiens GN=BECN1 PE=1 SV=2	C16326:459-2734	1527	110.715	10.88	10.176	2.12e-22	2e-21	DOWN
striiformis_Gene11570	sp|Q9VJE5|CL190_DROME Restin homolog OS=Drosophila melanogaster GN=CLIP-190 PE=1 SV=1	C21654:15349-21024	4296	27.3088	154.11	0.177203	2.14e-22	2.01e-21	UP
striiformis_Gene15132	-	C22226:49048-52050	1986	67.1982	234.084	0.287069	2.17e-22	2.05e-21	UP
striiformis_Gene14561	-	scaffold746:67356-68725	1062	154.976	28.38	5.46075	2.26e-22	2.13e-21	DOWN
striiformis_Gene17916	-	scaffold785:81876-82577	522	80.0084	1.29745	61.6659	2.38e-22	2.24e-21	DOWN
striiformis_Gene14141	-	scaffold676:60670-61802	927	104.527	8.28568	12.6154	2.42e-22	2.27e-21	DOWN
striiformis_Gene15859	sp|Q1IX73|RL4_DEIGD 50S ribosomal protein L4 OS=Deinococcus geothermalis (strain DSM 11300) GN=rplD PE=3 SV=1	scaffold790:12421-13611	1044	84.0622	2.05966	40.8136	2.45e-22	2.3e-21	DOWN
striiformis_Gene20405	-	scaffold487:96155-97138	804	84.9198	2.39199	35.5017	2.45e-22	2.3e-21	DOWN
striiformis_Gene6448	-	C20024:4048-6458	2031	84.7813	2.52654	33.5563	2.45e-22	2.3e-21	DOWN
striiformis_Gene13503	-	scaffold430:30945-35148	1299	1e-05	77.0296	1.3e-07	2.93e-22	2.74e-21	UP
striiformis_Gene167	-	C5840:757-1444	495	1e-05	77.2682	1.29e-07	2.93e-22	2.74e-21	UP
striiformis_Gene26735	-	scaffold644:77336-78402	732	0.446358	77.6621	0.00574744	2.93e-22	2.74e-21	UP
striiformis_Gene10407	-	C21272:43378-43900	333	91.3143	4.75795	19.1919	2.93e-22	2.74e-21	DOWN
striiformis_Gene20065	sp|Q8PSJ3|PNCB_METMA Nicotinate phosphoribosyltransferase OS=Methanosarcina mazei (strain ATCC BAA-159 / DSM 3647 / Goe1 / Go1 / JCM 11833 / OCM 88) GN=pncB PE=3 SV=1	scaffold463:145293-147002	1146	160.076	31.3665	5.10341	3e-22	2.81e-21	DOWN
striiformis_Gene28388	sp|Q757L4|H2A2_ASHGO Histone H2A.2 OS=Ashbya gossypii (strain ATCC 10895 / CBS 109.51 / FGSC 9923 / NRRL Y-1056) GN=HTA2 PE=3 SV=3	scaffold140:45574-46196	369	308.734	114.578	2.69453	3.11e-22	2.91e-21	DOWN
striiformis_Gene13920	-	scaffold954:65747-67591	1548	75.4153	0.920859	81.8967	3.39e-22	3.16e-21	DOWN
striiformis_Gene18122	-	scaffold759:27222-29242	1008	75.8616	1e-05	7586160	3.39e-22	3.16e-21	DOWN
striiformis_Gene18565	sp|P21334|CRTI_NEUCR Phytoene desaturase OS=Neurospora crassa (strain ATCC 24698 / 74-OR23-1A / CBS 708.71 / DSM 1257 / FGSC 987) GN=al-1 PE=1 SV=1	scaffold512:49-1278	996	75.3538	1e-05	7535380	3.39e-22	3.16e-21	DOWN
striiformis_Gene25209	sp|P38716|YHR2_YEAST Uncharacterized trans-sulfuration enzyme YHR112C OS=Saccharomyces cerevisiae (strain ATCC 204508 / S288c) GN=YHR112C PE=1 SV=1	scaffold504:145785-147789	1467	75.1331	1e-05	7513310	3.39e-22	3.16e-21	DOWN
striiformis_Gene8463	-	C20638:1146-2181	1035	75.4001	0.267709	281.649	3.39e-22	3.16e-21	DOWN
striiformis_Gene13044	sp|P25387|GBLP_CHLRE Guanine nucleotide-binding protein subunit beta-like protein OS=Chlamydomonas reinhardtii GN=GBLP PE=1 SV=1	C22008:49975-51689	948	94.7251	5.33432	17.7577	3.67e-22	3.42e-21	DOWN
striiformis_Gene17125	sp|P39076|TCPB_YEAST T-complex protein 1 subunit beta OS=Saccharomyces cerevisiae (strain ATCC 204508 / S288c) GN=CCT2 PE=1 SV=1	scaffold724:69142-71453	1548	94.043	5.61717	16.7421	3.67e-22	3.42e-21	DOWN
striiformis_Gene17536	sp|Q9BLB6|RU2A_CAEEL Probable U2 small nuclear ribonucleoprotein A' OS=Caenorhabditis elegans GN=sap-1 PE=1 SV=1	scaffold142:88398-89811	816	144.157	24.1335	5.97332	3.9e-22	3.62e-21	DOWN
striiformis_Gene19152	-	scaffold634:48448-49099	489	87.4329	3.28774	26.5936	3.99e-22	3.7e-21	DOWN
striiformis_Gene9537	sp|Q9UTC2|YIDH_SCHPO Uncharacterized protein C227.17c OS=Schizosaccharomyces pombe (strain 972 / ATCC 24843) GN=SPAC227.17c PE=4 SV=1	C20958:39430-41623	957	36.6613	173.333	0.211508	4.17e-22	3.87e-21	UP
striiformis_Gene12935	-	scaffold138:60712-61591	753	46.652	193.588	0.240986	4.33e-22	4.02e-21	UP
striiformis_Gene22241	sp|Q10185|ABC2_SCHPO ATP-binding cassette transporter abc2 OS=Schizosaccharomyces pombe (strain 972 / ATCC 24843) GN=abc2 PE=1 SV=1	scaffold165:188444-193783	4698	100.199	7.78455	12.8715	4.48e-22	4.15e-21	DOWN
striiformis_Gene26898	sp|Q9UTM4|TCPE_SCHPO T-complex protein 1 subunit epsilon OS=Schizosaccharomyces pombe (strain 972 / ATCC 24843) GN=cct5 PE=3 SV=1	scaffold162:60252-62401	1227	79.4095	1.05953	74.9479	4.67e-22	4.32e-21	DOWN
striiformis_Gene24679	sp|Q99K67|AASS_MOUSE Alpha-aminoadipic semialdehyde synthase, mitochondrial OS=Mus musculus GN=Aass PE=2 SV=1	scaffold729:165577-169690	3051	83.3394	2.33158	35.7437	4.75e-22	4.4e-21	DOWN
striiformis_Gene22252	sp|P07143|CY1_YEAST Cytochrome c1, heme protein, mitochondrial OS=Saccharomyces cerevisiae (strain ATCC 204508 / S288c) GN=CYT1 PE=1 SV=1	scaffold165:249490-251150	1143	231.585	69.2366	3.34483	5.92e-22	5.47e-21	DOWN
striiformis_Gene21808	sp|Q12157|APC11_YEAST Anaphase-promoting complex subunit 11 OS=Saccharomyces cerevisiae (strain ATCC 204508 / S288c) GN=APC11 PE=1 SV=1	scaffold734:96771-97463	252	170.3	37.8311	4.50159	6.64e-22	6.14e-21	DOWN
striiformis_Gene26160	-	scaffold127:102445-103852	843	184.97	44.6266	4.14484	6.69e-22	6.18e-21	DOWN
striiformis_Gene10257	-	C21232:42758-44816	1293	74.0312	1e-05	7403120	6.72e-22	6.2e-21	DOWN
striiformis_Gene18605	sp|P31049|FAMT_PSEPU Probable fatty acid methyltransferase OS=Pseudomonas putida PE=3 SV=1	scaffold196:5624-7470	1368	74.8214	0.961884	77.7863	6.72e-22	6.2e-21	DOWN
striiformis_Gene22851	-	scaffold226:226832-227731	528	74.2095	1e-05	7420950	6.72e-22	6.2e-21	DOWN
striiformis_Gene25458	-	scaffold132:335555-336125	408	74.3268	1e-05	7432680	6.72e-22	6.2e-21	DOWN
striiformis_Gene27232	sp|P22068|ATPB_SCHPO ATP synthase subunit beta, mitochondrial OS=Schizosaccharomyces pombe (strain 972 / ATCC 24843) GN=atp2 PE=1 SV=1	scaffold656:283874-286266	1629	172.85	38.0319	4.54487	6.76e-22	6.22e-21	DOWN
striiformis_Gene8930	sp|Q9SLG0|NFYB1_ARATH Nuclear transcription factor Y subunit B-1 OS=Arabidopsis thaliana GN=NFYB1 PE=1 SV=2	C20758:24211-24943	651	236.711	72.085	3.28378	6.89e-22	6.33e-21	DOWN
striiformis_Gene8795	-	C20724:36070-38642	2196	136.493	21.7338	6.28022	6.92e-22	6.36e-21	DOWN
striiformis_Gene4047	-	C18314:4233-5552	762	195.845	50.6312	3.86807	9e-22	8.26e-21	DOWN
striiformis_Gene782	sp|P10815|CG23_SCHPO G2/mitotic-specific cyclin cdc13 OS=Schizosaccharomyces pombe (strain 972 / ATCC 24843) GN=cdc13 PE=1 SV=1	C10598:2847-3530	540	269.133	545.304	0.493547	1.01e-21	9.28e-21	UP
striiformis_Gene5953	sp|Q9LDV4|ALAT2_ARATH Alanine aminotransferase 2, mitochondrial OS=Arabidopsis thaliana GN=ALAAT2 PE=2 SV=1	C19784:22795-24654	1563	89.5478	4.30052	20.8226	1.07e-21	9.76e-21	DOWN
striiformis_Gene16609	sp|A8WFU8|KIF22_DANRE Kinesin-like protein KIF22 OS=Danio rerio GN=kif22 PE=2 SV=1	scaffold215:24740-27363	1347	37.2865	173.296	0.215161	1.16e-21	1.06e-20	UP
striiformis_Gene11910	-	C21748:33003-33714	711	155.634	30.1433	5.16314	1.31e-21	1.2e-20	DOWN
striiformis_Gene12898	-	C21968:51426-53915	1266	73.8076	0.341084	216.391	1.34e-21	1.22e-20	DOWN
striiformis_Gene16174	-	scaffold952:124425-124933	306	73.2021	1e-05	7320210	1.34e-21	1.22e-20	DOWN
striiformis_Gene17607	-	scaffold708:106608-108293	378	73.3593	1e-05	7335930	1.34e-21	1.22e-20	DOWN
striiformis_Gene18245	-	scaffold460:13264-14537	651	73.413	0.483697	151.775	1.34e-21	1.22e-20	DOWN
striiformis_Gene17833	sp|P0CP96|FKBP2_CRYNJ FK506-binding protein 2 OS=Cryptococcus neoformans var. neoformans serotype D (strain JEC21 / ATCC MYA-565) GN=FPR2 PE=3 SV=1	scaffold527:154946-156013	477	104.345	9.69024	10.7681	1.44e-21	1.31e-20	DOWN
striiformis_Gene14214	sp|P23919|KTHY_HUMAN Thymidylate kinase OS=Homo sapiens GN=DTYMK PE=1 SV=4	scaffold951:69591-70463	687	85.2	3.48695	24.434	1.48e-21	1.35e-20	DOWN
striiformis_Gene2532	-	C16214:2773-4730	1890	120.476	15.3624	7.84226	1.51e-21	1.38e-20	DOWN
striiformis_Gene19742	sp|P83778|MDHC_CANAL Malate dehydrogenase, cytoplasmic OS=Candida albicans (strain SC5314 / ATCC MYA-2876) GN=MDH1 PE=1 SV=2	scaffold672:150873-152642	1005	101.044	8.07911	12.5068	1.54e-21	1.4e-20	DOWN
striiformis_Gene989	-	C11694:1855-2858	891	112.046	12.9516	8.65113	1.7e-21	1.55e-20	DOWN
striiformis_Gene25736	-	scaffold534:17885-18881	882	81.2553	2.67257	30.4034	1.8e-21	1.63e-20	DOWN
striiformis_Gene14541	sp|P0CR18|RPIA_CRYNJ Ribose-5-phosphate isomerase OS=Cryptococcus neoformans var. neoformans serotype D (strain JEC21 / ATCC MYA-565) GN=RKI1 PE=3 SV=1	scaffold668:9455-10887	912	111.548	305.51	0.365121	1.8e-21	1.63e-20	UP
striiformis_Gene21098	sp|P38094|FLUG_EMENI Protein fluG OS=Emericella nidulans (strain FGSC A4 / ATCC 38163 / CBS 112.46 / NRRL 194 / M139) GN=fluG PE=1 SV=1	scaffold262:96372-98823	1257	88.6285	4.00846	22.1104	2.03e-21	1.84e-20	DOWN
striiformis_Gene25564	-	scaffold230:146460-149390	2112	195.905	51.704	3.78897	2.19e-21	1.99e-20	DOWN
striiformis_Gene29039	sp|B0BN95|HARB1_RAT Putative nuclease HARBI1 OS=Rattus norvegicus GN=Harbi1 PE=2 SV=1	scaffold12:484160-485098	834	1e-05	74.2613	1.35e-07	2.24e-21	2.03e-20	UP
striiformis_Gene1649	-	C14120:3077-4264	1113	143.804	25.06	5.73839	2.24e-21	2.03e-20	DOWN
striiformis_Gene16083	sp|Q54I60|PUR3_DICDI Phosphoribosylglycinamide formyltransferase OS=Dictyostelium discoideum GN=purN PE=3 SV=1	scaffold912:59425-60298	699	317.4	123.919	2.56135	2.46e-21	2.22e-20	DOWN
striiformis_Gene4899	-	C19150:4000-6196	1386	9.27768	105.137	0.0882437	2.52e-21	2.28e-20	UP
striiformis_Gene11749	sp|P31795|POL_MLVRK Pol polyprotein (Fragment) OS=Radiation murine leukemia virus (strain Kaplan) GN=pol PE=3 SV=1	scaffold786:60155-60791	636	72.689	1e-05	7268900	2.65e-21	2.4e-20	DOWN
striiformis_Gene13384	-	C22062:50468-52357	1788	72.9667	1e-05	7296670	2.65e-21	2.4e-20	DOWN
striiformis_Gene16380	-	scaffold427:41927-43771	1548	72.4822	0.611824	118.469	2.65e-21	2.4e-20	DOWN
striiformis_Gene6761	-	C20116:13208-14886	1389	72.0605	1e-05	7206050	2.65e-21	2.4e-20	DOWN
striiformis_Gene18438	sp|Q8TCT9|HM13_HUMAN Minor histocompatibility antigen H13 OS=Homo sapiens GN=HM13 PE=1 SV=1	scaffold691:69100-70587	1011	437.759	203.378	2.15244	2.93e-21	2.64e-20	DOWN
striiformis_Gene26852	sp|O74352|HOB1_SCHPO Protein hob1 OS=Schizosaccharomyces pombe (strain 972 / ATCC 24843) GN=hob1 PE=1 SV=1	scaffold74:238880-240712	1338	200.173	54.3202	3.68506	2.95e-21	2.65e-20	DOWN
striiformis_Gene18307	-	scaffold892:112887-114206	762	177.091	42.6463	4.15255	2.95e-21	2.65e-20	DOWN
striiformis_Gene26197	sp|Q10184|HIS4_SCHPO 1-(5-phosphoribosyl)-5-[(5-phosphoribosylamino)methylideneamino] imidazole-4-carboxamide isomerase OS=Schizosaccharomyces pombe (strain 972 / ATCC 24843) GN=SPAC3F10.09 PE=3 SV=1	scaffold127:309411-310822	804	111.115	12.773	8.69921	3.07e-21	2.76e-20	DOWN
striiformis_Gene8967	sp|Q61820|RANT_MOUSE GTP-binding nuclear protein Ran, testis-specific isoform OS=Mus musculus GN=Rasl2-9 PE=2 SV=1	C20772:21124-22878	1017	198.694	53.3811	3.72218	3.13e-21	2.81e-20	DOWN
striiformis_Gene16049	-	scaffold475:23920-24680	594	80.8394	2.58254	31.3023	3.49e-21	3.13e-20	DOWN
striiformis_Gene9607	sp|B8PBR2|MTNA_POSPM Methylthioribose-1-phosphate isomerase OS=Postia placenta (strain ATCC 44394 / Madison 698-R) GN=MRI1 PE=3 SV=1	C20992:10874-12201	1233	205.206	57.5636	3.56486	3.82e-21	3.43e-20	DOWN
striiformis_Gene28532	sp|A9ZSY2|TRET1_APILI Facilitated trehalose transporter Tret1 OS=Apis mellifera ligustica GN=Tret1 PE=1 SV=1	scaffold45:125105-128312	1851	87.1178	4.62467	18.8376	3.87e-21	3.47e-20	DOWN
striiformis_Gene2534	-	C16214:10138-10532	300	1e-05	73.7178	1.36e-07	4.4e-21	3.94e-20	UP
striiformis_Gene24553	-	scaffold129:78894-79586	447	26.5159	146.623	0.180844	4.4e-21	3.95e-20	UP
striiformis_Gene12453	-	C21866:8573-8957	384	71.0052	1e-05	7100520	5.27e-21	4.71e-20	DOWN
striiformis_Gene13778	-	C22102:41341-43237	1896	71.9719	1e-05	7197190	5.27e-21	4.71e-20	DOWN
striiformis_Gene14611	-	scaffold846:30525-30964	360	71.9187	1e-05	7191870	5.27e-21	4.71e-20	DOWN
striiformis_Gene15086	-	scaffold885:69934-70994	777	71.5377	1e-05	7153770	5.27e-21	4.71e-20	DOWN
striiformis_Gene21858	-	scaffold166:106512-107705	912	71.6622	1e-05	7166220	5.27e-21	4.71e-20	DOWN
striiformis_Gene23185	-	scaffold131:172795-174835	1869	71.5236	1e-05	7152360	5.27e-21	4.71e-20	DOWN
striiformis_Gene26312	-	scaffold662:83955-85297	591	71.7727	1e-05	7177270	5.27e-21	4.71e-20	DOWN
striiformis_Gene26706	-	scaffold197:370371-371731	1257	71.2178	1e-05	7121780	5.27e-21	4.71e-20	DOWN
striiformis_Gene19160	-	scaffold634:83789-85283	1020	154.641	31.1163	4.96977	6.56e-21	5.84e-20	DOWN
striiformis_Gene9200	sp|Q54MJ7|ALAM_DICDI Probable alanine aminotransferase, mitochondrial OS=Dictyostelium discoideum GN=gpt PE=3 SV=1	C20834:23593-25464	1566	107.252	11.5498	9.28605	6.71e-21	5.97e-20	DOWN
striiformis_Gene21293	-	scaffold669:194077-195239	792	79.8302	2.39194	33.3747	6.77e-21	6.01e-20	DOWN
striiformis_Gene18400	-	scaffold864:67064-69336	615	1e-05	72.0674	1.39e-07	8.67e-21	7.7e-20	UP
striiformis_Gene21967	-	scaffold281:96013-96430	417	1e-05	72.8709	1.37e-07	8.67e-21	7.7e-20	UP
striiformis_Gene10627	sp|O14088|YER5_SCHPO Uncharacterized oxidoreductase C2F3.05c OS=Schizosaccharomyces pombe (strain 972 / ATCC 24843) GN=SPAC2F3.05c PE=3 SV=1	scaffold5:17024-18299	852	70.4046	1e-05	7040460	1.05e-20	9.27e-20	DOWN
striiformis_Gene15277	-	scaffold758:42403-43878	762	70.0446	1e-05	7004460	1.05e-20	9.27e-20	DOWN
striiformis_Gene18078	-	scaffold208:67363-69326	1686	70.869	1e-05	7086900	1.05e-20	9.27e-20	DOWN
striiformis_Gene26150	-	scaffold127:55164-56760	1596	70.1403	1e-05	7014030	1.05e-20	9.27e-20	DOWN
striiformis_Gene4837	-	C19114:14727-15183	456	70.651	1e-05	7065100	1.05e-20	9.27e-20	DOWN
striiformis_Gene7431	-	C20370:2670-4132	1002	70.85	1e-05	7085000	1.05e-20	9.27e-20	DOWN
striiformis_Gene23526	-	scaffold600:267060-268487	987	184.653	47.0671	3.92319	1.07e-20	9.46e-20	DOWN
striiformis_Gene4928	sp|B0G188|GTAP_DICDI GATA zinc finger domain-containing protein 16 OS=Dictyostelium discoideum GN=gtaP PE=4 SV=1	C19160:11732-15495	2487	106.6	11.2793	9.45094	1.22e-20	1.07e-19	DOWN
striiformis_Gene17802	sp|Q9LFU9|GNA1_ARATH Glucosamine 6-phosphate N-acetyltransferase OS=Arabidopsis thaliana GN=GNA1 PE=1 SV=1	scaffold843:151782-152504	570	142.568	26.7488	5.32988	1.23e-20	1.09e-19	DOWN
striiformis_Gene26354	sp|P87027|SPG1_SCHPO Septum-promoting GTP-binding protein 1 OS=Schizosaccharomyces pombe (strain 972 / ATCC 24843) GN=spg1 PE=1 SV=1	scaffold662:307095-308092	699	204.993	58.4594	3.50659	1.37e-20	1.21e-19	DOWN
striiformis_Gene16439	-	scaffold853:122865-124094	1134	111.003	13.4893	8.22897	1.43e-20	1.26e-19	DOWN
striiformis_Gene5517	sp|P23591|FCL_MOUSE GDP-L-fucose synthase OS=Mus musculus GN=Tsta3 PE=2 SV=3	C19490:1960-3577	1080	80.5601	247.934	0.324926	1.47e-20	1.29e-19	UP
striiformis_Gene16937	-	C22288:84044-85659	1308	50.3729	193.218	0.260705	1.57e-20	1.38e-19	UP
striiformis_Gene4979	-	scaffold958:2471-3451	717	108.848	12.8716	8.45645	1.8e-20	1.58e-19	DOWN
striiformis_Gene27682	-	scaffold609:213513-213925	321	16.3571	120.133	0.136158	1.91e-20	1.68e-19	UP
striiformis_Gene23276	sp|O34499|6PGL_BACSU 6-phosphogluconolactonase OS=Bacillus subtilis (strain 168) GN=pgl PE=1 SV=1	scaffold235:94183-95911	1314	113.558	14.9973	7.5719	1.98e-20	1.73e-19	DOWN
striiformis_Gene15463	sp|O74905|RL9B_SCHPO 60S ribosomal protein L9-B OS=Schizosaccharomyces pombe (strain 972 / ATCC 24843) GN=rpl9b PE=3 SV=1	C22250:19508-28705	2016	69.6486	0.727281	95.7657	2.07e-20	1.82e-19	DOWN
striiformis_Gene28977	-	scaffold12:184345-184801	381	69.0488	1e-05	6904880	2.07e-20	1.82e-19	DOWN
striiformis_Gene3135	sp|Q9PTW9|PSA7_CARAU Proteasome subunit alpha type-7 OS=Carassius auratus GN=psma7 PE=2 SV=1	C17172:8120-9489	798	141.14	26.2936	5.36785	2.09e-20	1.83e-19	DOWN
striiformis_Gene23945	-	scaffold172:234469-235698	1134	105.081	11.9186	8.81656	2.2e-20	1.92e-19	DOWN
striiformis_Gene13980	sp|Q5UR03|YL905_MIMIV Uncharacterized protein L905 OS=Acanthamoeba polyphaga mimivirus GN=MIMI_L905 PE=4 SV=1	C22116:34244-35150	906	73.1919	1.88369	38.8556	2.67e-20	2.33e-19	DOWN
striiformis_Gene22152	sp|Q9GMY6|PEPA_CANFA Pepsin A OS=Canis familiaris GN=PGA PE=2 SV=1	scaffold938:228819-231119	1737	9.84635	101.094	0.097398	2.78e-20	2.43e-19	UP
striiformis_Gene13986	sp|Q6P3W7|SCYL2_HUMAN SCY1-like protein 2 OS=Homo sapiens GN=SCYL2 PE=1 SV=1	C22116:58058-61631	2736	87.1915	5.3832	16.197	3.16e-20	2.76e-19	DOWN
striiformis_Gene2445	-	C16028:8473-10063	1038	3.02776	82.1361	0.0368627	3.36e-20	2.93e-19	UP
striiformis_Gene28203	-	scaffold856:215972-216564	480	1e-05	70.3502	1.42e-07	3.36e-20	2.93e-19	UP
striiformis_Gene23461	sp|O60113|YG64_SCHPO Uncharacterized amino-acid permease C15C4.04c OS=Schizosaccharomyces pombe (strain 972 / ATCC 24843) GN=SPBC15C4.04c PE=3 SV=1	scaffold198:185528-188058	1479	117.771	16.8926	6.97175	3.47e-20	3.02e-19	DOWN
striiformis_Gene9304	sp|Q9UTJ2|PMM_SCHPO Phosphomannomutase OS=Schizosaccharomyces pombe (strain 972 / ATCC 24843) GN=pmm1 PE=2 SV=1	C20840:17741-19102	774	93.5588	7.01945	13.3285	3.47e-20	3.02e-19	DOWN
striiformis_Gene27116	sp|Q8VYZ0|ORTH2_ARATH E3 ubiquitin-protein ligase ORTHRUS 2 OS=Arabidopsis thaliana GN=ORTH2 PE=1 SV=1	scaffold447:215320-217632	2145	41.2828	174.752	0.236236	3.48e-20	3.02e-19	UP
striiformis_Gene9705	-	C21036:43279-44638	1080	80.7696	3.1607	25.5543	3.88e-20	3.37e-19	DOWN
striiformis_Gene11012	sp|D4D8U6|CTSD_TRIVH Probable aspartic-type endopeptidase CTSD OS=Trichophyton verrucosum (strain HKI 0517) GN=CTSD PE=3 SV=1	C21490:6032-8345	1902	68.9347	0.908311	75.8933	4.12e-20	3.58e-19	DOWN
striiformis_Gene16777	sp|P40900|ISP4_SCHPO Sexual differentiation process protein isp4 OS=Schizosaccharomyces pombe (strain 972 / ATCC 24843) GN=isp4 PE=2 SV=2	scaffold163:111487-115881	2001	68.9293	0.236104	291.945	4.12e-20	3.58e-19	DOWN
striiformis_Gene17826	sp|O60122|TRPD_SCHPO Anthranilate phosphoribosyltransferase OS=Schizosaccharomyces pombe (strain 972 / ATCC 24843) GN=trp4 PE=3 SV=1	scaffold527:137612-139208	1335	68.0907	0.345333	197.174	4.12e-20	3.58e-19	DOWN
striiformis_Gene20635	-	scaffold593:47627-49082	930	68.8794	0.577047	119.365	4.12e-20	3.58e-19	DOWN
striiformis_Gene27102	-	scaffold447:141391-142667	651	68.5783	0.971967	70.5562	4.12e-20	3.58e-19	DOWN
striiformis_Gene27785	-	scaffold798:277599-283439	1035	68.7514	0.387	177.652	4.12e-20	3.58e-19	DOWN
striiformis_Gene15707	sp|Q9JMK8|VPS54_RAT Vacuolar protein sorting-associated protein 54 OS=Rattus norvegicus GN=Vps54 PE=2 SV=1	scaffold911:74722-80391	5265	109.424	13.6859	7.99538	4.57e-20	3.96e-19	DOWN
striiformis_Gene11941	sp|Q3ZBK1|WDR89_BOVIN WD repeat-containing protein 89 OS=Bos taurus GN=WDR89 PE=2 SV=1	scaffold694:50090-52210	1650	101.459	10.8027	9.392	4.76e-20	4.11e-19	DOWN
striiformis_Gene11169	sp|Q9P7I9|EMP24_SCHPO Endosomal protein P24B OS=Schizosaccharomyces pombe (strain 972 / ATCC 24843) GN=emp24 PE=3 SV=1	scaffold816:19209-20312	639	177.194	45.5535	3.8898	4.78e-20	4.13e-19	DOWN
striiformis_Gene25143	-	scaffold538:137075-137579	504	76.4076	2.02756	37.6845	4.94e-20	4.26e-19	DOWN
striiformis_Gene5012	sp|O77592|S35A3_CANFA UDP-N-acetylglucosamine transporter OS=Canis familiaris GN=SLC35A3 PE=2 SV=1	C19190:19558-21346	1722	45.6277	181.333	0.251624	4.97e-20	4.29e-19	UP
striiformis_Gene9575	-	C20986:4683-5685	1002	72.4618	1.04969	69.0316	5.22e-20	4.5e-19	DOWN
striiformis_Gene2405	sp|P52431|DPOD1_MOUSE DNA polymerase delta catalytic subunit OS=Mus musculus GN=Pold1 PE=1 SV=2	C15976:9135-9944	480	8.83725	97.2912	0.090833	5.55e-20	4.78e-19	UP
striiformis_Gene26794	-	scaffold644:368712-369223	342	86.8857	5.99255	14.499	5.97e-20	5.13e-19	DOWN
striiformis_Gene29407	-	scaffold61:424799-425652	546	95.676	8.47312	11.2917	6.09e-20	5.23e-19	DOWN
striiformis_Gene5016	-	C19068:9151-10452	444	92.0974	7.92662	11.6187	6.43e-20	5.53e-19	DOWN
striiformis_Gene13977	sp|P31907|HOXX_BRAJA Hydrogenase maturation factor HoxX OS=Bradyrhizobium japonicum (strain USDA 110) GN=hoxX PE=4 SV=2	C22116:23276-26329	2601	0.359475	69.5165	0.00517107	6.61e-20	5.68e-19	UP
striiformis_Gene4902	-	C19150:13274-13946	363	1e-05	69.7457	1.43e-07	6.61e-20	5.68e-19	UP
striiformis_Gene12557	-	scaffold789:30308-32355	1293	145.334	29.0424	5.0042	7.5e-20	6.43e-19	DOWN
striiformis_Gene11576	sp|O96185|YPF08_PLAF7 Uncharacterized protein PFB0460c OS=Plasmodium falciparum (isolate 3D7) GN=PFB0460c PE=3 SV=1	C21654:41556-42349	717	67.8758	1e-05	6787580	8.17e-20	7e-19	DOWN
striiformis_Gene15418	-	scaffold751:14684-15561	342	67.7976	1e-05	6779760	8.17e-20	7e-19	DOWN
striiformis_Gene18434	sp|O60175|OPI10_SCHPO Protein OPI10 homolog OS=Schizosaccharomyces pombe (strain 972 / ATCC 24843) GN=SPBC21H7.06c PE=3 SV=1	scaffold691:44535-45538	663	67.8394	1e-05	6783940	8.17e-20	7e-19	DOWN
striiformis_Gene19393	-	scaffold449:91084-91619	348	67.2377	1e-05	6723770	8.17e-20	7e-19	DOWN
striiformis_Gene28340	sp|P31049|FAMT_PSEPU Probable fatty acid methyltransferase OS=Pseudomonas putida PE=3 SV=1	scaffold179:348547-350388	1368	67.6749	0.404241	167.412	8.17e-20	7e-19	DOWN
striiformis_Gene28861	-	scaffold54:178995-184047	4674	67.1167	1e-05	6711670	8.17e-20	7e-19	DOWN
striiformis_Gene18844	sp|P34737|RS15_PODAS 40S ribosomal protein S15 OS=Podospora anserina GN=RPS15 PE=3 SV=1	scaffold872:29309-29995	465	149.636	31.612	4.73352	8.34e-20	7.12e-19	DOWN
striiformis_Gene11192	-	C21538:54893-57090	1281	223.901	71.2433	3.14277	8.35e-20	7.13e-19	DOWN
striiformis_Gene18243	sp|Q5F3N9|CF106_CHICK Uncharacterized protein C6orf106 homolog OS=Gallus gallus GN=RCJMB04_11e11 PE=2 SV=1	scaffold460:2976-7804	4251	78.4756	239.93	0.327077	9.47e-20	8.07e-19	UP
striiformis_Gene28899	-	scaffold54:407634-410410	1563	75.3033	2.69094	27.984	9.57e-20	8.15e-19	DOWN
striiformis_Gene12166	-	C21838:1409-4579	2346	82.3284	4.01312	20.5148	9.66e-20	8.23e-19	DOWN
striiformis_Gene23506	sp|Q9P7L5|OAT_SCHPO Ornithine aminotransferase car2 OS=Schizosaccharomyces pombe (strain 972 / ATCC 24843) GN=car2 PE=2 SV=1	scaffold600:153648-155618	1188	82.5221	4.35035	18.9691	9.66e-20	8.23e-19	DOWN
striiformis_Gene26551	-	scaffold782:71683-73116	1287	97.0128	9.80999	9.88918	1e-19	8.54e-19	DOWN
striiformis_Gene8106	-	C20524:7768-9336	873	71.6522	1.38997	51.5495	1.02e-19	8.69e-19	DOWN
striiformis_Gene20660	-	scaffold593:204369-205159	504	263.602	95.9045	2.74859	1.05e-19	8.88e-19	DOWN
striiformis_Gene9988	-	scaffold799:45954-46794	690	85.7605	5.72482	14.9805	1.12e-19	9.53e-19	DOWN
striiformis_Gene23428	sp|Q9UUA4|SEC66_SCHPO Translocation protein sec66 OS=Schizosaccharomyces pombe (strain 972 / ATCC 24843) GN=sec66 PE=1 SV=1	scaffold198:21661-22752	858	190.617	53.9409	3.53381	1.21e-19	1.02e-18	DOWN
striiformis_Gene10702	-	scaffold239:36585-37596	831	1e-05	68.3807	1.46e-07	1.3e-19	1.1e-18	UP
striiformis_Gene22450	-	scaffold788:118257-119496	1083	1e-05	68.6536	1.46e-07	1.3e-19	1.1e-18	UP
striiformis_Gene8775	-	C20718:29479-30545	909	78.5144	3.23263	24.2881	1.43e-19	1.21e-18	DOWN
striiformis_Gene16972	-	scaffold507:116814-117384	147	66.8439	1e-05	6684390	1.62e-19	1.37e-18	DOWN
striiformis_Gene14167	-	scaffold980:51422-52429	939	9.84109	98.8163	0.0995897	1.67e-19	1.41e-18	UP
striiformis_Gene26742	sp|P33328|SNC2_YEAST Synaptobrevin homolog 2 OS=Saccharomyces cerevisiae (strain ATCC 204508 / S288c) GN=SNC2 PE=1 SV=2	scaffold644:118575-119446	420	235.055	79.5078	2.95638	1.73e-19	1.46e-18	DOWN
striiformis_Gene21615	sp|P0A3K9|IF3_BRUSU Translation initiation factor IF-3 OS=Brucella suis biovar 1 (strain 1330) GN=infC PE=3 SV=1	scaffold805:115740-116496	756	81.6694	4.34894	18.7792	1.83e-19	1.55e-18	DOWN
striiformis_Gene11069	sp|Q6C2R8|RAD5_YARLI DNA repair protein RAD5 OS=Yarrowia lipolytica (strain CLIB 122 / E 150) GN=RAD5 PE=3 SV=1	C21506:14283-17845	2313	7.66149	92.8072	0.0825528	1.97e-19	1.66e-18	UP
striiformis_Gene25941	-	scaffold498:60707-61635	756	6.234	89.735	0.0694712	1.97e-19	1.66e-18	UP
striiformis_Gene11595	-	C21656:51171-53008	1020	70.5185	1.15711	60.9436	2e-19	1.69e-18	DOWN
striiformis_Gene9533	-	C20958:27832-28595	408	70.4691	1.11383	63.2674	2e-19	1.69e-18	DOWN
striiformis_Gene4924	-	C19154:16710-17577	867	130.305	23.5784	5.52646	2.11e-19	1.77e-18	DOWN
striiformis_Gene13540	-	C22082:43169-43747	408	1e-05	67.7171	1.48e-07	2.56e-19	2.15e-18	UP
striiformis_Gene15266	sp|P20790|RAB8A_DICDI Ras-related protein Rab-8A OS=Dictyostelium discoideum GN=rab8A PE=3 SV=1	scaffold758:9369-10684	639	111.314	15.3238	7.26413	2.58e-19	2.17e-18	DOWN
striiformis_Gene14621	sp|O59843|CBHB_ASPAC 1,4-beta-D-glucan cellobiohydrolase B OS=Aspergillus aculeatus GN=cbhB PE=2 SV=1	scaffold846:64395-66912	1881	77.2879	3.18158	24.2923	2.73e-19	2.29e-18	DOWN
striiformis_Gene26105	-	scaffold429:181040-182820	1452	118.424	18.3697	6.4467	2.89e-19	2.42e-18	DOWN
striiformis_Gene8244	-	scaffold144:13254-13665	327	65.5976	1e-05	6559760	3.21e-19	2.69e-18	DOWN
striiformis_Gene21162	sp|Q9P782|YNY8_SCHPO Uncharacterized protein C1711.08 OS=Schizosaccharomyces pombe (strain 972 / ATCC 24843) GN=SPBC1711.08 PE=2 SV=1	scaffold773:160794-162630	1194	103.07	12.2391	8.42137	3.35e-19	2.8e-18	DOWN
striiformis_Gene23823	sp|P87132|YFK5_SCHPO Uncharacterized protein C167.05 OS=Schizosaccharomyces pombe (strain 972 / ATCC 24843) GN=SPAC167.05 PE=1 SV=2	scaffold49:271076-273377	1890	142.148	29.3729	4.83943	3.47e-19	2.9e-18	DOWN
striiformis_Gene19325	sp|Q6DJH2|ADPPT_XENLA L-aminoadipate-semialdehyde dehydrogenase-phosphopantetheinyl transferase OS=Xenopus laevis GN=aasdhppt PE=2 SV=1	scaffold779:164624-165856	903	73.3392	2.39237	30.6555	3.59e-19	3e-18	DOWN
striiformis_Gene28103	-	scaffold599:302945-303909	726	61.0369	206.079	0.296182	3.81e-19	3.18e-18	UP
striiformis_Gene28577	sp|P0CP52|PLPL_CRYNJ Patatin-like phospholipase domain-containing protein CNE02340 OS=Cryptococcus neoformans var. neoformans serotype D (strain JEC21 / ATCC MYA-565) GN=CNE02340 PE=3 SV=1	scaffold45:414511-417746	2031	38.3481	163.531	0.2345	4e-19	3.34e-18	UP
striiformis_Gene1408	sp|Q12618|ACO1_AJECA Acyl-CoA desaturase OS=Ajellomyces capsulatus GN=OLE1 PE=3 SV=1	C13342:2817-4565	1524	115.131	17.3402	6.63954	4.11e-19	3.43e-18	DOWN
striiformis_Gene5246	sp|B2J427|GCSP_NOSP7 Glycine dehydrogenase [decarboxylating] OS=Nostoc punctiforme (strain ATCC 29133 / PCC 73102) GN=gcvP PE=3 SV=1	C19366:14143-17914	3249	100.232	11.6268	8.62077	4.22e-19	3.52e-18	DOWN
striiformis_Gene13927	-	scaffold715:5021-7719	2097	226.605	75.9149	2.98499	4.24e-19	3.53e-18	DOWN
striiformis_Gene12103	sp|Q1ZXF1|ECHM_DICDI Probable enoyl-CoA hydratase, mitochondrial OS=Dictyostelium discoideum GN=echs1 PE=3 SV=1	C21788:46846-48134	897	176.137	47.7955	3.68522	4.46e-19	3.72e-18	DOWN
striiformis_Gene9642	sp|Q43068|C82A1_PEA Cytochrome P450 82A1 (Fragment) OS=Pisum sativum GN=CYP82A1 PE=2 SV=2	C21010:14709-17053	1473	1e-05	66.8243	1.5e-07	5.04e-19	4.19e-18	UP
striiformis_Gene15427	sp|P36618|CDC16_SCHPO Cell division control protein 16 OS=Schizosaccharomyces pombe (strain 972 / ATCC 24843) GN=cdc16 PE=1 SV=1	scaffold751:74035-75511	987	22.9244	128.312	0.178661	5.22e-19	4.33e-18	UP
striiformis_Gene26877	sp|O94547|SRK1_SCHPO Serine/threonine-protein kinase srk1 OS=Schizosaccharomyces pombe (strain 972 / ATCC 24843) GN=srk1 PE=1 SV=1	scaffold74:361624-364474	1968	119.878	19.6803	6.09127	6e-19	4.98e-18	DOWN
striiformis_Gene16934	-	C22288:70438-72160	1530	64.584	1e-05	6458400	6.37e-19	5.28e-18	DOWN
striiformis_Gene18131	sp|Q4A054|Y0419_STAS1 Uncharacterized oxidoreductase SSP0419 OS=Staphylococcus saprophyticus subsp. saprophyticus (strain ATCC 15305 / DSM 20229) GN=SSP0419 PE=3 SV=1	scaffold759:87114-88495	1134	64.3727	1e-05	6437270	6.37e-19	5.28e-18	DOWN
striiformis_Gene18659	sp|B0Y7S2|MANBA_ASPFC Probable beta-mannosidase A OS=Neosartorya fumigata (strain CEA10 / CBS 144.89 / FGSC A1163) GN=mndA PE=3 SV=1	scaffold745:89594-99240	3642	64.3752	0.384836	167.28	6.37e-19	5.28e-18	DOWN
striiformis_Gene21844	-	scaffold166:40099-41292	912	64.5538	1e-05	6455380	6.37e-19	5.28e-18	DOWN
striiformis_Gene23733	sp|O74862|UTP23_SCHPO rRNA-processing protein utp23 OS=Schizosaccharomyces pombe (strain 972 / ATCC 24843) GN=utp23 PE=3 SV=1	scaffold913:151369-152476	852	64.9123	0.265172	244.793	6.37e-19	5.28e-18	DOWN
striiformis_Gene24479	-	scaffold444:5407-7845	1188	64.5371	1e-05	6453710	6.37e-19	5.28e-18	DOWN
striiformis_Gene3164	-	C17222:10393-11525	843	64.7489	0.306226	211.442	6.37e-19	5.28e-18	DOWN
striiformis_Gene22885	sp|Q9QSK3|VF030_IIV6 Uncharacterized protein 030L OS=Invertebrate iridescent virus 6 GN=IIV6-030L PE=3 SV=1	scaffold38:135046-139059	3690	79.6401	4.1854	19.0281	6.61e-19	5.45e-18	DOWN
striiformis_Gene19362	-	scaffold792:148112-148850	594	82.1313	5.3012	15.493	7.48e-19	6.17e-18	DOWN
striiformis_Gene23566	-	scaffold240:157277-158422	867	104.753	13.8784	7.54792	8.22e-19	6.78e-18	DOWN
striiformis_Gene29542	-	scaffold246:399111-403668	4188	138.395	28.8936	4.78982	9.11e-19	7.51e-18	DOWN
striiformis_Gene18437	sp|Q9Z0R4|ITSN1_MOUSE Intersectin-1 OS=Mus musculus GN=Itsn1 PE=1 SV=2	scaffold691:61888-66049	3690	19.7958	120.391	0.164429	9.78e-19	8.06e-18	UP
striiformis_Gene21504	-	scaffold722:39705-39936	231	1e-05	65.1342	1.54e-07	9.9e-19	8.15e-18	UP
striiformis_Gene25325	-	scaffold221:62085-63567	1278	1e-05	65.4146	1.53e-07	9.9e-19	8.15e-18	UP
striiformis_Gene5707	sp|Q9UVG5|PRM10_PICSO Pheromone-regulated membrane protein 10 OS=Pichia sorbitophila (strain ATCC MYA-4447 / BCRC 22081 / CBS 7064 / NBRC 10061 / NRRL Y-12695) GN=GNLVRS01_PISO0A10120g PE=3 SV=2	C19540:6344-9947	2733	1e-05	65.8899	1.52e-07	9.9e-19	8.15e-18	UP
striiformis_Gene24502	-	scaffold444:133349-134847	927	111.16	16.3757	6.78811	1.01e-18	8.31e-18	DOWN
striiformis_Gene28638	sp|P43567|AGX1_YEAST Alanine--glyoxylate aminotransferase 1 OS=Saccharomyces cerevisiae (strain ATCC 204508 / S288c) GN=AGX1 PE=1 SV=1	scaffold70:187370-188985	1194	157.498	38.7005	4.06966	1.05e-18	8.62e-18	DOWN
striiformis_Gene20592	-	scaffold548:190153-191294	996	4.81189	80.0808	0.0600879	1.06e-18	8.67e-18	UP
striiformis_Gene9030	sp|P40531|GVP36_YEAST Protein GVP36 OS=Saccharomyces cerevisiae (strain ATCC 204508 / S288c) GN=GVP36 PE=1 SV=1	C20764:30751-32327	1008	101.898	12.1183	8.40861	1.07e-18	8.79e-18	DOWN
striiformis_Gene22849	-	scaffold226:218841-219225	384	320.752	136.225	2.35458	1.18e-18	9.7e-18	DOWN
striiformis_Gene14197	-	scaffold951:4436-5811	990	63.3568	1e-05	6335680	1.26e-18	1.03e-17	DOWN
striiformis_Gene19645	sp|O14141|YEW3_SCHPO Maf-like protein C3G6.03c OS=Schizosaccharomyces pombe (strain 972 / ATCC 24843) GN=SPAC3G6.03c PE=1 SV=2	scaffold617:73776-74937	777	63.1755	0.379146	166.626	1.26e-18	1.03e-17	DOWN
striiformis_Gene19806	-	scaffold238:78022-78757	585	63.4061	1e-05	6340610	1.26e-18	1.03e-17	DOWN
striiformis_Gene22528	-	scaffold181:241641-242187	546	63.4983	0.699392	90.7907	1.26e-18	1.03e-17	DOWN
striiformis_Gene23789	-	scaffold49:134482-135227	648	63.6868	0.837524	76.0418	1.26e-18	1.03e-17	DOWN
striiformis_Gene25284	-	scaffold796:184013-185155	837	63.293	1e-05	6329300	1.26e-18	1.03e-17	DOWN
striiformis_Gene12134	-	C21792:41549-42572	741	270.897	104.153	2.60095	1.27e-18	1.04e-17	DOWN
striiformis_Gene20372	-	scaffold121:121011-122291	1116	71.5817	2.95615	24.2145	1.34e-18	1.09e-17	DOWN
striiformis_Gene20798	-	scaffold526:143380-148696	3441	71.0283	2.34135	30.3365	1.34e-18	1.09e-17	DOWN
striiformis_Gene12706	-	C21936:67579-68096	318	81.3778	5.56777	14.6159	1.4e-18	1.14e-17	DOWN
striiformis_Gene23765	-	scaffold49:2973-4034	777	67.2	1.14692	58.5917	1.5e-18	1.22e-17	DOWN
striiformis_Gene29084	-	scaffold290:87820-89417	1080	67.811	1.76714	38.3733	1.5e-18	1.22e-17	DOWN
striiformis_Gene24797	-	scaffold194:87612-88586	564	143.114	31.9863	4.47423	1.7e-18	1.38e-17	DOWN
striiformis_Gene13774	sp|Q5AUI1|LBSA_EMENI Lactobacillus shifted protein OS=Emericella nidulans (strain FGSC A4 / ATCC 38163 / CBS 112.46 / NRRL 194 / M139) GN=lbsA PE=1 SV=1	C22102:19319-20348	459	352.916	158.341	2.22884	1.73e-18	1.41e-17	DOWN
striiformis_Gene5665	-	C19606:15367-17714	1569	126.812	23.6877	5.3535	1.75e-18	1.42e-17	DOWN
striiformis_Gene6029	sp|Q9NHV9|VAV_DROME Protein vav OS=Drosophila melanogaster GN=vav PE=2 SV=2	C19822:20310-22080	1482	74.3661	3.29279	22.5845	1.92e-18	1.55e-17	DOWN
striiformis_Gene13588	sp|Q02784|GLRX5_YEAST Monothiol glutaredoxin-5, mitochondrial OS=Saccharomyces cerevisiae (strain ATCC 204508 / S288c) GN=GRX5 PE=1 SV=1	scaffold761:79494-80213	468	128.951	24.6749	5.226	1.93e-18	1.56e-17	DOWN
striiformis_Gene24319	sp|I1S2N3|GAOA_GIBZE Galactose oxidase OS=Gibberella zeae (strain PH-1 / ATCC MYA-4620 / FGSC 9075 / NRRL 31084) GN=GAOA PE=3 SV=1	scaffold501:101473-104363	1905	314.717	133.171	2.36325	1.94e-18	1.57e-17	DOWN
striiformis_Gene14350	sp|O94511|YN67_SCHPO Putative enoyl reductase C646.07c OS=Schizosaccharomyces pombe (strain 972 / ATCC 24843) GN=SPBC646.07c PE=3 SV=1	C22152:46381-47985	942	112.48	17.5847	6.39647	2.17e-18	1.76e-17	DOWN
striiformis_Gene9588	-	scaffold946:9420-13012	3033	7.13223	88.4147	0.0806679	2.23e-18	1.81e-17	UP
striiformis_Gene9201	sp|P40377|MCM2_SCHPO DNA replication licensing factor mcm2 OS=Schizosaccharomyces pombe (strain 972 / ATCC 24843) GN=mcm2 PE=1 SV=1	C20834:26897-31295	2871	13.8219	104.537	0.13222	2.35e-18	1.9e-17	UP
striiformis_Gene10244	-	C21220:41734-42178	444	62.2641	1e-05	6226410	2.5e-18	2.02e-17	DOWN
striiformis_Gene10461	-	C21284:5104-6067	846	62.1034	1e-05	6210340	2.5e-18	2.02e-17	DOWN
striiformis_Gene16709	-	C22284:51092-51721	360	62.6617	1e-05	6266170	2.5e-18	2.02e-17	DOWN
striiformis_Gene19687	-	scaffold169:76530-77565	891	62.9872	1e-05	6298720	2.5e-18	2.02e-17	DOWN
striiformis_Gene20438	-	scaffold16:71405-72494	945	62.3046	1e-05	6230460	2.5e-18	2.02e-17	DOWN
striiformis_Gene21912	-	scaffold760:96361-97798	1125	62.0951	1e-05	6209510	2.5e-18	2.02e-17	DOWN
striiformis_Gene2531	-	C16214:428-1645	651	62.1941	1e-05	6219410	2.5e-18	2.02e-17	DOWN
striiformis_Gene6326	-	C19968:13290-14791	870	62.9499	1e-05	6294990	2.5e-18	2.02e-17	DOWN
striiformis_Gene14345	-	C22152:30561-30930	369	70.4089	2.66089	26.4607	2.6e-18	2.09e-17	DOWN
striiformis_Gene14217	sp|Q42891|LGUL_SOLLC Lactoylglutathione lyase OS=Solanum lycopersicum GN=GLX1 PE=2 SV=1	scaffold951:83143-84256	549	80.6603	5.89814	13.6755	2.64e-18	2.12e-17	DOWN
striiformis_Gene14592	sp|Q9P3U1|YKX5_SCHPO Uncharacterized RNA-binding protein C328.05 OS=Schizosaccharomyces pombe (strain 972 / ATCC 24843) GN=SPAC328.05 PE=4 SV=3	C22178:16386-19249	1422	236.631	84.592	2.79732	3.34e-18	2.68e-17	DOWN
striiformis_Gene25281	sp|P08159|HDNO_ARTOX 6-hydroxy-D-nicotine oxidase OS=Arthrobacter oxidans PE=1 SV=2	scaffold796:166760-168893	1305	104.144	14.9539	6.96434	3.4e-18	2.72e-17	DOWN
striiformis_Gene9490	-	C20946:24804-25881	678	73.1759	3.93908	18.5769	3.66e-18	2.94e-17	DOWN
striiformis_Gene16141	-	scaffold762:124206-125137	792	1e-05	63.8724	1.57e-07	3.83e-18	3.07e-17	UP
striiformis_Gene20020	sp|P0CO61|ATG15_CRYNB Putative lipase ATG15 OS=Cryptococcus neoformans var. neoformans serotype D (strain B-3501A) GN=ATG15 PE=3 SV=1	scaffold465:111874-113669	1512	97.7783	262.439	0.372575	3.97e-18	3.17e-17	UP
striiformis_Gene28771	sp|Q00772|SLT2_YEAST Mitogen-activated protein kinase SLT2/MPK1 OS=Saccharomyces cerevisiae (strain ATCC 204508 / S288c) GN=SLT2 PE=1 SV=2	scaffold146:303209-309202	1785	154.504	38.8104	3.98099	4.42e-18	3.54e-17	DOWN
striiformis_Gene17907	-	scaffold785:43892-44324	432	61.8695	0.892319	69.3356	4.96e-18	3.96e-17	DOWN
striiformis_Gene20862	sp|Q9VK68|PITH1_DROME PITH domain-containing protein CG6153 OS=Drosophila melanogaster GN=CG6153 PE=2 SV=1	scaffold168:54294-59673	447	61.9838	1e-05	6198380	4.96e-18	3.96e-17	DOWN
striiformis_Gene21977	-	scaffold281:144269-145083	348	61.3911	1e-05	6139110	4.96e-18	3.96e-17	DOWN
striiformis_Gene26861	-	scaffold74:283562-285508	1518	61.3544	1e-05	6135440	4.96e-18	3.96e-17	DOWN
striiformis_Gene8241	-	C20554:33375-35222	1554	61.775	1e-05	6177500	4.96e-18	3.96e-17	DOWN
striiformis_Gene9270	-	C20838:25919-26732	813	61.17	1e-05	6117000	4.96e-18	3.96e-17	DOWN
striiformis_Gene11566	sp|Q9US39|YFZ2_SCHPO Uncharacterized protein C1039.02 OS=Schizosaccharomyces pombe (strain 972 / ATCC 24843) GN=SPAC1039.02 PE=4 SV=1	scaffold432:52416-55822	2061	72.5284	219.01	0.331165	5e-18	3.98e-17	UP
striiformis_Gene19999	-	scaffold620:187142-187916	627	69.327	2.64993	26.1618	5.01e-18	3.99e-17	DOWN
striiformis_Gene18536	-	scaffold800:30870-32062	1125	172.72	48.8031	3.53912	6.48e-18	5.15e-17	DOWN
striiformis_Gene15138	-	C22226:78466-81467	1896	11.4683	97.6685	0.117421	6.97e-18	5.54e-17	UP
striiformis_Gene14329	-	scaffold749:60516-62452	1023	4.88225	77.7988	0.0627548	7.01e-18	5.56e-17	UP
striiformis_Gene28779	sp|Q09758|YA71_SCHPO Putative membrane-bound O-acyltransferase C24H6.01c OS=Schizosaccharomyces pombe (strain 972 / ATCC 24843) GN=SPAC24H6.01c PE=3 SV=4	scaffold146:337503-340183	1392	152.973	37.9142	4.03472	7.34e-18	5.81e-17	DOWN
striiformis_Gene4323	-	C18554:12418-13423	786	1e-05	62.3797	1.6e-07	7.53e-18	5.96e-17	UP
striiformis_Gene11763	-	scaffold658:61955-64660	1743	5.58244	80.5924	0.0692676	7.74e-18	6.13e-17	UP
striiformis_Gene19127	sp|O74504|YJD1_SCHPO UPF0590 protein C594.01 OS=Schizosaccharomyces pombe (strain 972 / ATCC 24843) GN=SPCC594.01 PE=1 SV=2	scaffold979:94237-97179	2607	6.47345	83.2666	0.0777437	7.87e-18	6.23e-17	UP
striiformis_Gene19078	sp|A8XAC4|BRE3_CAEBR Beta-1,4-mannosyltransferase bre-3 OS=Caenorhabditis briggsae GN=bre-3 PE=3 SV=1	scaffold598:22029-24214	1740	200.152	64.2819	3.11366	8.07e-18	6.38e-17	DOWN
striiformis_Gene20128	sp|Q6Q487|CALX_ASPFU Calnexin homolog OS=Neosartorya fumigata (strain ATCC MYA-4609 / Af293 / CBS 101355 / FGSC A1100) GN=AFUA_4G12850 PE=2 SV=2	scaffold719:140858-143242	1662	100.668	13.4087	7.50766	8.13e-18	6.43e-17	DOWN
striiformis_Gene18558	sp|Q9HEQ8|CGR1_ASPFU rRNA-processing protein cgrA OS=Neosartorya fumigata (strain ATCC MYA-4609 / Af293 / CBS 101355 / FGSC A1100) GN=cgrA PE=3 SV=1	scaffold800:132194-132461	267	10.2674	94.035	0.109187	8.71e-18	6.88e-17	UP
striiformis_Gene5929	-	scaffold422:3807-4641	834	81.9701	6.83194	11.9981	9.31e-18	7.35e-17	DOWN
striiformis_Gene22485	sp|Q8RUC6|RUB2_ARATH Ubiquitin-NEDD8-like protein RUB2 OS=Arabidopsis thaliana GN=RUB2 PE=1 SV=3	scaffold181:21541-22484	435	68.6437	2.75041	24.9576	9.68e-18	7.64e-17	DOWN
striiformis_Gene11842	-	C21736:64298-65627	453	60.7366	1e-05	6073660	9.82e-18	7.74e-17	DOWN
striiformis_Gene17249	sp|O74252|STE12_EMENI Transcription factor steA OS=Emericella nidulans (strain FGSC A4 / ATCC 38163 / CBS 112.46 / NRRL 194 / M139) GN=steA PE=2 SV=1	C22296:98927-101850	2637	60.6895	0.0846819	716.676	9.82e-18	7.74e-17	DOWN
striiformis_Gene28125	-	scaffold599:394610-395619	642	60.6107	0.895399	67.6913	9.82e-18	7.74e-17	DOWN
striiformis_Gene1943	-	C14994:4311-5614	1230	80.2346	230.441	0.348178	1.33e-17	1.05e-16	UP
striiformis_Gene25652	-	scaffold660:302772-304276	1263	5.76754	79.6058	0.0724513	1.44e-17	1.13e-16	UP
striiformis_Gene14486	sp|Q9XFH4|DDM1_ARATH ATP-dependent DNA helicase DDM1 OS=Arabidopsis thaliana GN=DDM1 PE=1 SV=1	C22174:58444-62004	2916	6.46607	82.8094	0.0780838	1.45e-17	1.14e-16	UP
striiformis_Gene20756	-	scaffold431:146927-148353	1308	1e-05	61.0901	1.64e-07	1.48e-17	1.16e-16	UP
striiformis_Gene17720	-	scaffold781:98698-99541	687	74.1013	4.26972	17.3551	1.6e-17	1.26e-16	DOWN
striiformis_Gene12485	-	scaffold480:17159-18125	735	59.4245	0.379267	156.682	1.95e-17	1.53e-16	DOWN
striiformis_Gene1383	sp|P29380|CYC1_ARATH Cytochrome c OS=Arabidopsis thaliana GN=CC-1 PE=3 SV=1	C13224:407-2993	1596	59.3081	1e-05	5930810	1.95e-17	1.53e-16	DOWN
striiformis_Gene16052	-	scaffold475:37572-38106	345	59.1276	1e-05	5912760	1.95e-17	1.53e-16	DOWN
striiformis_Gene16626	-	scaffold215:84035-85835	1629	59.5816	0.253887	234.678	1.95e-17	1.53e-16	DOWN
striiformis_Gene18077	sp|Q7K175|HENMT_DROME Small RNA 2'-O-methyltransferase OS=Drosophila melanogaster GN=Hen1 PE=1 SV=1	scaffold208:64734-66354	1431	59.9808	1e-05	5998080	1.95e-17	1.53e-16	DOWN
striiformis_Gene18302	-	scaffold892:101607-103341	954	59.2061	1e-05	5920610	1.95e-17	1.53e-16	DOWN
striiformis_Gene18577	-	scaffold512:41974-42967	993	59.9445	0.698742	85.7892	1.95e-17	1.53e-16	DOWN
striiformis_Gene7965	-	scaffold972:21071-21863	792	59.8262	0.937006	63.8483	1.95e-17	1.53e-16	DOWN
striiformis_Gene10195	-	scaffold971:33941-40548	648	63.923	1.08559	58.8832	2.19e-17	1.71e-16	DOWN
striiformis_Gene3293	-	C17380:10642-13472	2526	119.952	22.6467	5.29667	2.2e-17	1.72e-16	DOWN
striiformis_Gene26559	-	scaffold782:98826-100543	1200	194.705	62.9829	3.09139	2.35e-17	1.83e-16	DOWN
striiformis_Gene29007	-	scaffold12:345813-349185	1791	4.36397	75.3221	0.0579374	2.47e-17	1.92e-16	UP
striiformis_Gene18735	sp|D3ZU96|UBP42_RAT Ubiquitin carboxyl-terminal hydrolase 42 OS=Rattus norvegicus GN=Usp42 PE=3 SV=1	scaffold479:8947-11020	1659	37.1383	151.64	0.244911	2.95e-17	2.3e-16	UP
striiformis_Gene17027	sp|Q9Z2Z6|MCAT_MOUSE Mitochondrial carnitine/acylcarnitine carrier protein OS=Mus musculus GN=Slc25a20 PE=1 SV=1	scaffold624:76241-78410	1155	82.4735	7.05597	11.6885	2.97e-17	2.31e-16	DOWN
striiformis_Gene14235	-	scaffold260:71564-72462	834	73.4179	4.21129	17.4336	3.03e-17	2.36e-16	DOWN
striiformis_Gene16445	sp|Q12644|NDUS8_NEUCR NADH-ubiquinone oxidoreductase 23 kDa subunit, mitochondrial OS=Neurospora crassa (strain ATCC 24698 / 74-OR23-1A / CBS 708.71 / DSM 1257 / FGSC 987) GN=NCU05009 PE=2 SV=1	scaffold569:7985-9074	732	141.712	33.525	4.22705	3.3e-17	2.56e-16	DOWN
striiformis_Gene11480	-	C21636:20284-21836	1362	187.755	392.881	0.477893	3.61e-17	2.8e-16	UP
striiformis_Gene8628	-	C20682:25543-26828	978	48.8056	172.78	0.282473	3.86e-17	2.98e-16	UP
striiformis_Gene16183	-	scaffold960:56672-57896	930	58.9045	0.663924	88.7218	3.85e-17	2.99e-16	DOWN
striiformis_Gene19904	-	scaffold237:162959-164072	972	58.0081	1e-05	5800810	3.85e-17	2.99e-16	DOWN
striiformis_Gene22483	-	scaffold181:14893-15664	771	58.2425	1e-05	5824250	3.85e-17	2.99e-16	DOWN
striiformis_Gene26039	-	scaffold84:199403-201128	1293	58.3364	1e-05	5833640	3.85e-17	2.99e-16	DOWN
striiformis_Gene28573	-	scaffold45:398840-399523	549	58.4189	1e-05	5841890	3.85e-17	2.99e-16	DOWN
striiformis_Gene4489	-	C18810:12928-14018	837	58.5318	1e-05	5853180	3.85e-17	2.99e-16	DOWN
striiformis_Gene947	sp|A7HSQ6|PUR9_PARL1 Bifunctional purine biosynthesis protein PurH OS=Parvibaculum lavamentivorans (strain DS-1 / DSM 13023 / NCIMB 13966) GN=purH PE=3 SV=1	C11428:3594-4089	249	168.44	48.1006	3.50183	3.92e-17	3.03e-16	DOWN
striiformis_Gene12983	sp|Q05567|SGPL_YEAST Sphingosine-1-phosphate lyase OS=Saccharomyces cerevisiae (strain ATCC 204508 / S288c) GN=DPL1 PE=1 SV=1	scaffold580:55189-57919	1758	109.63	18.1306	6.04668	3.96e-17	3.06e-16	DOWN
striiformis_Gene24338	-	scaffold501:196345-197626	1203	155.229	41.8805	3.70647	4.07e-17	3.14e-16	DOWN
striiformis_Gene22745	sp|O94547|SRK1_SCHPO Serine/threonine-protein kinase srk1 OS=Schizosaccharomyces pombe (strain 972 / ATCC 24843) GN=srk1 PE=1 SV=1	scaffold1:242230-245045	1965	189.077	60.4978	3.12535	4.48e-17	3.46e-16	DOWN
striiformis_Gene11446	-	scaffold996:52131-52861	594	84.7102	8.01079	10.5745	4.76e-17	3.67e-16	DOWN
striiformis_Gene18557	sp|Q03976|RT24_YEAST 37S ribosomal protein S24, mitochondrial OS=Saccharomyces cerevisiae (strain ATCC 204508 / S288c) GN=RSM24 PE=1 SV=1	scaffold800:130797-131996	1125	69.168	3.87744	17.8386	4.86e-17	3.75e-16	DOWN
striiformis_Gene15888	sp|P31907|HOXX_BRAJA Hydrogenase maturation factor HoxX OS=Bradyrhizobium japonicum (strain USDA 110) GN=hoxX PE=4 SV=2	scaffold629:49874-52123	1935	6.00716	80.2803	0.0748273	4.92e-17	3.79e-16	UP
striiformis_Gene9099	-	C20794:19218-21699	2247	144.571	35.7219	4.04713	5.18e-17	3.99e-16	DOWN
striiformis_Gene25244	-	scaffold504:312415-313453	795	17.0108	108.17	0.15726	5.25e-17	4.04e-16	UP
striiformis_Gene14479	-	C22174:34821-35731	738	99.8996	14.2577	7.00671	5.7e-17	4.39e-16	DOWN
striiformis_Gene17110	-	scaffold724:21284-21845	561	1e-05	59.347	1.69e-07	5.71e-17	4.39e-16	UP
striiformis_Gene26482	-	scaffold464:123190-123932	492	168.895	363.095	0.465154	5.97e-17	4.58e-16	UP
striiformis_Gene13862	sp|Q9KAK9|Y2278_BACHD Uncharacterized protein BH2278 OS=Bacillus halodurans (strain ATCC BAA-125 / DSM 18197 / FERM 7344 / JCM 9153 / C-125) GN=BH2278 PE=3 SV=1	scaffold934:7189-8825	858	75.3451	5.30398	14.2054	6.06e-17	4.65e-16	DOWN
striiformis_Gene9378	-	C20898:9-572	390	75.1973	5.90454	12.7355	6.06e-17	4.65e-16	DOWN
striiformis_Gene26517	sp|Q10137|SEC14_SCHPO Sec14 cytosolic factor OS=Schizosaccharomyces pombe (strain 972 / ATCC 24843) GN=sec14 PE=4 SV=1	scaffold464:289945-291702	1140	23.4649	121.702	0.192806	6.25e-17	4.79e-16	UP
striiformis_Gene22619	-	scaffold253:140097-140818	477	119.206	23.9294	4.98157	6.79e-17	5.2e-16	DOWN
striiformis_Gene25326	sp|Q4PBY6|CCPR_USTMA Cytochrome c peroxidase, mitochondrial OS=Ustilago maydis (strain 521 / FGSC 9021) GN=CCP1 PE=3 SV=1	scaffold221:64074-65434	1152	86.8634	9.41349	9.22754	7.21e-17	5.52e-16	DOWN
striiformis_Gene19363	-	scaffold792:153300-153765	465	57.2218	1e-05	5722180	7.62e-17	5.83e-16	DOWN
striiformis_Gene20425	sp|Q57611|Y147_METJA Uncharacterized ATP-binding protein MJ0147 OS=Methanocaldococcus jannaschii (strain ATCC 43067 / DSM 2661 / JAL-1 / JCM 10045 / NBRC 100440) GN=MJ0147 PE=3 SV=1	scaffold16:5087-6610	1293	57.9809	0.925654	62.6378	7.62e-17	5.83e-16	DOWN
striiformis_Gene26367	-	scaffold125:7783-8424	480	57.9314	1e-05	5793140	7.62e-17	5.83e-16	DOWN
striiformis_Gene9804	-	C21058:10568-12047	1209	57.9042	0.169546	341.525	7.62e-17	5.83e-16	DOWN
striiformis_Gene14434	sp|Q9UUA4|SEC66_SCHPO Translocation protein sec66 OS=Schizosaccharomyces pombe (strain 972 / ATCC 24843) GN=sec66 PE=1 SV=1	scaffold584:37159-38246	858	127.529	27.0807	4.70922	8.32e-17	6.34e-16	DOWN
striiformis_Gene6424	-	C20016:7158-9568	2031	61.9785	1.92524	32.1926	8.36e-17	6.38e-16	DOWN
striiformis_Gene10211	sp|P40358|JEM1_YEAST DnaJ-like chaperone JEM1 OS=Saccharomyces cerevisiae (strain ATCC 204508 / S288c) GN=JEM1 PE=1 SV=3	C21214:1572-1947	375	103.905	16.4771	6.30602	8.52e-17	6.5e-16	DOWN
striiformis_Gene16168	sp|P38523|GRPE_YEAST GrpE protein homolog, mitochondrial OS=Saccharomyces cerevisiae (strain ATCC 204508 / S288c) GN=MGE1 PE=1 SV=1	scaffold952:106569-107123	495	88.8251	10.5146	8.44779	1.04e-16	7.91e-16	DOWN
striiformis_Gene8080	-	C20510:8615-9790	822	164.815	47.8152	3.44692	1.04e-16	7.93e-16	DOWN
striiformis_Gene13250	-	scaffold865:31338-32608	1110	18.2106	109.971	0.165595	1.05e-16	7.96e-16	UP
striiformis_Gene21749	sp|O94432|YHKF_SCHPO Uncharacterized RNA-binding protein C660.15 OS=Schizosaccharomyces pombe (strain 972 / ATCC 24843) GN=SPBC660.15 PE=4 SV=1	scaffold560:41361-43851	1410	77.2457	6.37156	12.1235	1.1e-16	8.35e-16	DOWN
striiformis_Gene13569	-	scaffold842:81949-83516	744	1e-05	58.8737	1.7e-07	1.12e-16	8.52e-16	UP
striiformis_Gene22223	-	scaffold165:119118-123075	3630	1e-05	58.5174	1.71e-07	1.12e-16	8.52e-16	UP
striiformis_Gene28360	sp|O94389|CC124_SCHPO Coiled-coil domain-containing protein 124 homolog OS=Schizosaccharomyces pombe (strain 972 / ATCC 24843) GN=SPBC29A10.12 PE=3 SV=1	scaffold179:440071-441407	663	388.609	193.915	2.00402	1.23e-16	9.37e-16	DOWN
striiformis_Gene9622	sp|O94280|YGX1_SCHPO UPF0674 endoplasmic reticulum membrane protein C2G5.01 OS=Schizosaccharomyces pombe (strain 972 / ATCC 24843) GN=SPBC2G5.01 PE=3 SV=1	scaffold621:29842-31574	1410	85.3486	9.5734	8.91518	1.3e-16	9.88e-16	DOWN
striiformis_Gene28409	-	scaffold140:124894-128247	2538	64.9935	2.65406	24.4883	1.34e-16	1.01e-15	DOWN
striiformis_Gene4009	sp|Q09912|PSI1_SCHPO Protein psi1 OS=Schizosaccharomyces pombe (strain 972 / ATCC 24843) GN=psi1 PE=2 SV=2	C18260:12864-14381	1173	64.8385	2.26677	28.6039	1.34e-16	1.01e-15	DOWN
striiformis_Gene15164	-	scaffold930:98529-99299	498	31.3482	136.464	0.229718	1.35e-16	1.02e-15	UP
striiformis_Gene9116	-	C20810:12243-12907	267	95.1415	13.1075	7.25855	1.39e-16	1.05e-15	DOWN
striiformis_Gene5008	-	C19190:4214-5523	1236	71.1439	209.843	0.339034	1.41e-16	1.07e-15	UP
striiformis_Gene10830	sp|Q01217|ARG56_YEAST Protein ARG5,6, mitochondrial OS=Saccharomyces cerevisiae (strain ATCC 204508 / S288c) GN=ARG5,6 PE=1 SV=1	C21432:29421-33311	2868	102.603	16.5586	6.19636	1.48e-16	1.12e-15	DOWN
striiformis_Gene11442	-	scaffold996:41723-42470	660	56.726	1e-05	5672600	1.51e-16	1.14e-15	DOWN
striiformis_Gene12803	-	scaffold957:32709-34840	1080	56.5318	1e-05	5653180	1.51e-16	1.14e-15	DOWN
striiformis_Gene14117	-	C22126:48656-49227	393	56.4841	1e-05	5648410	1.51e-16	1.14e-15	DOWN
striiformis_Gene16282	-	scaffold904:4583-5218	534	56.4014	1e-05	5640140	1.51e-16	1.14e-15	DOWN
striiformis_Gene21634	-	scaffold805:187760-188990	1230	56.4271	1e-05	5642710	1.51e-16	1.14e-15	DOWN
striiformis_Gene22850	-	scaffold226:226059-226644	585	56.9989	1e-05	5699890	1.51e-16	1.14e-15	DOWN
striiformis_Gene26657	-	scaffold197:174940-177401	1227	56.6389	1e-05	5663890	1.51e-16	1.14e-15	DOWN
striiformis_Gene28266	sp|O13848|I3ACR_SCHPO NAD/NADP-dependent indole-3-acetaldehyde reductase OS=Schizosaccharomyces pombe (strain 972 / ATCC 24843) GN=SPAC19G12.09 PE=1 SV=1	scaffold179:17573-18773	969	56.5168	1e-05	5651680	1.51e-16	1.14e-15	DOWN
striiformis_Gene5348	-	scaffold618:917-1658	741	56.9722	1e-05	5697220	1.51e-16	1.14e-15	DOWN
striiformis_Gene6095	-	C19872:6284-7540	1044	56.512	0.492756	114.686	1.51e-16	1.14e-15	DOWN
striiformis_Gene17142	sp|O13696|IDH1_SCHPO Isocitrate dehydrogenase [NAD] subunit 1, mitochondrial OS=Schizosaccharomyces pombe (strain 972 / ATCC 24843) GN=idh1 PE=1 SV=1	C22294:2817-4697	1170	295.186	129.416	2.28091	1.62e-16	1.22e-15	DOWN
striiformis_Gene14600	sp|O22151|GOS12_ARATH Golgi SNAP receptor complex member 1-2 OS=Arabidopsis thaliana GN=GOS12 PE=1 SV=2	C22178:77788-78502	561	119.889	286.077	0.419079	1.66e-16	1.25e-15	UP
striiformis_Gene17347	-	scaffold852:141061-142621	1476	67.6916	3.74141	18.0925	1.76e-16	1.32e-15	DOWN
striiformis_Gene23955	sp|Q9H0V9|LMA2L_HUMAN VIP36-like protein OS=Homo sapiens GN=LMAN2L PE=1 SV=1	scaffold172:297159-298990	1098	87.9396	10.6117	8.28704	1.86e-16	1.4e-15	DOWN
striiformis_Gene2754	sp|Q9D4D4|TKTL2_MOUSE Transketolase-like protein 2 OS=Mus musculus GN=Tktl2 PE=2 SV=1	C16606:850-3914	2220	92.8037	12.3323	7.52525	1.9e-16	1.43e-15	DOWN
striiformis_Gene25970	-	scaffold498:177558-182568	2772	2.32456	65.1394	0.0356859	1.99e-16	1.49e-15	UP
striiformis_Gene3661	-	C17902:522-2331	1419	73.0449	5.5007	13.2792	2.11e-16	1.58e-15	DOWN
striiformis_Gene15727	sp|B4SBW0|RS14_PELPB 30S ribosomal protein S14 OS=Pelodictyon phaeoclathratiforme (strain DSM 5477 / BU-1) GN=rpsN PE=3 SV=1	scaffold263:36901-37360	312	3.52057	68.9388	0.051068	2.63e-16	1.96e-15	UP
striiformis_Gene24967	sp|O74504|YJD1_SCHPO UPF0590 protein C594.01 OS=Schizosaccharomyces pombe (strain 972 / ATCC 24843) GN=SPCC594.01 PE=1 SV=2	scaffold517:7236-10178	2607	12.1153	93.4181	0.129689	2.88e-16	2.16e-15	UP
striiformis_Gene17057	-	scaffold741:82400-82985	585	55.0695	1e-05	5506950	2.98e-16	2.23e-15	DOWN
striiformis_Gene20199	-	scaffold248:77791-78854	690	55.0552	0.384027	143.363	2.98e-16	2.23e-15	DOWN
striiformis_Gene24438	sp|Q86TG7|PEG10_HUMAN Retrotransposon-derived protein PEG10 OS=Homo sapiens GN=PEG10 PE=1 SV=2	scaffold24:81485-82343	858	55.5618	1e-05	5556180	2.98e-16	2.23e-15	DOWN
striiformis_Gene29124	-	scaffold290:312310-314481	2088	55.1187	1e-05	5511870	2.98e-16	2.23e-15	DOWN
striiformis_Gene4599	sp|D8Q8R5|ERT1_SCHCM Transcription activator of gluconeogenesis ERT1 OS=Schizophyllum commune (strain H4-8 / FGSC 9210) GN=ERT1 PE=3 SV=1	C18914:14-1401	1056	55.3494	0.687397	80.5203	2.98e-16	2.23e-15	DOWN
striiformis_Gene14682	sp|Q9P5M9|MUG14_SCHPO Meiotically up-regulated gene 14 protein OS=Schizosaccharomyces pombe (strain 972 / ATCC 24843) GN=mug14 PE=1 SV=1	C22190:20877-22354	858	96.0939	14.1775	6.77792	3.05e-16	2.27e-15	DOWN
striiformis_Gene17129	sp|P13023|RL8_DICDI 60S ribosomal protein L8 OS=Dictyostelium discoideum GN=rpl8 PE=1 SV=2	scaffold724:99973-101067	762	278.891	119.895	2.32613	3.09e-16	2.3e-15	DOWN
striiformis_Gene24832	-	scaffold194:313850-314754	837	25.7877	122.665	0.210229	3.22e-16	2.39e-15	UP
striiformis_Gene12176	sp|P36616|DSK1_SCHPO Protein kinase dsk1 OS=Schizosaccharomyces pombe (strain 972 / ATCC 24843) GN=dsk1 PE=3 SV=2	C21838:52409-54177	1590	86.9567	10.7851	8.06267	3.34e-16	2.48e-15	DOWN
striiformis_Gene10482	-	C21262:31504-33356	1074	78.7544	7.92369	9.93911	3.36e-16	2.5e-15	DOWN
striiformis_Gene3294	sp|Q96361|ARF1_BRARP ADP-ribosylation factor 1 OS=Brassica rapa subsp. pekinensis GN=ARF1 PE=2 SV=3	C17186:825-1972	465	78.991	7.22435	10.934	3.36e-16	2.5e-15	DOWN
striiformis_Gene14543	sp|O94517|PSA1_SCHPO Probable proteasome subunit alpha type-1 OS=Schizosaccharomyces pombe (strain 972 / ATCC 24843) GN=SPBC646.16 PE=3 SV=1	scaffold668:18236-20672	1443	105.717	18.0484	5.85742	3.42e-16	2.53e-15	DOWN
striiformis_Gene19680	sp|Q61285|ABCD2_MOUSE ATP-binding cassette sub-family D member 2 OS=Mus musculus GN=Abcd2 PE=1 SV=1	scaffold169:24131-29320	3339	11.4564	90.3838	0.126753	3.85e-16	2.85e-15	UP
striiformis_Gene27288	sp|Q9W1Y1|EMC89_DROME ER membrane protein complex subunit 8/9 homolog OS=Drosophila melanogaster GN=CG3501 PE=1 SV=1	scaffold860:126549-127264	555	109.158	20.0892	5.43367	4.26e-16	3.16e-15	DOWN
striiformis_Gene12545	-	C21900:47026-48452	1308	1e-05	56.0539	1.78e-07	4.32e-16	3.2e-15	UP
striiformis_Gene17350	-	scaffold14:12283-13152	648	50.3388	170.173	0.29581	4.48e-16	3.32e-15	UP
striiformis_Gene2796	sp|Q8JGS9|RS18_DANRE 40S ribosomal protein S18 OS=Danio rerio GN=rps18 PE=2 SV=1	C16672:2378-3203	468	157.709	45.4553	3.46954	4.7e-16	3.48e-15	DOWN
striiformis_Gene14202	-	scaffold951:24610-26965	1629	145.805	38.9251	3.74578	4.87e-16	3.6e-15	DOWN
striiformis_Gene11544	-	C21632:52884-54265	1287	62.2204	2.40469	25.8746	4.96e-16	3.66e-15	DOWN
striiformis_Gene21209	sp|B6HI95|LAD_PENCW L-arabinitol 4-dehydrogenase OS=Penicillium chrysogenum (strain ATCC 28089 / DSM 1075 / Wisconsin 54-1255) GN=lad1 PE=1 SV=1	scaffold649:165779-167623	1197	62.9552	2.06756	30.449	4.96e-16	3.66e-15	DOWN
striiformis_Gene3368	-	C17466:3473-4254	597	62.6278	2.18033	28.724	4.96e-16	3.66e-15	DOWN
striiformis_Gene18436	sp|Q09330|MLO3_SCHPO mRNA export protein mlo3 OS=Schizosaccharomyces pombe (strain 972 / ATCC 24843) GN=mlo3 PE=1 SV=1	scaffold691:49709-51747	1110	104.575	18.9299	5.52433	5.84e-16	4.3e-15	DOWN
striiformis_Gene13210	-	C22042:19099-20468	1182	54.4234	0.494066	110.154	5.9e-16	4.35e-15	DOWN
striiformis_Gene15931	sp|O60175|OPI10_SCHPO Protein OPI10 homolog OS=Schizosaccharomyces pombe (strain 972 / ATCC 24843) GN=SPBC21H7.06c PE=3 SV=1	scaffold743:11917-12920	663	54.6828	1e-05	5468280	5.9e-16	4.35e-15	DOWN
striiformis_Gene16434	-	scaffold853:112293-113290	549	54.4982	1e-05	5449820	5.9e-16	4.35e-15	DOWN
striiformis_Gene1723	-	scaffold707:927-2304	1287	54.2783	1e-05	5427830	5.9e-16	4.35e-15	DOWN
striiformis_Gene17611	-	scaffold708:128002-129644	1494	54.0379	1e-05	5403790	5.9e-16	4.35e-15	DOWN
striiformis_Gene18970	-	scaffold474:35785-36437	576	54.7879	0.994947	55.0661	5.9e-16	4.35e-15	DOWN
striiformis_Gene22792	-	scaffold212:199298-200744	1446	54.3018	1e-05	5430180	5.9e-16	4.35e-15	DOWN
striiformis_Gene24893	-	scaffold496:295966-297088	615	54.469	0.576316	94.5124	5.9e-16	4.35e-15	DOWN
striiformis_Gene26413	-	scaffold125:219137-220496	1287	54.0512	1e-05	5405120	5.9e-16	4.35e-15	DOWN
striiformis_Gene27084	-	scaffold447:50034-52356	987	54.85	0.783281	70.026	5.9e-16	4.35e-15	DOWN
striiformis_Gene28867	-	scaffold54:209790-211069	1173	54.9184	1e-05	5491840	5.9e-16	4.35e-15	DOWN
striiformis_Gene353	-	C7688:1619-2387	768	54.4098	1e-05	5440980	5.9e-16	4.35e-15	DOWN
striiformis_Gene22037	sp|P50999|TCPD_SCHPO T-complex protein 1 subunit delta OS=Schizosaccharomyces pombe (strain 972 / ATCC 24843) GN=cct4 PE=2 SV=2	scaffold742:216694-218814	1614	85.8468	10.0651	8.52916	5.97e-16	4.36e-15	DOWN
striiformis_Gene359	-	C7710:1765-2298	351	58.6253	1.60011	36.6383	6.2e-16	4.53e-15	DOWN
striiformis_Gene28919	sp|P0CP78|PPIB_CRYNJ Peptidyl-prolyl cis-trans isomerase B OS=Cryptococcus neoformans var. neoformans serotype D (strain JEC21 / ATCC MYA-565) GN=CPR2 PE=3 SV=1	scaffold54:508455-509727	666	129.52	30.4557	4.25273	6.21e-16	4.54e-15	DOWN
striiformis_Gene7499	-	C20326:28040-28807	672	74.7141	6.75183	11.0658	6.92e-16	5.05e-15	DOWN
striiformis_Gene18663	sp|Q9HDV9|GCSH_SCHPO Putative glycine cleavage system H protein, mitochondrial OS=Schizosaccharomyces pombe (strain 972 / ATCC 24843) GN=gcv3 PE=1 SV=1	scaffold745:110815-111670	495	108.406	20.7024	5.2364	7.21e-16	5.26e-15	DOWN
striiformis_Gene16883	-	scaffold765:110488-110998	336	71.5476	5.20559	13.7444	7.32e-16	5.34e-15	DOWN
striiformis_Gene23381	sp|P59326|YTHD1_MOUSE YTH domain family protein 1 OS=Mus musculus GN=Ythdf1 PE=2 SV=1	scaffold981:90768-95616	4176	154.61	44.6083	3.46595	8e-16	5.83e-15	DOWN
striiformis_Gene28975	sp|Q3ZCK8|COA5_BOVIN Cytochrome c oxidase assembly factor 5 OS=Bos taurus GN=COA5 PE=3 SV=1	scaffold12:174480-174792	249	1e-05	55.9523	1.79e-07	8.48e-16	6.17e-15	UP
striiformis_Gene10602	sp|O60177|YG42_SCHPO Uncharacterized ATP-dependent helicase C23E6.02 OS=Schizosaccharomyces pombe (strain 972 / ATCC 24843) GN=SPBC23E6.02 PE=3 SV=1	C21346:4795-10155	3603	56.3089	179.207	0.314211	8.63e-16	6.28e-15	UP
striiformis_Gene25937	-	scaffold498:7793-8683	690	7.40889	78.4113	0.0944875	9.13e-16	6.64e-15	UP
striiformis_Gene10595	sp|Q6AYL5|SF3B4_RAT Splicing factor 3B subunit 4 OS=Rattus norvegicus GN=Sf3b4 PE=2 SV=1	C21350:31203-32940	1248	79.3111	8.58874	9.23431	9.45e-16	6.87e-15	DOWN
striiformis_Gene29485	-	scaffold246:126131-127678	1461	61.3879	2.3543	26.0748	9.53e-16	6.92e-15	DOWN
striiformis_Gene28818	-	scaffold146:576568-577276	396	15.0337	98.9943	0.151864	9.62e-16	6.99e-15	UP
striiformis_Gene1495	-	C13672:2784-5480	1632	74.3242	209.999	0.353926	1e-15	7.26e-15	UP
striiformis_Gene21709	sp|Q28CY2|EIF3G_XENTR Eukaryotic translation initiation factor 3 subunit G OS=Xenopus tropicalis GN=eif3g PE=2 SV=1	scaffold536:70220-71653	1080	128.015	30.8097	4.15502	1.01e-15	7.33e-15	DOWN
striiformis_Gene19257	-	scaffold531:35788-36856	819	190.161	65.4449	2.90567	1.02e-15	7.38e-15	DOWN
striiformis_Gene14419	-	scaffold439:51366-52531	1104	6.49147	75.033	0.0865149	1.02e-15	7.41e-15	UP
striiformis_Gene17594	sp|P10978|POLX_TOBAC Retrovirus-related Pol polyprotein from transposon TNT 1-94 OS=Nicotiana tabacum PE=2 SV=1	scaffold708:48072-52700	4152	89.3937	12.7345	7.0198	1.05e-15	7.58e-15	DOWN
striiformis_Gene24234	-	scaffold590:36185-38269	1509	4.47061	69.2705	0.0645384	1.06e-15	7.64e-15	UP
striiformis_Gene27757	-	scaffold798:117112-118215	600	164.348	50.8225	3.23376	1.11e-15	8e-15	DOWN
striiformis_Gene13822	sp|Q9NPC3|CIP1_HUMAN E3 ubiquitin-protein ligase CCNB1IP1 OS=Homo sapiens GN=CCNB1IP1 PE=1 SV=1	scaffold886:81463-83205	1155	53.4917	1e-05	5349170	1.17e-15	8.44e-15	DOWN
striiformis_Gene24823	sp|Q9USW3|YHZ7_SCHPO Probable glycosidase C21B10.07 OS=Schizosaccharomyces pombe (strain 972 / ATCC 24843) GN=SPBC21B10.07 PE=3 SV=1	scaffold194:243639-247977	2244	53.92	0.749924	71.9006	1.17e-15	8.44e-15	DOWN
striiformis_Gene25206	sp|Q12314|YO021_YEAST Uncharacterized protein YOR021C OS=Saccharomyces cerevisiae (strain ATCC 204508 / S288c) GN=YOR021C PE=1 SV=1	scaffold504:132430-135126	1080	53.6171	0.683637	78.4292	1.17e-15	8.44e-15	DOWN
striiformis_Gene25436	-	scaffold132:250427-252024	1119	53.2874	1e-05	5328740	1.17e-15	8.44e-15	DOWN
striiformis_Gene8471	-	C20638:28292-28778	486	53.1618	1e-05	5316180	1.17e-15	8.44e-15	DOWN
striiformis_Gene3649	-	C17872:2563-4365	1446	57.8291	1.06762	54.1664	1.21e-15	8.7e-15	DOWN
striiformis_Gene7931	sp|P48827|CHI4_TRIHA 42 kDa endochitinase OS=Trichoderma harzianum GN=chit42 PE=1 SV=1	scaffold907:31325-33334	1320	22.3613	113.679	0.196706	1.25e-15	9.03e-15	UP
striiformis_Gene16888	sp|O60162|YG23_SCHPO Uncharacterized protein C19F5.03 OS=Schizosaccharomyces pombe (strain 972 / ATCC 24843) GN=SPBC19F5.03 PE=1 SV=1	scaffold765:127733-130630	2151	17.1151	102.52	0.166944	1.31e-15	9.42e-15	UP
striiformis_Gene25417	-	scaffold132:158683-159606	843	91.9091	13.1567	6.98573	1.32e-15	9.49e-15	DOWN
striiformis_Gene14471	sp|O59760|YJM7_SCHPO Putative uncharacterized hydrolase C1020.07 OS=Schizosaccharomyces pombe (strain 972 / ATCC 24843) GN=SPCC1020.07 PE=3 SV=1	C22174:3087-4202	816	70.6121	5.83603	12.0993	1.36e-15	9.8e-15	DOWN
striiformis_Gene5667	sp|P87230|COQ5_SCHPO 2-methoxy-6-polyprenyl-1,4-benzoquinol methylase, mitochondrial OS=Schizosaccharomyces pombe (strain 972 / ATCC 24843) GN=coq5 PE=3 SV=1	C19606:20914-21992	879	209.612	77.9912	2.68764	1.41e-15	1.02e-14	DOWN
striiformis_Gene27833	sp|P0CP66|CPK1_CRYNJ Mitogen-activated protein kinase CPK1 OS=Cryptococcus neoformans var. neoformans serotype D (strain JEC21 / ATCC MYA-565) GN=CPK1 PE=3 SV=1	scaffold269:55908-57921	1110	86.1601	11.5829	7.43856	1.43e-15	1.03e-14	DOWN
striiformis_Gene6116	sp|P0CX40|RS8B_YEAST 40S ribosomal protein S8-B OS=Saccharomyces cerevisiae (strain ATCC 204508 / S288c) GN=RPS8B PE=1 SV=1	C19880:9948-10950	633	86.9914	11.8112	7.36516	1.43e-15	1.03e-14	DOWN
striiformis_Gene26936	sp|O94280|YGX1_SCHPO UPF0674 endoplasmic reticulum membrane protein C2G5.01 OS=Schizosaccharomyces pombe (strain 972 / ATCC 24843) GN=SPBC2G5.01 PE=3 SV=1	scaffold162:196651-198380	1410	119.458	26.2386	4.55276	1.63e-15	1.17e-14	DOWN
striiformis_Gene13567	sp|Q9UT84|YIP6_SCHPO Phospholipid scramblase family protein C343.06c OS=Schizosaccharomyces pombe (strain 972 / ATCC 24843) GN=SPAC343.06c PE=3 SV=1	scaffold842:76148-77504	1197	121.501	27.411	4.43256	1.65e-15	1.19e-14	DOWN
striiformis_Gene18936	-	scaffold185:72883-75875	1302	60.9935	2.82891	21.5608	1.83e-15	1.31e-14	DOWN
striiformis_Gene19043	sp|Q10352|YDAA_SCHPO Uncharacterized protein C1F12.10c OS=Schizosaccharomyces pombe (strain 972 / ATCC 24843) GN=SPAC1F12.10c PE=3 SV=1	scaffold186:8258-9056	720	104.624	19.8955	5.25868	1.88e-15	1.35e-14	DOWN
striiformis_Gene7725	sp|O13285|IDH1_CANTR Isocitrate dehydrogenase [NADP], mitochondrial OS=Candida tropicalis GN=IDP1 PE=3 SV=1	C20430:1-1437	933	142.22	38.7137	3.67363	1.94e-15	1.39e-14	DOWN
striiformis_Gene27869	sp|Q1DUU8|HOG1_COCIM Mitogen-activated protein kinase HOG1 OS=Coccidioides immitis (strain RS) GN=HOG1 PE=3 SV=1	scaffold269:199479-201523	1134	213.178	80.3141	2.6543	1.96e-15	1.41e-14	DOWN
striiformis_Gene16738	-	scaffold944:38329-40486	1842	262.458	112.091	2.34147	1.97e-15	1.41e-14	DOWN
striiformis_Gene26935	-	scaffold162:194504-196454	1515	63.9781	3.11083	20.5662	2.3e-15	1.64e-14	DOWN
striiformis_Gene24053	-	scaffold814:128773-132223	2031	52.4374	1e-05	5243740	2.31e-15	1.65e-14	DOWN
striiformis_Gene27499	sp|P46057|MLE_TRICU Muconate cycloisomerase 1 OS=Trichosporon cutaneum PE=1 SV=3	scaffold233:282793-284622	1257	52.8865	0.198938	265.844	2.31e-15	1.65e-14	DOWN
striiformis_Gene25974	sp|Q15291|RBBP5_HUMAN Retinoblastoma-binding protein 5 OS=Homo sapiens GN=RBBP5 PE=1 SV=2	scaffold498:200844-202748	1311	72.7646	6.59389	11.0352	2.35e-15	1.68e-14	DOWN
striiformis_Gene27913	-	scaffold269:438085-439342	834	56.4937	1.99896	28.2615	2.35e-15	1.68e-14	DOWN
striiformis_Gene17003	-	scaffold890:104343-105460	747	54.1591	173.278	0.312556	2.49e-15	1.77e-14	UP
striiformis_Gene16610	-	scaffold215:30479-32812	1497	8.32471	79.2977	0.10498	2.51e-15	1.79e-14	UP
striiformis_Gene20453	sp|Q08170|SRSF4_HUMAN Serine/arginine-rich splicing factor 4 OS=Homo sapiens GN=SRSF4 PE=1 SV=2	scaffold16:142282-144271	987	85.577	11.3837	7.5175	2.53e-15	1.8e-14	DOWN
striiformis_Gene7260	sp|Q4A6X4|RL13_MYCS5 50S ribosomal protein L13 OS=Mycoplasma synoviae (strain 53) GN=rplM PE=3 SV=1	C20306:5101-5934	519	69.2953	5.05483	13.7087	2.53e-15	1.8e-14	DOWN
striiformis_Gene28067	-	scaffold599:99072-99711	393	66.9891	4.21418	15.8961	2.53e-15	1.8e-14	DOWN
striiformis_Gene29292	-	scaffold89:531209-532076	867	99.8041	17.9237	5.56828	2.57e-15	1.83e-14	DOWN
striiformis_Gene17326	-	scaffold852:72134-73745	585	49.0719	164.544	0.29823	2.76e-15	1.96e-14	UP
striiformis_Gene1994	-	C15102:7613-8042	351	92.6359	14.4626	6.4052	2.81e-15	1.99e-14	DOWN
striiformis_Gene18501	sp|Q6CQ83|HSP75_KLULA Heat shock protein SSB OS=Kluyveromyces lactis (strain ATCC 8585 / CBS 2359 / DSM 70799 / NBRC 1267 / NRRL Y-1140 / WM37) GN=SSB PE=3 SV=3	scaffold495:20346-24133	2217	87.9021	12.8376	6.84724	3.24e-15	2.3e-14	DOWN
striiformis_Gene19453	-	scaffold564:13694-14456	558	1e-05	53.4796	1.87e-07	3.26e-15	2.31e-14	UP
striiformis_Gene2114	sp|Q4IJT0|ALG8_GIBZE Dolichyl pyrophosphate Glc1Man9GlcNAc2 alpha-1,3-glucosyltransferase OS=Gibberella zeae (strain PH-1 / ATCC MYA-4620 / FGSC 9075 / NRRL 31084) GN=ALG8 PE=3 SV=1	C15466:2705-4495	1248	1e-05	53.4602	1.87e-07	3.26e-15	2.31e-14	UP
striiformis_Gene28370	sp|Q61C05|CNEP1_CAEBR CTD nuclear envelope phosphatase 1 homolog OS=Caenorhabditis briggsae GN=scpl-2 PE=3 SV=1	scaffold179:492190-493716	1299	16.0859	98.2043	0.1638	3.31e-15	2.35e-14	UP
striiformis_Gene10678	sp|Q8T2J9|MCCB_DICDI Methylcrotonoyl-CoA carboxylase beta chain, mitochondrial OS=Dictyostelium discoideum GN=mccb PE=3 SV=2	C21374:12349-14959	1620	94.9679	15.2886	6.21168	3.33e-15	2.36e-14	DOWN
striiformis_Gene15160	-	scaffold930:75737-77364	1485	94.2384	15.3049	6.1574	3.33e-15	2.36e-14	DOWN
striiformis_Gene24460	sp|O88700|BLM_MOUSE Bloom syndrome protein homolog OS=Mus musculus GN=Blm PE=1 SV=1	scaffold24:211669-213126	1113	1.83267	57.5724	0.0318324	3.35e-15	2.37e-14	UP
striiformis_Gene17986	sp|O13770|YE98_SCHPO Uncharacterized membrane protein C17A5.08 OS=Schizosaccharomyces pombe (strain 972 / ATCC 24843) GN=SPAC17A5.08 PE=3 SV=1	scaffold705:106398-107349	663	82.8482	10.324	8.02482	3.39e-15	2.4e-14	DOWN
striiformis_Gene19083	sp|P0A9U8|YDIO_ECOLI Probable acyl-CoA dehydrogenase YdiO OS=Escherichia coli (strain K12) GN=ydiO PE=3 SV=1	scaffold598:48197-50587	1347	23.9091	113.156	0.211293	3.63e-15	2.57e-14	UP
striiformis_Gene10794	-	C21394:42343-43147	804	115.325	25.0641	4.6012	4.34e-15	3.06e-14	DOWN
striiformis_Gene28452	sp|Q2KIT4|DNJB4_BOVIN DnaJ homolog subfamily B member 4 OS=Bos taurus GN=DNAJB4 PE=2 SV=1	scaffold140:338794-340306	1170	62.5216	3.48247	17.9532	4.36e-15	3.08e-14	DOWN
striiformis_Gene15457	-	scaffold581:98509-103935	771	51.8588	1e-05	5185880	4.56e-15	3.22e-14	DOWN
striiformis_Gene24637	-	scaffold510:248408-250668	1881	51.7453	0.0985872	524.868	4.56e-15	3.22e-14	DOWN
striiformis_Gene3355	sp|P29141|SUBV_BACSU Minor extracellular protease vpr OS=Bacillus subtilis (strain 168) GN=vpr PE=1 SV=1	C17474:984-5121	2763	51.2815	0.23358	219.546	4.56e-15	3.22e-14	DOWN
striiformis_Gene7869	-	C20438:29001-29801	636	51.6858	1e-05	5168580	4.56e-15	3.22e-14	DOWN
striiformis_Gene23316	sp|P36091|DCW1_YEAST Mannan endo-1,6-alpha-mannosidase DCW1 OS=Saccharomyces cerevisiae (strain ATCC 204508 / S288c) GN=DCW1 PE=1 SV=1	scaffold473:70804-72572	1374	55.1502	1.59192	34.6438	4.57e-15	3.22e-14	DOWN
striiformis_Gene28410	-	scaffold140:128854-132303	3204	55.54	1.81724	30.5628	4.57e-15	3.22e-14	DOWN
striiformis_Gene6913	-	C20188:12560-13080	357	55.6506	1.62369	34.2742	4.57e-15	3.22e-14	DOWN
striiformis_Gene3303	sp|P51175|PPOX_MOUSE Protoporphyrinogen oxidase OS=Mus musculus GN=Ppox PE=2 SV=1	C17394:8859-12915	2211	68.4468	5.37293	12.7392	4.7e-15	3.3e-14	DOWN
striiformis_Gene23038	sp|Q09181|DHH1_SCHPO Putative ATP-dependent RNA helicase ste13 OS=Schizosaccharomyces pombe (strain 972 / ATCC 24843) GN=ste13 PE=3 SV=1	scaffold453:95346-97543	1638	220.491	86.7871	2.5406	5.18e-15	3.64e-14	DOWN
striiformis_Gene4335	sp|Q09722|EIF3M_SCHPO Eukaryotic translation initiation factor 3 subunit M OS=Schizosaccharomyces pombe (strain 972 / ATCC 24843) GN=eif3m PE=1 SV=2	C18628:3941-5773	1530	102.504	19.0089	5.39242	5.38e-15	3.77e-14	DOWN
striiformis_Gene3042	sp|O75000|RL12_SCHPO 60S ribosomal protein L12 OS=Schizosaccharomyces pombe (strain 972 / ATCC 24843) GN=rpl1201 PE=1 SV=1	C17060:822-1567	498	134.875	35.6948	3.77856	5.75e-15	4.04e-14	DOWN
striiformis_Gene5100	sp|Q09154|UCRI_SCHPO Cytochrome b-c1 complex subunit Rieske, mitochondrial OS=Schizosaccharomyces pombe (strain 972 / ATCC 24843) GN=rip1 PE=2 SV=2	C19254:3615-4889	903	134.835	35.0183	3.85042	5.75e-15	4.04e-14	DOWN
striiformis_Gene21238	-	scaffold661:109899-110672	567	218.698	85.7153	2.55145	6.04e-15	4.23e-14	DOWN
striiformis_Gene9552	-	C20968:21814-25212	2802	9.87993	80.6001	0.12258	6.43e-15	4.5e-14	UP
striiformis_Gene16226	sp|Q9PUE4|COPG2_DANRE Coatomer subunit gamma-2 OS=Danio rerio GN=copg2 PE=2 SV=2	scaffold266:65-724	582	49.9805	162.281	0.307987	6.49e-15	4.54e-14	UP
striiformis_Gene10513	-	scaffold943:14924-15515	591	95.14	16.115	5.90382	6.62e-15	4.63e-14	DOWN
striiformis_Gene15690	sp|Q9P7L5|OAT_SCHPO Ornithine aminotransferase car2 OS=Schizosaccharomyces pombe (strain 972 / ATCC 24843) GN=car2 PE=2 SV=1	scaffold911:3664-6091	1374	61.23	3.58821	17.0642	8.26e-15	5.78e-14	DOWN
striiformis_Gene22399	sp|P29952|MPI_YEAST Mannose-6-phosphate isomerase OS=Saccharomyces cerevisiae (strain ATCC 204508 / S288c) GN=PMI40 PE=1 SV=4	scaffold736:154924-156791	1560	61.1458	3.36792	18.1554	8.26e-15	5.78e-14	DOWN
striiformis_Gene11629	-	C21658:7938-9398	888	99.5955	18.7734	5.30514	8.31e-15	5.8e-14	DOWN
striiformis_Gene17939	sp|Q4HWQ2|CCPR2_GIBZE Putative heme-binding peroxidase OS=Gibberella zeae (strain PH-1 / ATCC MYA-4620 / FGSC 9075 / NRRL 31084) GN=FGSG_10606 PE=3 SV=1	scaffold986:40248-41600	945	161.678	51.1553	3.16053	8.48e-15	5.92e-14	DOWN
striiformis_Gene10299	-	C21236:47292-47852	480	145.781	42.2504	3.45041	8.84e-15	6.17e-14	DOWN
striiformis_Gene13966	sp|P78825|ADK_SCHPO Adenosine kinase OS=Schizosaccharomyces pombe (strain 972 / ATCC 24843) GN=ado1 PE=2 SV=2	scaffold605:59726-61356	1071	54.2313	1.91745	28.283	8.89e-15	6.2e-14	DOWN
striiformis_Gene23791	-	scaffold49:139373-141401	792	50.9644	0.348333	146.309	9e-15	6.28e-14	DOWN
striiformis_Gene25767	sp|Q9SEI4|PRS6B_ARATH 26S protease regulatory subunit 6B homolog OS=Arabidopsis thaliana GN=RPT3 PE=1 SV=1	scaffold534:168639-170272	1251	133.82	35.4664	3.77315	9.14e-15	6.37e-14	DOWN
striiformis_Gene22940	sp|Q9P7I9|EMP24_SCHPO Endosomal protein P24B OS=Schizosaccharomyces pombe (strain 972 / ATCC 24843) GN=emp24 PE=3 SV=1	scaffold425:160520-161493	639	131.124	34.8175	3.76604	9.62e-15	6.7e-14	DOWN
striiformis_Gene2541	-	C16226:894-1638	744	75.336	8.0526	9.35549	1.01e-14	7.03e-14	DOWN
striiformis_Gene11854	-	scaffold511:353-1717	948	105.805	21.5707	4.90503	1.04e-14	7.21e-14	DOWN
striiformis_Gene6108	sp|P48510|DSK2_YEAST Ubiquitin domain-containing protein DSK2 OS=Saccharomyces cerevisiae (strain ATCC 204508 / S288c) GN=DSK2 PE=1 SV=2	scaffold931:2830-4335	1086	142.353	40.2575	3.53606	1.04e-14	7.23e-14	DOWN
striiformis_Gene3342	sp|P36614|PPE1_SCHPO Serine/threonine-protein phosphatase ppe1 OS=Schizosaccharomyces pombe (strain 972 / ATCC 24843) GN=ppe1 PE=1 SV=1	C17452:12489-13983	939	111.503	24.5498	4.54191	1.15e-14	8.02e-14	DOWN
striiformis_Gene1470	sp|P40513|MAM33_YEAST Mitochondrial acidic protein MAM33 OS=Saccharomyces cerevisiae (strain ATCC 204508 / S288c) GN=MAM33 PE=1 SV=1	C13580:59-1031	645	113.797	25.2371	4.50912	1.17e-14	8.14e-14	DOWN
striiformis_Gene21646	sp|P94102|RAD51_ARATH DNA repair protein RAD51 homolog 1 OS=Arabidopsis thaliana GN=RAD51 PE=1 SV=1	scaffold532:5792-7063	1032	5.0706	68.196	0.0743533	1.25e-14	8.65e-14	UP
striiformis_Gene13472	sp|Q6LAF1|H4_DENKL Histone H4 OS=Dendronephthya klunzingeri GN=H4DEKL PE=3 SV=3	C22076:85950-86425	315	1e-05	51.7737	1.93e-07	1.25e-14	8.7e-14	UP
striiformis_Gene16827	-	scaffold875:104755-106307	1413	1e-05	51.7243	1.93e-07	1.25e-14	8.7e-14	UP
striiformis_Gene22991	sp|Q871K1|QCR7_NEUCR Cytochrome b-c1 complex subunit 7 OS=Neurospora crassa (strain ATCC 24698 / 74-OR23-1A / CBS 708.71 / DSM 1257 / FGSC 987) GN=qcr-7 PE=3 SV=1	scaffold203:107040-113199	387	1e-05	51.7934	1.93e-07	1.25e-14	8.7e-14	UP
striiformis_Gene19263	-	scaffold531:58927-60635	1149	57.3744	2.91059	19.7123	1.29e-14	8.96e-14	DOWN
striiformis_Gene19686	-	scaffold169:74445-75520	885	89.286	14.6656	6.08812	1.46e-14	1.01e-13	DOWN
striiformis_Gene19948	-	scaffold744:160226-161184	672	32.6496	128.684	0.253719	1.52e-14	1.05e-13	UP
striiformis_Gene25696	sp|Q13217|DNJC3_HUMAN DnaJ homolog subfamily C member 3 OS=Homo sapiens GN=DNAJC3 PE=1 SV=1	scaffold201:178655-180603	1632	306.07	146.55	2.0885	1.52e-14	1.05e-13	DOWN
striiformis_Gene22719	-	scaffold1:92955-95104	1344	100.338	19.4007	5.17188	1.53e-14	1.06e-13	DOWN
striiformis_Gene13111	sp|P25351|YCR3_YEAST Uncharacterized membrane protein YCR023C OS=Saccharomyces cerevisiae (strain ATCC 204508 / S288c) GN=YCR023C PE=1 SV=2	C22018:48574-50997	1452	22.0467	108.101	0.203945	1.57e-14	1.09e-13	UP
striiformis_Gene24833	sp|Q08929|GUP2_YEAST Glycerol uptake protein 2 OS=Saccharomyces cerevisiae (strain ATCC 204508 / S288c) GN=GUP2 PE=3 SV=1	scaffold194:318027-320727	2016	128.813	33.2302	3.87638	1.61e-14	1.11e-13	DOWN
striiformis_Gene23333	-	scaffold473:177473-178379	738	102.639	20.8533	4.92195	1.64e-14	1.13e-13	DOWN
striiformis_Gene21432	-	scaffold962:171308-173620	2166	173.054	59.6972	2.89886	1.69e-14	1.16e-13	DOWN
striiformis_Gene11479	-	C21636:16064-17996	1443	49.0271	0.295643	165.832	1.78e-14	1.23e-13	DOWN
striiformis_Gene14343	-	C22152:25908-27137	1161	49.1322	0.191091	257.114	1.78e-14	1.23e-13	DOWN
striiformis_Gene15959	-	scaffold757:5389-6228	333	49.0437	1e-05	4904370	1.78e-14	1.23e-13	DOWN
striiformis_Gene19062	-	scaffold186:112987-113936	483	49.4214	0.865788	57.0826	1.78e-14	1.23e-13	DOWN
striiformis_Gene20612	-	scaffold874:153667-155230	1563	49.0669	1e-05	4906690	1.78e-14	1.23e-13	DOWN
striiformis_Gene23615	sp|P04146|COPIA_DROME Copia protein OS=Drosophila melanogaster GN=GIP PE=1 SV=3	scaffold150:165256-166993	1554	49.2939	1e-05	4929390	1.78e-14	1.23e-13	DOWN
striiformis_Gene4362	-	C18682:13271-14422	513	49.1742	1e-05	4917420	1.78e-14	1.23e-13	DOWN
striiformis_Gene7091	-	C20246:25145-28503	2961	49.6413	0.12562	395.17	1.78e-14	1.23e-13	DOWN
striiformis_Gene12884	sp|Q4P0I7|SAR1_USTMA Small COPII coat GTPase SAR1 OS=Ustilago maydis (strain 521 / FGSC 9021) GN=SAR1 PE=3 SV=1	scaffold989:72337-73649	561	226.818	92.7058	2.44664	1.79e-14	1.23e-13	DOWN
striiformis_Gene15301	-	scaffold698:58214-59446	1059	17.8106	97.3765	0.182904	1.84e-14	1.26e-13	UP
striiformis_Gene12624	sp|Q54HG7|AUHM_DICDI Methylglutaconyl-CoA hydratase, mitochondrial OS=Dictyostelium discoideum GN=auh PE=3 SV=1	scaffold821:8285-9060	459	120.765	29.816	4.05034	1.85e-14	1.27e-13	DOWN
striiformis_Gene2088	sp|P87220|VATD_CANAL V-type proton ATPase subunit D OS=Candida albicans (strain SC5314 / ATCC MYA-2876) GN=VMA8 PE=3 SV=1	C15390:1606-2799	816	100.195	242.865	0.412554	2.05e-14	1.4e-13	UP
striiformis_Gene26734	sp|Q8NJ52|NTF2_DAVTA Nuclear transport factor 2 OS=Davidiella tassiana GN=NTF2 PE=1 SV=1	scaffold644:75142-76410	813	81.7929	11.1561	7.33168	2.45e-14	1.68e-13	DOWN
striiformis_Gene12665	-	C21934:301-775	474	1e-05	50.3678	1.99e-07	2.46e-14	1.68e-13	UP
striiformis_Gene16078	-	scaffold912:35872-37130	1044	1e-05	50.5	1.98e-07	2.46e-14	1.68e-13	UP
striiformis_Gene1345	sp|P40995|SCD1_SCHPO Rho guanine nucleotide exchange factor scd1 OS=Schizosaccharomyces pombe (strain 972 / ATCC 24843) GN=scd1 PE=1 SV=2	C13102:169-4123	3708	68.9878	6.0919	11.3245	2.67e-14	1.82e-13	DOWN
striiformis_Gene7468	-	C20386:40-346	306	278.414	128.353	2.16913	2.7e-14	1.85e-13	DOWN
striiformis_Gene21318	-	scaffold932:106547-107264	555	90.9942	15.6727	5.8059	2.92e-14	1.99e-13	DOWN
striiformis_Gene12558	-	scaffold789:33742-36270	2208	59.2767	3.97363	14.9175	2.96e-14	2.02e-13	DOWN
striiformis_Gene13053	-	C22000:7843-10303	2172	65.0372	5.79486	11.2233	2.98e-14	2.04e-13	DOWN
striiformis_Gene406	-	scaffold441:211-2030	1458	7.09046	72.9807	0.0971553	3.2e-14	2.18e-13	UP
striiformis_Gene17803	sp|Q9UUB4|PUR7_SCHPO Phosphoribosylaminoimidazole-succinocarboxamide synthase OS=Schizosaccharomyces pombe (strain 972 / ATCC 24843) GN=ade7 PE=3 SV=1	scaffold843:153106-154405	942	73.8157	8.82138	8.36782	3.28e-14	2.23e-13	DOWN
striiformis_Gene16561	sp|P31049|FAMT_PSEPU Probable fatty acid methyltransferase OS=Pseudomonas putida PE=3 SV=1	scaffold160:25445-28436	2055	52.9636	1.02019	51.9154	3.36e-14	2.28e-13	DOWN
striiformis_Gene18803	-	scaffold278:166989-168284	1119	52.8199	1.2368	42.7069	3.36e-14	2.28e-13	DOWN
striiformis_Gene28065	-	scaffold599:92966-96407	2430	52.0784	1.4014	37.1617	3.36e-14	2.28e-13	DOWN
striiformis_Gene18002	-	scaffold483:6881-7400	342	156.619	50.8593	3.07946	3.38e-14	2.3e-13	DOWN
striiformis_Gene18036	-	scaffold483:133901-135572	1356	101.777	242.942	0.418935	3.47e-14	2.36e-13	UP
striiformis_Gene12284	-	scaffold802:19969-20437	468	48.0511	1e-05	4805110	3.51e-14	2.38e-13	DOWN
striiformis_Gene13089	-	C22016:29820-30877	759	48.8493	1e-05	4884930	3.51e-14	2.38e-13	DOWN
striiformis_Gene14157	-	scaffold980:11610-15661	3513	48.7938	0.815287	59.8486	3.51e-14	2.38e-13	DOWN
striiformis_Gene1599	sp|Q7XLY8|ATL41_ORYSJ E3 ubiquitin-protein ligase Os04g0590900 OS=Oryza sativa subsp. japonica GN=Os04g0590900 PE=2 SV=2	C13976:4639-5302	573	48.8184	1e-05	4881840	3.51e-14	2.38e-13	DOWN
striiformis_Gene1817	-	C14624:5332-6472	930	48.338	1e-05	4833800	3.51e-14	2.38e-13	DOWN
striiformis_Gene22987	sp|Q9UU88|KAD6_SCHPO Putative adenylate kinase fap7 OS=Schizosaccharomyces pombe (strain 972 / ATCC 24843) GN=fap7 PE=3 SV=1	scaffold203:101334-102118	570	48.7346	1e-05	4873460	3.51e-14	2.38e-13	DOWN
striiformis_Gene24661	-	scaffold729:49954-50894	567	48.0055	1e-05	4800550	3.51e-14	2.38e-13	DOWN
striiformis_Gene25537	-	scaffold230:7055-8225	738	48.1527	1e-05	4815270	3.51e-14	2.38e-13	DOWN
striiformis_Gene28473	-	scaffold140:410003-411598	1215	48.3241	1e-05	4832410	3.51e-14	2.38e-13	DOWN
striiformis_Gene6249	-	C19928:18344-19403	624	48.3928	0.495575	97.6498	3.51e-14	2.38e-13	DOWN
striiformis_Gene15219	-	C22230:26987-30630	1692	87.5341	14.2335	6.14986	4.35e-14	2.94e-13	DOWN
striiformis_Gene4318	sp|Q6TY21|EPA2B_XENLA Embryonic polyadenylate-binding protein 2-B OS=Xenopus laevis GN=Pabpn1l-b PE=1 SV=1	C18596:9636-10644	585	4.75291	63.2425	0.0751537	4.37e-14	2.95e-13	UP
striiformis_Gene27198	-	scaffold656:103728-104645	579	55.9877	2.61098	21.4432	4.74e-14	3.2e-13	DOWN
striiformis_Gene9215	-	C20844:548-8514	6762	55.1372	2.07212	26.6091	4.74e-14	3.2e-13	DOWN
striiformis_Gene22936	-	scaffold425:138127-139021	663	1e-05	49.5392	2.02e-07	4.81e-14	3.24e-13	UP
striiformis_Gene26834	-	scaffold74:146120-146622	267	1e-05	49.0278	2.04e-07	4.81e-14	3.24e-13	UP
striiformis_Gene3880	-	C18056:23-1015	705	1e-05	49.5121	2.02e-07	4.81e-14	3.24e-13	UP
striiformis_Gene9389	-	C20900:4311-4984	570	106.758	23.1519	4.6112	5.07e-14	3.41e-13	DOWN
striiformis_Gene14346	-	C22152:33371-36450	1017	53.4306	164.997	0.323828	5.08e-14	3.42e-13	UP
striiformis_Gene12892	sp|P08754|GNAI3_HUMAN Guanine nucleotide-binding protein G(k) subunit alpha OS=Homo sapiens GN=GNAI3 PE=1 SV=3	C21968:26201-27931	1077	64.6324	5.88348	10.9854	5.52e-14	3.71e-13	DOWN
striiformis_Gene15020	-	C22216:50556-51320	588	72.1373	8.65146	8.33816	5.89e-14	3.96e-13	DOWN
striiformis_Gene22842	sp|Q05654|RTF21_SCHPO Retrotransposable element Tf2 155 kDa protein type 1 OS=Schizosaccharomyces pombe (strain 972 / ATCC 24843) GN=Tf2-1 PE=4 SV=1	scaffold226:187700-192134	4434	77.3892	10.3524	7.47548	5.97e-14	4.01e-13	DOWN
striiformis_Gene24966	sp|O14082|YEAH_SCHPO Uncharacterized protein UNK4.17 OS=Schizosaccharomyces pombe (strain 972 / ATCC 24843) GN=SPAC2E11.17 PE=4 SV=2	scaffold517:2700-5150	1386	11.5802	81.6088	0.141899	6.11e-14	4.1e-13	UP
striiformis_Gene18586	sp|O13966|ACON_SCHPO Aconitate hydratase, mitochondrial OS=Schizosaccharomyces pombe (strain 972 / ATCC 24843) GN=SPAC24C9.06c PE=3 SV=2	scaffold512:69322-72403	2337	168.018	58.2475	2.88455	6.48e-14	4.34e-13	DOWN
striiformis_Gene19726	-	scaffold672:66703-67336	633	51.8925	1.56751	33.1051	6.51e-14	4.37e-13	DOWN
striiformis_Gene14612	-	scaffold846:32325-32974	387	144.582	44.8375	3.22458	6.54e-14	4.39e-13	DOWN
striiformis_Gene10021	sp|Q8N357|S35F6_HUMAN Solute carrier family 35 member F6 OS=Homo sapiens GN=SLC35F6 PE=1 SV=1	scaffold950:41622-43618	1611	29.3992	119.01	0.247031	6.85e-14	4.59e-13	UP
striiformis_Gene18431	sp|P38636|ATX1_YEAST Metal homeostasis factor ATX1 OS=Saccharomyces cerevisiae (strain ATCC 204508 / S288c) GN=ATX1 PE=1 SV=1	scaffold691:28846-29365	288	47.3349	1e-05	4733490	6.92e-14	4.64e-13	DOWN
striiformis_Gene21129	-	scaffold773:12377-14311	1197	47.7582	1e-05	4775820	6.92e-14	4.64e-13	DOWN
striiformis_Gene23029	-	scaffold453:52010-52891	459	47.4042	1e-05	4740420	6.92e-14	4.64e-13	DOWN
striiformis_Gene23377	-	scaffold981:72962-73715	384	47.5164	1e-05	4751640	6.92e-14	4.64e-13	DOWN
striiformis_Gene2564	-	C16260:5131-7707	2250	47.7545	1e-05	4775450	6.92e-14	4.64e-13	DOWN
striiformis_Gene2676	sp|Q54JM3|ULA1_DICDI NEDD8-activating enzyme E1 regulatory subunit OS=Dictyostelium discoideum GN=nae1 PE=3 SV=1	C16440:8560-10986	783	47.623	1e-05	4762300	6.92e-14	4.64e-13	DOWN
striiformis_Gene9560	-	scaffold896:8321-9697	912	47.7378	0.26799	178.133	6.92e-14	4.64e-13	DOWN
striiformis_Gene19074	-	scaffold598:4695-5704	657	205.766	81.0565	2.53855	7.08e-14	4.72e-13	DOWN
striiformis_Gene28121	-	scaffold599:380991-382309	1125	24.1256	109.827	0.219669	7.29e-14	4.86e-13	UP
striiformis_Gene8605	-	C20670:36113-36757	324	24.1147	109.498	0.22023	7.29e-14	4.86e-13	UP
striiformis_Gene4593	-	C18836:4414-6315	1050	69.7288	7.84409	8.88934	7.41e-14	4.93e-13	DOWN
striiformis_Gene16831	-	scaffold875:117339-121097	3219	5.64514	65.6785	0.0859511	7.72e-14	5.14e-13	UP
striiformis_Gene28427	-	scaffold140:206740-208946	2037	5.48113	65.3566	0.083865	7.72e-14	5.14e-13	UP
striiformis_Gene10251	sp|O14197|YDQ4_SCHPO Uncharacterized transporter C5D6.04 OS=Schizosaccharomyces pombe (strain 972 / ATCC 24843) GN=SPAC5D6.04 PE=3 SV=1	C21232:17215-19708	1806	117.559	29.9712	3.9224	7.76e-14	5.16e-13	DOWN
striiformis_Gene14458	-	scaffold774:41777-45739	3633	4.26726	62.8792	0.0678644	8.11e-14	5.39e-13	UP
striiformis_Gene2147	-	C15510:591-2403	1071	251.602	112.498	2.2365	8.18e-14	5.44e-13	DOWN
striiformis_Gene17122	sp|P40151|WRIP1_YEAST DNA-dependent ATPase MGS1 OS=Saccharomyces cerevisiae (strain ATCC 204508 / S288c) GN=MGS1 PE=1 SV=2	scaffold724:51983-54937	2082	103.216	22.3896	4.61	8.19e-14	5.44e-13	DOWN
striiformis_Gene22957	-	scaffold425:244792-245779	987	54.9898	2.95561	18.6052	9.07e-14	6.02e-13	DOWN
striiformis_Gene5639	sp|Q10499|AIF1_SCHPO Apoptosis-inducing factor 1 OS=Schizosaccharomyces pombe (strain 972 / ATCC 24843) GN=aif1 PE=3 SV=3	C19596:16471-18684	1674	54.9239	2.68579	20.4498	9.07e-14	6.02e-13	DOWN
striiformis_Gene26754	sp|P38859|DNA2_YEAST DNA replication ATP-dependent helicase/nuclease DNA2 OS=Saccharomyces cerevisiae (strain ATCC 204508 / S288c) GN=DNA2 PE=1 SV=1	scaffold644:179920-180385	465	1e-05	48.3348	2.07e-07	9.43e-14	6.25e-13	UP
striiformis_Gene20628	sp|Q9C167|RIR2_NEUCR Ribonucleoside-diphosphate reductase small chain OS=Neurospora crassa (strain ATCC 24698 / 74-OR23-1A / CBS 708.71 / DSM 1257 / FGSC 987) GN=rnr-2 PE=3 SV=2	scaffold593:16349-17840	1149	32.7467	124.109	0.263854	9.65e-14	6.39e-13	UP
striiformis_Gene28559	sp|Q7ZXB5|RBM22_XENLA Pre-mRNA-splicing factor RBM22 OS=Xenopus laevis GN=rbm22 PE=2 SV=1	scaffold45:332960-335891	1437	66.3877	184.677	0.35948	9.87e-14	6.53e-13	UP
striiformis_Gene19804	sp|O42773|PP2B1_CRYNH Serine/threonine-protein phosphatase 2B catalytic subunit A1 OS=Cryptococcus neoformans var. grubii serotype A (strain H99 / ATCC 208821 / CBS 10515 / FGSC 9487) GN=CNA1 PE=3 SV=1	scaffold238:70150-71956	1287	135.106	39.9001	3.38611	1.05e-13	6.92e-13	DOWN
striiformis_Gene13586	-	scaffold761:68669-73865	3411	57.1486	3.05133	18.7291	1.06e-13	6.98e-13	DOWN
striiformis_Gene9458	sp|Q05654|RTF21_SCHPO Retrotransposable element Tf2 155 kDa protein type 1 OS=Schizosaccharomyces pombe (strain 972 / ATCC 24843) GN=Tf2-1 PE=4 SV=1	C20926:25904-31169	4062	57.2075	3.59819	15.899	1.06e-13	6.98e-13	DOWN
striiformis_Gene25051	-	scaffold547:66320-67335	702	71.925	8.16208	8.81209	1.06e-13	6.99e-13	DOWN
striiformis_Gene25068	sp|P48825|BGL1_ASPAC Beta-glucosidase 1 OS=Aspergillus aculeatus PE=2 SV=1	scaffold547:129248-132059	2169	60.6153	4.55884	13.2962	1.08e-13	7.16e-13	DOWN
striiformis_Gene29032	sp|Q5C9L6|CNMT_THLFG (S)-coclaurine N-methyltransferase OS=Thalictrum flavum subsp. glaucum PE=1 SV=1	scaffold12:465385-467066	1098	60.5072	4.27015	14.1698	1.08e-13	7.16e-13	DOWN
striiformis_Gene25681	-	scaffold201:58933-60784	1791	122.41	32.4519	3.77204	1.09e-13	7.17e-13	DOWN
striiformis_Gene9394	-	C20900:28210-29582	921	83.3765	13.5283	6.16312	1.11e-13	7.32e-13	DOWN
striiformis_Gene21527	-	scaffold722:193769-195131	1260	21.9007	102.851	0.212936	1.12e-13	7.4e-13	UP
striiformis_Gene10330	sp|P43124|NSE4_YEAST Non-structural maintenance of chromosome element 4 OS=Saccharomyces cerevisiae (strain ATCC 204508 / S288c) GN=NSE4 PE=1 SV=1	C21252:21764-23251	1125	36.7139	131.605	0.27897	1.19e-13	7.84e-13	UP
striiformis_Gene29164	-	scaffold290:506519-507265	423	118.796	30.2114	3.93216	1.2e-13	7.88e-13	DOWN
striiformis_Gene28722	sp|Q54YZ9|DHKJ_DICDI Hybrid signal transduction histidine kinase J OS=Dictyostelium discoideum GN=dhkJ PE=3 SV=2	scaffold146:5396-12661	4287	96.8566	19.3398	5.00815	1.21e-13	7.98e-13	DOWN
striiformis_Gene16154	sp|Q9VTU3|RG68F_DROME Rho GTPase-activating protein 68F OS=Drosophila melanogaster GN=RhoGAP68F PE=1 SV=1	scaffold952:45260-48994	3195	6.93311	67.93	0.102063	1.24e-13	8.18e-13	UP
striiformis_Gene2346	sp|P34737|RS15_PODAS 40S ribosomal protein S15 OS=Podospora anserina GN=RPS15 PE=3 SV=1	C15842:4326-5012	465	116.034	29.2511	3.96683	1.25e-13	8.19e-13	DOWN
striiformis_Gene24153	-	scaffold136:8093-8675	582	50.9657	1.04143	48.9382	1.26e-13	8.3e-13	DOWN
striiformis_Gene10554	sp|Q9UT38|VPS16_SCHPO Probable vacuolar protein sorting-associated protein 16 homolog OS=Schizosaccharomyces pombe (strain 972 / ATCC 24843) GN=vps16 PE=3 SV=1	C21336:22310-25586	2937	78.1698	11.0491	7.07477	1.33e-13	8.73e-13	DOWN
striiformis_Gene14719	sp|Q5E9B3|PGTB2_BOVIN Geranylgeranyl transferase type-2 subunit beta OS=Bos taurus GN=RABGGTB PE=2 SV=1	scaffold570:84399-85416	603	68.1486	7.83605	8.69681	1.34e-13	8.8e-13	DOWN
striiformis_Gene13636	-	scaffold268:62388-62904	516	46.0123	1e-05	4601230	1.37e-13	8.96e-13	DOWN
striiformis_Gene14189	-	scaffold199:70187-73443	1008	46.5369	0.239689	194.155	1.37e-13	8.96e-13	DOWN
striiformis_Gene14298	sp|Q9H845|ACAD9_HUMAN Acyl-CoA dehydrogenase family member 9, mitochondrial OS=Homo sapiens GN=ACAD9 PE=1 SV=1	C22154:24665-27157	1596	46.9241	0.971296	48.3108	1.37e-13	8.96e-13	DOWN
striiformis_Gene19703	-	scaffold169:143002-144067	1065	46.2355	1e-05	4623550	1.37e-13	8.96e-13	DOWN
striiformis_Gene5364	-	C19426:16913-20386	2913	46.8285	0.740736	63.2189	1.37e-13	8.96e-13	DOWN
striiformis_Gene650	-	C9738:282-3294	2631	46.9329	0.492429	95.309	1.37e-13	8.96e-13	DOWN
striiformis_Gene9714	sp|Q54RA4|Y3291_DICDI Probable iron/ascorbate oxidoreductase DDB_G0283291 OS=Dictyostelium discoideum GN=DDB_G0283291 PE=3 SV=1	scaffold977:259-1652	1044	46.2952	0.206356	224.346	1.37e-13	8.96e-13	DOWN
striiformis_Gene9759	-	C21038:14278-15478	807	46.8486	1e-05	4684860	1.37e-13	8.96e-13	DOWN
striiformis_Gene11736	sp|Q08972|NEW1_YEAST [NU+] prion formation protein 1 OS=Saccharomyces cerevisiae (strain ATCC 204508 / S288c) GN=NEW1 PE=1 SV=1	C21704:58706-62414	3315	106.993	24.8793	4.30048	1.38e-13	9e-13	DOWN
striiformis_Gene3676	sp|P47114|YJ24_YEAST Uncharacterized vacuolar membrane protein YJR054W OS=Saccharomyces cerevisiae (strain ATCC 204508 / S288c) GN=YJR054W PE=1 SV=1	scaffold939:15237-16087	702	5.39713	64.2303	0.0840278	1.41e-13	9.24e-13	UP
striiformis_Gene5185	sp|Q99127|CHS4_USTMA Chitin synthase 4 OS=Ustilago maydis (strain 521 / FGSC 9021) GN=CHS4 PE=3 SV=2	scaffold155:16871-22063	2922	136.965	40.4328	3.38747	1.49e-13	9.71e-13	DOWN
striiformis_Gene12597	sp|Q4P308|MED31_USTMA Mediator of RNA polymerase II transcription subunit 31 OS=Ustilago maydis (strain 521 / FGSC 9021) GN=SOH1 PE=3 SV=1	C21922:9126-9745	540	80.3878	12.4046	6.48048	1.62e-13	1.06e-12	DOWN
striiformis_Gene20428	-	scaffold16:18969-20763	1596	53.7609	2.60523	20.6358	1.73e-13	1.13e-12	DOWN
striiformis_Gene5513	-	C19510:15976-17135	792	53.8798	2.37619	22.6749	1.73e-13	1.13e-12	DOWN
striiformis_Gene10404	-	C21272:37366-38012	270	253.012	115.273	2.19489	1.83e-13	1.19e-12	DOWN
striiformis_Gene16930	-	C22288:57871-58246	375	1e-05	47.0717	2.12e-07	1.85e-13	1.2e-12	UP
striiformis_Gene17111	-	scaffold724:21905-22250	345	1e-05	47.1955	2.12e-07	1.85e-13	1.2e-12	UP
striiformis_Gene8956	sp|P46681|DLD2_YEAST D-lactate dehydrogenase [cytochrome] 2, mitochondrial OS=Saccharomyces cerevisiae (strain ATCC 204508 / S288c) GN=DLD2 PE=1 SV=1	C20776:9453-11965	1734	62.3031	5.63007	11.0661	1.88e-13	1.22e-12	DOWN
striiformis_Gene18447	sp|Q7ZV68|VPS29_DANRE Vacuolar protein sorting-associated protein 29 OS=Danio rerio GN=vps29 PE=2 SV=1	scaffold691:115591-116804	885	93.0767	18.4369	5.04839	1.91e-13	1.24e-12	DOWN
striiformis_Gene18764	sp|Q9HGP4|YK82_SCHPO Bromodomain-containing protein C631.02 OS=Schizosaccharomyces pombe (strain 972 / ATCC 24843) GN=SPAC631.02 PE=1 SV=3	scaffold479:145419-149075	3156	130.146	37.6553	3.45625	1.92e-13	1.25e-12	DOWN
striiformis_Gene16018	sp|Q4WNA2|CBHA_ASPFU Probable 1,4-beta-D-glucan cellobiohydrolase A OS=Neosartorya fumigata (strain ATCC MYA-4609 / Af293 / CBS 101355 / FGSC A1100) GN=cbhA PE=3 SV=1	scaffold559:119051-120906	1563	56.0685	3.34102	16.7819	1.99e-13	1.29e-12	DOWN
striiformis_Gene16381	sp|Q9P6P5|BET3_SCHPO Transport protein particle subunit bet3 OS=Schizosaccharomyces pombe (strain 972 / ATCC 24843) GN=bet3 PE=3 SV=1	scaffold427:44177-45022	627	56.9625	3.96042	14.3829	1.99e-13	1.29e-12	DOWN
striiformis_Gene25973	sp|Q09925|LCB2_SCHPO Serine palmitoyltransferase 2 OS=Schizosaccharomyces pombe (strain 972 / ATCC 24843) GN=lcb2 PE=3 SV=1	scaffold498:189394-191798	2082	40.2316	137.269	0.293086	2.08e-13	1.35e-12	UP
striiformis_Gene11784	-	C21722:20726-24195	3057	143.548	45.3551	3.16498	2.13e-13	1.38e-12	DOWN
striiformis_Gene16108	sp|O94292|RM38_SCHPO 54S ribosomal protein L38, mitochondrial OS=Schizosaccharomyces pombe (strain 972 / ATCC 24843) GN=mrpl38 PE=3 SV=2	scaffold255:71836-72502	423	101.091	22.764	4.44083	2.23e-13	1.44e-12	DOWN
striiformis_Gene16904	-	scaffold701:78273-78897	291	77.5734	11.4655	6.76581	2.33e-13	1.5e-12	DOWN
striiformis_Gene3178	sp|O13857|PLB2_SCHPO Putative lysophospholipase C1A6.03c OS=Schizosaccharomyces pombe (strain 972 / ATCC 24843) GN=SPAC1A6.03c PE=3 SV=3	C17174:7270-9835	1896	2.18485	54.4705	0.0401107	2.37e-13	1.53e-12	UP
striiformis_Gene8716	-	C20712:22632-23550	849	124.433	34.0142	3.65827	2.41e-13	1.55e-12	DOWN
striiformis_Gene22079	-	scaffold615:157740-158740	828	49.7088	1.10374	45.0367	2.45e-13	1.58e-12	DOWN
striiformis_Gene4941	-	C19162:16171-16931	459	49.7954	1.0084	49.3806	2.45e-13	1.58e-12	DOWN
striiformis_Gene5135	-	C19276:18266-19696	456	49.2669	1.75677	28.044	2.45e-13	1.58e-12	DOWN
striiformis_Gene12006	-	C21758:37749-38940	1191	45.5666	0.367232	124.081	2.69e-13	1.74e-12	DOWN
striiformis_Gene12454	-	C21866:9364-10763	1059	45.9277	1e-05	4592770	2.69e-13	1.74e-12	DOWN
striiformis_Gene14923	-	scaffold690:35363-36356	993	45.9997	1e-05	4599970	2.69e-13	1.74e-12	DOWN
striiformis_Gene19517	-	scaffold36:160534-161122	588	45.6919	1e-05	4569190	2.69e-13	1.74e-12	DOWN
striiformis_Gene20385	sp|Q54FM4|DCTN6_DICDI Dynactin subunit 6 OS=Dictyostelium discoideum GN=dynF PE=3 SV=1	scaffold121:193002-194364	810	45.2466	0.324346	139.501	2.69e-13	1.74e-12	DOWN
striiformis_Gene25099	-	scaffold547:258380-258902	522	45.9533	1e-05	4595330	2.69e-13	1.74e-12	DOWN
striiformis_Gene4220	-	C18448:9519-11862	1140	45.8741	1e-05	4587410	2.69e-13	1.74e-12	DOWN
striiformis_Gene6101	sp|Q9P8P4|PLB2_ASPFU Lysophospholipase 2 OS=Neosartorya fumigata (strain ATCC MYA-4609 / Af293 / CBS 101355 / FGSC A1100) GN=plb2 PE=3 SV=2	C19874:1602-4303	1737	45.5138	0.110222	412.928	2.69e-13	1.74e-12	DOWN
striiformis_Gene7963	sp|Q94BZ1|ZIFL1_ARATH Protein ZINC INDUCED FACILITATOR-LIKE 1 OS=Arabidopsis thaliana GN=ZIFL1 PE=2 SV=1	scaffold972:14331-17181	1425	45.2341	0.34588	130.78	2.69e-13	1.74e-12	DOWN
striiformis_Gene17804	-	scaffold843:155027-155640	318	79.04	12.5038	6.32128	2.81e-13	1.81e-12	DOWN
striiformis_Gene25286	-	scaffold796:188348-190132	1431	64.689	6.05287	10.6873	2.97e-13	1.91e-12	DOWN
striiformis_Gene13421	sp|Q10S72|4CLL4_ORYSJ 4-coumarate--CoA ligase-like 4 OS=Oryza sativa subsp. japonica GN=4CLL4 PE=2 SV=1	scaffold657:51366-53913	1731	90.5234	17.8518	5.07083	3e-13	1.93e-12	DOWN
striiformis_Gene11224	-	C21556:54732-58574	1884	169.328	61.7873	2.7405	3.13e-13	2.01e-12	DOWN
striiformis_Gene28778	-	scaffold146:333952-334855	837	23.3671	104.35	0.22393	3.14e-13	2.01e-12	UP
striiformis_Gene23222	sp|P16451|ODPX_YEAST Pyruvate dehydrogenase complex protein X component, mitochondrial OS=Saccharomyces cerevisiae (strain ATCC 204508 / S288c) GN=PDX1 PE=1 SV=1	scaffold689:81131-82391	981	114.076	29.0541	3.92633	3.2e-13	2.05e-12	DOWN
striiformis_Gene13028	-	C22006:71621-73371	1290	52.1432	2.29036	22.7664	3.31e-13	2.12e-12	DOWN
striiformis_Gene19878	sp|O93869|GYS_NEUCR Glycogen [starch] synthase OS=Neurospora crassa (strain ATCC 24698 / 74-OR23-1A / CBS 708.71 / DSM 1257 / FGSC 987) GN=7F4.080 PE=2 SV=2	scaffold237:36649-39181	2052	52.3732	2.77819	18.8516	3.31e-13	2.12e-12	DOWN
striiformis_Gene5140	-	C19272:16131-16917	786	52.8953	2.10196	25.1648	3.31e-13	2.12e-12	DOWN
striiformis_Gene24663	sp|O14197|YDQ4_SCHPO Uncharacterized transporter C5D6.04 OS=Schizosaccharomyces pombe (strain 972 / ATCC 24843) GN=SPAC5D6.04 PE=3 SV=1	scaffold729:57215-59712	1806	112.86	28.9742	3.89519	3.33e-13	2.13e-12	DOWN
striiformis_Gene18468	sp|O74624|MPG1_HYPJE Mannose-1-phosphate guanyltransferase OS=Hypocrea jecorina GN=mpg1 PE=1 SV=1	scaffold550:30926-38410	2073	69.5182	8.15627	8.52328	3.39e-13	2.17e-12	DOWN
striiformis_Gene20153	-	scaffold924:57683-58275	342	61.2516	5.88217	10.4131	3.45e-13	2.21e-12	DOWN
striiformis_Gene10127	-	scaffold677:39568-42484	2760	15.7482	87.0627	0.180883	3.47e-13	2.22e-12	UP
striiformis_Gene21850	sp|Q54M22|ODBA_DICDI 2-oxoisovalerate dehydrogenase subunit alpha, mitochondrial OS=Dictyostelium discoideum GN=bkdA PE=3 SV=1	scaffold166:67473-69515	1278	9.24123	73.5955	0.125568	3.52e-13	2.25e-12	UP
striiformis_Gene1937	-	C14972:2873-6223	2847	108.611	26.4825	4.10124	3.55e-13	2.26e-12	DOWN
striiformis_Gene12022	sp|Q9UUB6|UBLH2_SCHPO Ubiquitin carboxyl-terminal hydrolase 2 OS=Schizosaccharomyces pombe (strain 972 / ATCC 24843) GN=uch2 PE=1 SV=1	C21760:45856-47553	957	1e-05	46.4733	2.15e-07	3.61e-13	2.3e-12	UP
striiformis_Gene2375	sp|Q1LXS2|PSMG2_DANRE Proteasome assembly chaperone 2 OS=Danio rerio GN=psmg2 PE=2 SV=1	scaffold610:9227-9811	498	1e-05	46.2976	2.16e-07	3.61e-13	2.3e-12	UP
striiformis_Gene27736	-	scaffold798:29413-31144	933	1e-05	46.9834	2.13e-07	3.61e-13	2.3e-12	UP
striiformis_Gene18232	sp|Q05567|SGPL_YEAST Sphingosine-1-phosphate lyase OS=Saccharomyces cerevisiae (strain ATCC 204508 / S288c) GN=DPL1 PE=1 SV=1	scaffold654:124717-127431	1887	119.721	32.5614	3.67678	4.33e-13	2.75e-12	DOWN
striiformis_Gene10056	sp|P36605|HIS8_SCHPO Histidinol-phosphate aminotransferase OS=Schizosaccharomyces pombe (strain 972 / ATCC 24843) GN=his3 PE=3 SV=1	C21164:6248-7969	1398	36.6523	128.506	0.285219	4.51e-13	2.87e-12	UP
striiformis_Gene25987	sp|P49602|CP51_USTMA Lanosterol 14-alpha demethylase OS=Ustilago maydis (strain 521 / FGSC 9021) GN=ERG11 PE=3 SV=1	scaffold498:274936-277000	1638	71.2742	9.83507	7.24694	4.52e-13	2.87e-12	DOWN
striiformis_Gene297	sp|Q99145|HIS1_YARLI ATP phosphoribosyltransferase OS=Yarrowia lipolytica (strain CLIB 122 / E 150) GN=HIS1 PE=3 SV=1	C7252:888-2077	921	85.3153	210.163	0.405948	4.54e-13	2.88e-12	UP
striiformis_Gene23803	-	scaffold49:184089-186538	2184	3.39132	56.3398	0.060194	5.1e-13	3.23e-12	UP
striiformis_Gene10734	-	C21398:9333-12692	399	44.6454	1e-05	4464540	5.31e-13	3.37e-12	DOWN
striiformis_Gene1107	sp|Q4R0J7|ARD1_UROFA D-arabinitol dehydrogenase 1 OS=Uromyces fabae GN=ARD1 PE=1 SV=1	C12218:1044-3204	1080	44.8007	1e-05	4480070	5.31e-13	3.37e-12	DOWN
striiformis_Gene11841	sp|O74467|SET5_SCHPO SET domain-containing protein 5 OS=Schizosaccharomyces pombe (strain 972 / ATCC 24843) GN=set5 PE=1 SV=1	C21736:60587-62129	1308	44.2645	0.354792	124.762	5.31e-13	3.37e-12	DOWN
striiformis_Gene12559	-	scaffold789:36988-39104	1095	44.9136	0.461291	97.365	5.31e-13	3.37e-12	DOWN
striiformis_Gene14036	-	scaffold494:53730-55021	693	44.7691	0.668309	66.9886	5.31e-13	3.37e-12	DOWN
striiformis_Gene19510	sp|Q5A950|ATG26_CANAL Sterol 3-beta-glucosyltransferase OS=Candida albicans (strain SC5314 / ATCC MYA-2876) GN=ATG26 PE=3 SV=1	scaffold36:126531-128898	1644	44.3821	0.251637	176.374	5.31e-13	3.37e-12	DOWN
[truncated: 3,880 more rows]
