# Supplementary material for: Haustoria – arsenals during the interaction between wheat and Puccinia striiformis f. sp. tritici
Source: Mol Plant Pathol. 2019 Nov 27;21(1):83–94. doi: 10.1111/mpp.12882 (PMC6913192; doi:10.1111/mpp.12882)
Supplement: Supplementary file 9 — Table S3 Differentially expressed genes of haustoria compared with urediospores RNA‐Seq. [file MPP-21-83-s009.xls]

## Sheet: Table S3 Haustoria VS SP
Table S3. DEGs of haustoria comparied with U-RNA. List of differential expression genes of Haustoria-RNA comparied with U-RNA. False discovery rate (FDR)<0.05 and ｜fold_change-Haustoria-RNA/GT｜>=2.
gene_id	description	locus	length	Haustoria-RNA_FPKM	U_FPKM	Fold_change-Haustoria-RNA/SP	p-value	FDR	UP/DOWN regulate
striiformis_Gene8853	-	C20722:19594-19846	252	39279.3	1e-05	3927930000	0	0	DOWN
striiformis_Gene12805	-	scaffold957:40486-40910	261	9604.82	1e-05	960482000	0	0	DOWN
striiformis_Gene24824	-	scaffold194:250679-251483	573	6846.46	1e-05	684646000	0	0	DOWN
striiformis_Gene5061	-	C19228:16825-17818	258	6313.08	1e-05	631308000	0	0	DOWN
striiformis_Gene16705	-	C22284:43589-43862	177	5371.2	1e-05	537120000	0	0	DOWN
striiformis_Gene24962	-	scaffold19:315222-316433	783	4940.49	1e-05	494049000	0	0	DOWN
striiformis_Gene17729	-	scaffold781:132930-136856	219	4779.19	1e-05	477919000	0	0	DOWN
striiformis_Gene28555	-	scaffold45:313522-314382	585	4036.04	1e-05	403604000	0	0	DOWN
striiformis_Gene25205	-	scaffold504:129390-130394	636	3289.86	1e-05	328986000	0	0	DOWN
striiformis_Gene19894	-	scaffold237:110513-111345	534	3129.65	1e-05	312965000	0	0	DOWN
striiformis_Gene4950	-	C19168:5261-5781	429	3037.46	1e-05	303746000	0	0	DOWN
striiformis_Gene17192	-	scaffold10:99858-100270	279	2675.67	1e-05	267567000	0	0	DOWN
striiformis_Gene21337	-	scaffold932:199780-202229	1443	2669.17	1e-05	266917000	0	0	DOWN
striiformis_Gene12145	-	C21794:39975-40802	462	2421.88	1e-05	242188000	0	0	DOWN
striiformis_Gene29284	-	scaffold89:484746-485680	585	2391.06	1e-05	239106000	0	0	DOWN
striiformis_Gene25875	-	scaffold803:62029-62438	306	2340.03	1e-05	234003000	0	0	DOWN
striiformis_Gene7800	sp|O14368|HSP16_SCHPO Heat shock protein 16 OS=Schizosaccharomyces pombe (strain 972 / ATCC 24843) GN=hsp16 PE=2 SV=1	C20446:12238-13091	660	2273.02	1e-05	227302000	0	0	DOWN
striiformis_Gene23703	-	scaffold913:10939-11422	483	2188.76	1e-05	218876000	0	0	DOWN
striiformis_Gene19439	-	scaffold141:118860-119693	534	2121.97	1e-05	212197000	0	0	DOWN
striiformis_Gene27695	-	scaffold609:267479-268172	522	1750.8	1e-05	175080000	0	0	DOWN
striiformis_Gene10420	-	C21274:17108-17610	333	1689.2	1e-05	168920000	0	0	DOWN
striiformis_Gene6785	-	C20128:21468-21965	324	1641.84	1e-05	164184000	0	0	DOWN
striiformis_Gene22358	-	scaffold851:207709-208522	594	1612.64	1e-05	161264000	0	0	DOWN
striiformis_Gene15076	-	scaffold885:20802-21226	261	1583.6	1e-05	158360000	0	0	DOWN
striiformis_Gene29367	-	scaffold61:219099-219537	438	1438.66	1e-05	143866000	0	0	DOWN
striiformis_Gene3750	sp|O60178|NTA1_SCHPO Protein N-terminal amidase OS=Schizosaccharomyces pombe (strain 972 / ATCC 24843) GN=nta1 PE=3 SV=1	C17986:6111-8062	1161	1397.28	1e-05	139728000	0	0	DOWN
striiformis_Gene19889	-	scaffold237:95819-96241	231	1259.35	1e-05	125935000	0	0	DOWN
striiformis_Gene23701	-	scaffold913:2746-3229	483	1246.02	1e-05	124602000	0	0	DOWN
striiformis_Gene6703	-	C20112:28091-28621	375	1218.59	1e-05	121859000	0	0	DOWN
striiformis_Gene4452	-	C18756:13438-14206	768	1162.16	1e-05	116216000	0	0	DOWN
striiformis_Gene10712	-	C21376:12825-13458	633	1147.04	1e-05	114704000	0	0	DOWN
striiformis_Gene14011	-	scaffold53:20849-21180	240	1127.17	1e-05	112717000	0	0	DOWN
striiformis_Gene4629	-	C18904:5991-8082	597	1118.96	1e-05	111896000	0	0	DOWN
striiformis_Gene27870	-	scaffold269:210361-211240	459	1106.31	1e-05	110631000	0	0	DOWN
striiformis_Gene16389	-	scaffold427:67018-67438	420	1066.13	1e-05	106613000	0	0	DOWN
striiformis_Gene26994	sp|Q4UJB1|HSPC4_RICFE Small heat shock protein C4 OS=Rickettsia felis (strain ATCC VR-1525 / URRWXCal2) GN=hspc4-1 PE=3 SV=1	scaffold625:24201-24903	480	1054.71	1e-05	105471000	0	0	DOWN
striiformis_Gene21094	-	scaffold262:88244-88946	702	975.198	1e-05	97519800	2.28451e-300	1.83441e-298	DOWN
striiformis_Gene25969	-	scaffold498:172651-173039	231	973.548	1e-05	97354800	9.4988e-300	7.57932e-298	DOWN
striiformis_Gene23763	-	scaffold913:285152-285947	795	968.676	1e-05	96867600	3.34845e-298	2.62234e-296	DOWN
striiformis_Gene29571	-	scaffold246:533238-533652	414	849.858	1e-05	84985800	2.19934e-261	1.5854e-259	DOWN
striiformis_Gene5482	-	scaffold869:15654-16422	768	833.228	1e-05	83322800	1.95748e-256	1.3952e-254	DOWN
striiformis_Gene19260	-	scaffold531:46841-48097	573	825.399	1e-05	82539900	5.83874e-254	4.13833e-252	DOWN
striiformis_Gene9758	-	C21038:10008-11127	639	820.174	1e-05	82017400	2.05556e-252	1.44082e-250	DOWN
striiformis_Gene28506	-	scaffold140:552866-553127	261	807.433	1e-05	80743300	2.15783e-248	1.50419e-246	DOWN
striiformis_Gene18023	-	scaffold483:97716-98222	300	793.815	1e-05	79381500	4.61583e-244	3.20006e-242	DOWN
striiformis_Gene1308	-	C12970:1285-2274	621	742.247	1e-05	74224700	2.73609e-228	1.76207e-226	DOWN
striiformis_Gene29055	sp|O14088|YER5_SCHPO Uncharacterized oxidoreductase C2F3.05c OS=Schizosaccharomyces pombe (strain 972 / ATCC 24843) GN=SPAC2F3.05c PE=3 SV=1	scaffold12:570297-571720	861	710.651	1e-05	71065100	2.1504e-218	1.34395e-216	DOWN
striiformis_Gene2172	-	C15578:4289-5066	777	707.841	1e-05	70784100	1.82036e-217	1.1321e-215	DOWN
striiformis_Gene16188	sp|O00057|NMT1_UROFA Protein NMT1 homolog OS=Uromyces fabae GN=PIG1 PE=2 SV=1	scaffold960:81829-83890	1005	702.51	1e-05	70251000	6.40025e-216	3.90385e-214	DOWN
striiformis_Gene12290	-	scaffold802:41531-43151	1467	702.224	1e-05	70222400	6.40025e-216	3.90385e-214	DOWN
striiformis_Gene22162	-	scaffold264:14436-15168	489	682.235	1e-05	68223500	9.77421e-210	5.84931e-208	DOWN
striiformis_Gene14098	-	scaffold870:70428-70686	258	677.587	1e-05	67758700	3.43544e-208	2.0367e-206	DOWN
striiformis_Gene58	sp|P59671|RL3_NEUCR 60S ribosomal protein L3 OS=Neurospora crassa (strain ATCC 24698 / 74-OR23-1A / CBS 708.71 / DSM 1257 / FGSC 987) GN=rpl-3 PE=3 SV=1	C4674:29-417	333	668.936	1e-05	66893600	2.08223e-205	1.22302e-203	DOWN
striiformis_Gene10355	-	C21258:23343-25051	858	664.024	1e-05	66402400	3.59076e-204	2.08018e-202	DOWN
striiformis_Gene14654	-	scaffold806:25739-26266	354	643.594	1e-05	64359400	1.1151e-197	6.31576e-196	DOWN
striiformis_Gene21074	-	scaffold692:188796-189875	771	635.547	1e-05	63554700	3.31407e-195	1.86043e-193	DOWN
striiformis_Gene9562	-	scaffold896:13676-14105	354	621.268	1e-05	62126800	7.04684e-191	3.83705e-189	DOWN
striiformis_Gene29361	-	scaffold61:192239-192840	384	618.472	1e-05	61847200	5.96088e-190	3.23187e-188	DOWN
striiformis_Gene9763	-	C21038:26571-27505	585	606.78	1e-05	60678000	3.05107e-186	1.62642e-184	DOWN
striiformis_Gene25844	-	scaffold452:283785-284404	537	586.46	1e-05	58646000	4.63346e-180	2.38962e-178	DOWN
striiformis_Gene12940	-	C21984:7394-8603	969	582.063	1e-05	58206300	7.98227e-179	4.0347e-177	DOWN
striiformis_Gene18491	-	scaffold550:150987-151401	414	580.898	1e-05	58089800	3.31305e-178	1.66796e-176	DOWN
striiformis_Gene23710	-	scaffold913:35423-35952	375	579.306	1e-05	57930600	6.74957e-178	3.38466e-176	DOWN
striiformis_Gene15314	-	scaffold698:110256-110890	405	579.255	1e-05	57925500	6.74957e-178	3.38466e-176	DOWN
striiformis_Gene13392	-	C22072:22390-24915	1314	564.333	1e-05	56433300	2.91622e-173	1.43404e-171	DOWN
striiformis_Gene14652	sp|Q4UJB1|HSPC4_RICFE Small heat shock protein C4 OS=Rickettsia felis (strain ATCC VR-1525 / URRWXCal2) GN=hspc4-1 PE=3 SV=1	scaffold806:24082-24701	477	563.108	1e-05	56310800	5.9408e-173	2.91007e-171	DOWN
striiformis_Gene13645	-	C22092:27689-29129	693	554.39	1e-05	55439000	3.58912e-170	1.75135e-168	DOWN
striiformis_Gene28772	-	scaffold146:313273-314477	969	553.564	1e-05	55356400	7.31132e-170	3.54041e-168	DOWN
striiformis_Gene18828	-	scaffold763:144142-145554	1215	545.436	1e-05	54543600	2.1677e-167	1.03002e-165	DOWN
striiformis_Gene23308	-	scaffold473:14846-15696	771	535.398	1e-05	53539800	2.66596e-164	1.25271e-162	DOWN
striiformis_Gene11557	-	scaffold432:4437-5791	1158	527.763	1e-05	52776300	7.89976e-162	3.63131e-160	DOWN
striiformis_Gene22090	-	scaffold615:214195-215474	660	519.574	1e-05	51957400	2.34024e-159	1.06418e-157	DOWN
striiformis_Gene18933	sp|O14368|HSP16_SCHPO Heat shock protein 16 OS=Schizosaccharomyces pombe (strain 972 / ATCC 24843) GN=hsp16 PE=2 SV=1	scaffold185:63331-63947	477	509.426	1e-05	50942600	2.87511e-156	1.30273e-154	DOWN
striiformis_Gene28298	-	scaffold179:164071-164767	696	508.399	1e-05	50839900	5.85577e-156	2.63447e-154	DOWN
striiformis_Gene23897	-	scaffold514:281570-283430	555	503.854	1e-05	50385400	2.05211e-154	9.16731e-153	DOWN
striiformis_Gene25204	-	scaffold504:126151-127154	678	496.958	1e-05	49695800	2.98253e-152	1.30932e-150	DOWN
striiformis_Gene20138	-	scaffold719:189927-191787	555	494.729	1e-05	49472900	1.23706e-151	5.39333e-150	DOWN
striiformis_Gene16708	-	C22284:50574-51069	423	474.887	1e-05	47488700	1.86212e-145	7.74583e-144	DOWN
striiformis_Gene11210	-	C21556:11960-12347	387	473.327	1e-05	47332700	3.792e-145	1.57219e-143	DOWN
striiformis_Gene13072	-	C22010:45538-46548	819	452.833	1e-05	45283300	1.15984e-138	4.65663e-137	DOWN
striiformis_Gene27694	-	scaffold609:265837-266426	528	447.751	1e-05	44775100	4.05907e-137	1.60428e-135	DOWN
striiformis_Gene1179	-	C12486:585-1464	630	436.616	1e-05	43661600	1.01175e-133	3.94957e-132	DOWN
striiformis_Gene5960	-	scaffold200:7478-7951	405	423.354	1e-05	42335400	1.0445e-129	3.97944e-128	DOWN
striiformis_Gene14462	-	scaffold774:66236-67337	1101	395.226	1e-05	39522600	4.5978e-121	1.68105e-119	DOWN
striiformis_Gene12414	-	C21850:56878-57640	762	394.989	1e-05	39498900	9.35859e-121	3.40207e-119	DOWN
striiformis_Gene13895	-	C22112:49658-50666	633	389.306	1e-05	38930600	3.26939e-119	1.16187e-117	DOWN
striiformis_Gene19483	-	scaffold564:142300-143442	585	388.273	1e-05	38827300	6.6544e-119	2.35822e-117	DOWN
striiformis_Gene21095	-	scaffold262:88990-89875	771	388.004	1e-05	38800400	6.6544e-119	2.35822e-117	DOWN
striiformis_Gene27240	sp|Q99063|PRA1_USTHO Pheromone receptor 1 OS=Ustilago hordei GN=PRA1 PE=3 SV=1	scaffold656:328171-329521	1134	375.348	1e-05	37534800	6.84183e-115	2.38468e-113	DOWN
striiformis_Gene12843	-	C21946:60548-61132	483	370.887	1e-05	37088700	2.38852e-113	8.27955e-112	DOWN
striiformis_Gene8953	-	C20776:1444-2820	1293	369.921	1e-05	36992100	4.86083e-113	1.6758e-111	DOWN
striiformis_Gene10312	-	C21238:41458-42379	579	361.422	1e-05	36142200	1.42968e-110	4.86282e-109	DOWN
striiformis_Gene2165	-	C15556:3986-4522	444	349.963	1e-05	34996300	7.20455e-107	2.38032e-105	DOWN
striiformis_Gene25706	-	scaffold201:214636-216402	1329	341.845	1e-05	34184500	2.1162e-104	6.90186e-103	DOWN
striiformis_Gene8517	sp|Q9P6U9|DED1_NEUCR ATP-dependent RNA helicase ded-1 OS=Neurospora crassa (strain ATCC 24698 / 74-OR23-1A / CBS 708.71 / DSM 1257 / FGSC 987) GN=ded-1 PE=3 SV=1	scaffold497:35128-37174	1989	341.613	1e-05	34161300	2.1162e-104	6.90186e-103	DOWN
striiformis_Gene20354	-	scaffold121:47573-49408	1311	339.736	1e-05	33973600	8.76003e-104	2.83517e-102	DOWN
striiformis_Gene13963	-	scaffold605:52996-53468	405	333.673	1e-05	33367300	6.21237e-102	1.98031e-100	DOWN
striiformis_Gene20282	-	scaffold91:83044-84152	912	328.497	1e-05	32849700	2.1649e-100	6.81541e-99	DOWN
striiformis_Gene8603	-	C20670:29671-30104	330	327.103	1e-05	32710300	4.40415e-100	1.37964e-98	DOWN
striiformis_Gene11969	-	scaffold959:30744-32115	957	311.112	1e-05	31111200	3.78488e-95	1.15708e-93	DOWN
striiformis_Gene24441	-	scaffold24:99953-100389	288	309.265	1e-05	30926500	1.56583e-94	4.75256e-93	DOWN
striiformis_Gene12841	-	C21946:52445-52679	234	308.339	1e-05	30833900	3.18482e-94	9.62043e-93	DOWN
striiformis_Gene14662	-	scaffold806:56198-57557	864	306.852	1e-05	30685200	1.3175e-93	3.96092e-92	DOWN
striiformis_Gene1367	sp|Q9HDF5|H4_MORAP Histone H4 OS=Mortierella alpina GN=H4.1 PE=3 SV=3	C13176:2542-2999	315	303.931	1e-05	30393100	1.10844e-92	3.30887e-91	DOWN
striiformis_Gene4770	sp|Q9HDF5|H4_MORAP Histone H4 OS=Mortierella alpina GN=H4.1 PE=3 SV=3	C19072:8863-9320	315	301.514	1e-05	30151400	4.58487e-92	1.3559e-90	DOWN
striiformis_Gene12486	-	scaffold480:19722-20266	444	296.043	1e-05	29604300	1.59507e-90	4.66284e-89	DOWN
striiformis_Gene3159	-	C17224:1778-2327	459	285.949	1e-05	28594900	3.92218e-87	1.1335e-85	DOWN
striiformis_Gene9813	-	C21068:2590-3399	552	284.665	1e-05	28466500	7.97526e-87	2.29959e-85	DOWN
striiformis_Gene11430	sp|Q8L5J1|MAN4_SOLLC Mannan endo-1,4-beta-mannosidase 4 OS=Solanum lycopersicum GN=MAN4 PE=1 SV=2	C21604:48489-50181	951	284.25	1e-05	28425000	7.97526e-87	2.29959e-85	DOWN
striiformis_Gene3542	-	scaffold529:3727-7962	1641	281.815	1e-05	28181500	6.70447e-86	1.92008e-84	DOWN
striiformis_Gene3432	-	C17566:1258-1608	249	274.884	1e-05	27488400	9.62969e-84	2.69695e-82	DOWN
striiformis_Gene28696	-	scaffold70:470939-471341	402	274.778	1e-05	27477800	9.62969e-84	2.69695e-82	DOWN
striiformis_Gene14156	-	scaffold980:9269-9651	297	267.595	1e-05	26759500	1.3822e-81	3.76309e-80	DOWN
striiformis_Gene22334	-	scaffold851:107077-109123	1200	267.486	1e-05	26748600	1.3822e-81	3.76309e-80	DOWN
striiformis_Gene29171	-	scaffold290:567233-567899	462	263.509	1e-05	26350900	2.3604e-80	6.33115e-79	DOWN
striiformis_Gene14983	-	scaffold190:77507-78478	759	259.756	1e-05	25975600	4.02992e-79	1.07411e-77	DOWN
striiformis_Gene9595	-	scaffold946:42432-43573	582	256.703	1e-05	25670300	3.38424e-78	8.85275e-77	DOWN
striiformis_Gene19652	-	scaffold617:105982-107397	1077	256.682	1e-05	25668200	3.38424e-78	8.85275e-77	DOWN
striiformis_Gene28847	-	scaffold54:97627-98015	312	252.807	1e-05	25280700	5.77546e-77	1.48627e-75	DOWN
striiformis_Gene11995	-	C21756:58411-59593	1182	249.693	1e-05	24969300	4.84852e-76	1.2352e-74	DOWN
striiformis_Gene19899	-	scaffold237:141763-142628	567	235.061	1e-05	23506100	9.92765e-72	2.46965e-70	DOWN
striiformis_Gene26159	-	scaffold127:93730-95329	1053	234.963	1e-05	23496300	2.01713e-71	5.0081e-70	DOWN
striiformis_Gene28675	-	scaffold70:364212-364641	429	230.309	1e-05	23030900	3.43722e-70	8.40232e-69	DOWN
striiformis_Gene25170	-	scaffold538:288363-289189	552	230.295	1e-05	23029500	3.43722e-70	8.40232e-69	DOWN
striiformis_Gene16278	-	scaffold245:99858-102870	711	227.805	1e-05	22780500	2.88222e-69	6.91242e-68	DOWN
striiformis_Gene16989	-	scaffold890:44889-48257	2025	227.164	1e-05	22716400	2.88222e-69	6.91242e-68	DOWN
striiformis_Gene20106	-	scaffold719:48959-49930	759	225.607	1e-05	22560700	1.1895e-68	2.81027e-67	DOWN
striiformis_Gene25261	-	scaffold796:63757-64271	354	225.499	1e-05	22549900	1.1895e-68	2.81027e-67	DOWN
striiformis_Gene18931	-	scaffold185:61766-62292	354	224.477	1e-05	22447700	2.4164e-68	5.66671e-67	DOWN
striiformis_Gene13268	-	C22058:15491-19458	2178	223.401	1e-05	22340100	4.9087e-68	1.14479e-66	DOWN
striiformis_Gene21560	-	scaffold423:98382-98786	246	221.062	1e-05	22106200	2.02551e-67	4.70653e-66	DOWN
striiformis_Gene5099	-	C19254:537-2170	405	219.448	1e-05	21944800	8.35731e-67	1.9278e-65	DOWN
striiformis_Gene26436	sp|Q01200|PRIA_LENED Protein priA OS=Lentinula edodes GN=priA PE=2 SV=1	scaffold125:310476-311716	921	218.457	1e-05	21845700	1.69754e-66	3.90157e-65	DOWN
striiformis_Gene22488	-	scaffold181:40370-41629	597	212.875	1e-05	21287500	1.19163e-64	2.69968e-63	DOWN
striiformis_Gene28337	-	scaffold179:339030-339456	426	210.55	1e-05	21055000	4.91479e-64	1.10753e-62	DOWN
striiformis_Gene27859	-	scaffold269:162205-162607	312	204.298	1e-05	20429800	3.44636e-62	7.64405e-61	DOWN
striiformis_Gene18128	sp|Q04013|YHM2_YEAST Mitochondrial DNA replication protein YHM2 OS=Saccharomyces cerevisiae (strain ATCC 204508 / S288c) GN=YHM2 PE=1 SV=1	scaffold759:74878-76694	891	201.011	1e-05	20101100	2.88503e-61	6.35457e-60	DOWN
striiformis_Gene1219	-	C12650:27-668	396	200.757	1e-05	20075700	5.85767e-61	1.28798e-59	DOWN
striiformis_Gene13062	-	C22000:73569-74463	894	198.939	1e-05	19893900	2.41459e-60	5.29082e-59	DOWN
striiformis_Gene23720	-	scaffold913:93935-94383	303	198.732	1e-05	19873200	2.41459e-60	5.29082e-59	DOWN
striiformis_Gene19944	-	scaffold744:149145-150347	1071	197.739	1e-05	19773900	4.90213e-60	1.06496e-58	DOWN
striiformis_Gene5059	-	C19228:6750-8118	834	197.409	1e-05	19740900	4.90213e-60	1.06496e-58	DOWN
striiformis_Gene16460	-	scaffold569:86742-88138	1308	194.718	1e-05	19471800	4.10153e-59	8.80476e-58	DOWN
striiformis_Gene18976	sp|P87218|SOU2_CANAL Sorbose reductase homolog SOU2 OS=Candida albicans (strain SC5314 / ATCC MYA-2876) GN=SOU2 PE=3 SV=2	scaffold474:49124-50348	999	194.291	1e-05	19429100	4.10153e-59	8.80476e-58	DOWN
striiformis_Gene21931	-	scaffold760:170322-172302	1779	191.364	1e-05	19136400	3.43087e-58	7.31553e-57	DOWN
striiformis_Gene25912	-	scaffold803:267636-268221	585	188.688	1e-05	18868800	2.86917e-57	6.0467e-56	DOWN
striiformis_Gene11949	-	scaffold635:11007-12487	1401	188.229	1e-05	18822900	2.86917e-57	6.0467e-56	DOWN
striiformis_Gene26796	-	scaffold644:375200-375711	342	188.086	1e-05	18808600	2.86917e-57	6.0467e-56	DOWN
striiformis_Gene7760	sp|Q9HEQ9|TCG1_SCHPO Single-stranded TG1-3 DNA-binding protein OS=Schizosaccharomyces pombe (strain 972 / ATCC 24843) GN=tcg1 PE=1 SV=3	scaffold41:34528-34969	384	187.608	1e-05	18760800	5.82348e-57	1.21717e-55	DOWN
striiformis_Gene13635	-	scaffold268:49851-51375	789	185.28	1e-05	18528000	2.39882e-56	4.9486e-55	DOWN
striiformis_Gene1711	-	C14332:5160-5826	462	182.966	1e-05	18296600	2.00507e-55	4.08319e-54	DOWN
striiformis_Gene19206	-	scaffold192:159620-160128	351	182.478	1e-05	18247800	2.00507e-55	4.08319e-54	DOWN
striiformis_Gene12462	-	C21866:56476-57459	657	177.749	1e-05	17774900	6.89846e-54	1.38045e-52	DOWN
striiformis_Gene22986	sp|Q9C1X4|YKW3_SCHPO Uncharacterized RING finger protein P32A8.03c OS=Schizosaccharomyces pombe (strain 972 / ATCC 24843) GN=SPAP32A8.03c PE=4 SV=1	scaffold203:96296-97124	732	177.435	1e-05	17743500	6.89846e-54	1.38045e-52	DOWN
striiformis_Gene19005	-	scaffold608:14062-14828	690	174.881	1e-05	17488100	5.76187e-53	1.13511e-51	DOWN
striiformis_Gene19777	-	scaffold60:125564-125963	399	174.102	1e-05	17410200	5.76187e-53	1.13511e-51	DOWN
striiformis_Gene2867	-	C16774:3895-4195	300	169.579	1e-05	16957900	1.97985e-51	3.81738e-50	DOWN
striiformis_Gene21566	-	scaffold423:121586-122722	864	169.162	1e-05	16916200	1.97985e-51	3.81738e-50	DOWN
striiformis_Gene13419	sp|Q10177|PDT1_SCHPO Manganese transporter pdt1 OS=Schizosaccharomyces pombe (strain 972 / ATCC 24843) GN=pdt1 PE=1 SV=1	scaffold657:42553-44836	1443	168.851	1e-05	16885100	4.01607e-51	7.70831e-50	DOWN
striiformis_Gene14380	sp|Q01200|PRIA_LENED Protein priA OS=Lentinula edodes GN=priA PE=2 SV=1	C22158:74911-76208	978	166.132	1e-05	16613200	1.65233e-50	3.14289e-49	DOWN
striiformis_Gene25036	-	scaffold547:9879-10623	744	164.981	1e-05	16498100	6.79716e-50	1.27756e-48	DOWN
striiformis_Gene23712	-	scaffold913:48507-58080	2070	164.662	1e-05	16466200	6.79716e-50	1.27756e-48	DOWN
striiformis_Gene28757	-	scaffold146:227999-228489	321	164.176	1e-05	16417600	6.79716e-50	1.27756e-48	DOWN
striiformis_Gene25377	-	scaffold221:263597-264473	630	163.368	1e-05	16336800	1.37854e-49	2.56822e-48	DOWN
striiformis_Gene1368	sp|Q64400|H32_CRILO Histone H3.2 OS=Cricetulus longicaudatus PE=2 SV=3	C13176:3620-4256	411	162.9	1e-05	16290000	2.79574e-49	5.17049e-48	DOWN
striiformis_Gene19941	-	scaffold744:128661-130713	1002	162.227	1e-05	16222700	2.79574e-49	5.17049e-48	DOWN
striiformis_Gene9818	-	C21068:17892-18669	777	158.567	1e-05	15856700	4.72758e-48	8.51971e-47	DOWN
striiformis_Gene21911	-	scaffold760:91432-94644	1320	158.243	1e-05	15824300	4.72758e-48	8.51971e-47	DOWN
striiformis_Gene14493	-	C22174:91083-92438	1266	157.791	1e-05	15779100	9.58588e-48	1.72017e-46	DOWN
striiformis_Gene28114	-	scaffold599:351262-351914	489	154.826	1e-05	15482600	7.9893e-47	1.4216e-45	DOWN
striiformis_Gene27264	-	scaffold860:5834-6586	663	153.878	1e-05	15387800	1.61969e-46	2.87399e-45	DOWN
striiformis_Gene6339	-	C19970:7530-8382	558	153.02	1e-05	15302000	1.61969e-46	2.87399e-45	DOWN
striiformis_Gene4545	-	C18854:4648-7579	462	152.841	1e-05	15284100	3.28351e-46	5.77779e-45	DOWN
striiformis_Gene27652	-	scaffold609:96061-96484	423	152.806	1e-05	15280600	3.28351e-46	5.77779e-45	DOWN
striiformis_Gene26732	-	scaffold644:68906-69488	582	150.435	1e-05	15043500	1.34925e-45	2.3546e-44	DOWN
striiformis_Gene15904	-	scaffold629:115433-117102	942	150.358	1e-05	15035800	1.34925e-45	2.3546e-44	DOWN
striiformis_Gene16144	-	scaffold952:8611-9145	294	150.125	1e-05	15012500	1.34925e-45	2.3546e-44	DOWN
striiformis_Gene10213	-	C21214:12646-13045	399	149.096	1e-05	14909600	2.73491e-45	4.72722e-44	DOWN
striiformis_Gene23848	-	scaffold514:79220-80148	723	148.958	1e-05	14895800	5.54337e-45	9.51674e-44	DOWN
striiformis_Gene23637	sp|P0C957|PLB1_ASPFU Lysophospholipase 1 OS=Neosartorya fumigata (strain ATCC MYA-4609 / Af293 / CBS 101355 / FGSC A1100) GN=plb1 PE=2 SV=1	scaffold242:7913-10579	1785	148.064	1e-05	14806400	5.54337e-45	9.51674e-44	DOWN
striiformis_Gene7790	-	C20452:8661-9577	675	147.816	1e-05	14781600	1.12353e-44	1.91847e-43	DOWN
striiformis_Gene29472	sp|Q9HYV6|Y3287_PSEAE Putative ankyrin repeat protein PA3287 OS=Pseudomonas aeruginosa (strain ATCC 15692 / PAO1 / 1C / PRS 101 / LMG 12228) GN=PA3287 PE=4 SV=1	scaffold246:56290-57029	492	143.937	1e-05	14393700	1.8951e-43	3.18875e-42	DOWN
striiformis_Gene2019	sp|Q8RXX9|ATL6_ARATH E3 ubiquitin-protein ligase ATL6 OS=Arabidopsis thaliana GN=ATL6 PE=1 SV=2	C15182:5848-6319	471	142.431	1e-05	14243100	3.84012e-43	6.45292e-42	DOWN
striiformis_Gene11254	-	C21570:22596-24972	855	142.016	1e-05	14201600	3.84012e-43	6.45292e-42	DOWN
striiformis_Gene9139	-	C20814:29408-30391	897	140.716	1e-05	14071600	1.57653e-42	2.62832e-41	DOWN
striiformis_Gene4350	-	C18648:2804-12191	2070	139.316	1e-05	13931600	3.19412e-42	5.29723e-41	DOWN
striiformis_Gene21398	sp|P04817|CAN1_YEAST Arginine permease OS=Saccharomyces cerevisiae (strain ATCC 204508 / S288c) GN=CAN1 PE=1 SV=2	scaffold962:12391-15141	1551	138.936	1e-05	13893600	6.47108e-42	1.06899e-40	DOWN
striiformis_Gene1013	-	C11794:2918-3424	339	138.877	1e-05	13887700	6.47108e-42	1.06899e-40	DOWN
striiformis_Gene4305	-	C18580:14245-14946	522	138.572	1e-05	13857200	6.47108e-42	1.06899e-40	DOWN
striiformis_Gene23498	-	scaffold600:128561-130041	1401	136.821	1e-05	13682100	2.6556e-41	4.34169e-40	DOWN
striiformis_Gene1501	-	C13690:3083-4346	1095	136.173	1e-05	13617300	2.6556e-41	4.34169e-40	DOWN
striiformis_Gene24812	-	scaffold194:189251-189965	714	135.922	1e-05	13592200	5.37924e-41	8.73833e-40	DOWN
striiformis_Gene16202	-	scaffold638:27261-27969	708	134.237	1e-05	13423700	1.08957e-40	1.7587e-39	DOWN
striiformis_Gene14532	-	scaffold916:78364-78793	429	133.88	1e-05	13388000	2.20683e-40	3.55305e-39	DOWN
striiformis_Gene28299	-	scaffold179:164902-165862	843	133.543	1e-05	13354300	2.20683e-40	3.55305e-39	DOWN
striiformis_Gene8566	-	C20662:14741-15746	714	133.289	1e-05	13328900	2.20683e-40	3.55305e-39	DOWN
striiformis_Gene19755	sp|Q71H73|H33_VITVI Histone H3.3 OS=Vitis vinifera PE=2 SV=3	scaffold60:23572-24247	411	131.228	1e-05	13122800	9.05152e-40	1.44449e-38	DOWN
striiformis_Gene9034	sp|P53388|DIP5_YEAST Dicarboxylic amino acid permease OS=Saccharomyces cerevisiae (strain ATCC 204508 / S288c) GN=DIP5 PE=1 SV=1	C20764:38611-40605	1053	130.857	1e-05	13085700	1.83299e-39	2.89604e-38	DOWN
striiformis_Gene4923	sp|P10978|POLX_TOBAC Retrovirus-related Pol polyprotein from transposon TNT 1-94 OS=Nicotiana tabacum PE=2 SV=1	C19154:10748-12200	957	129.629	1e-05	12962900	3.71173e-39	5.84252e-38	DOWN
striiformis_Gene15102	-	C22224:19911-21153	1047	129.534	1e-05	12953400	3.71173e-39	5.84252e-38	DOWN
striiformis_Gene26269	-	scaffold750:259177-260231	603	129.387	1e-05	12938700	3.71173e-39	5.84252e-38	DOWN
striiformis_Gene19493	sp|E3JV98|THI4_PUCGT Thiamine thiazole synthase OS=Puccinia graminis f. sp. tritici (strain CRL 75-36-700-3 / race SCCL) GN=PGTG_01304 PE=3 SV=1	scaffold36:14380-15939	1008	128.882	1e-05	12888200	7.51565e-39	1.17427e-37	DOWN
striiformis_Gene23194	sp|Q9M313|ATL68_ARATH RING-H2 finger protein ATL68 OS=Arabidopsis thaliana GN=ATL68 PE=2 SV=1	scaffold131:210935-212413	1386	128.244	1e-05	12824400	7.51565e-39	1.17427e-37	DOWN
striiformis_Gene27328	-	scaffold860:333992-334986	618	125.073	1e-05	12507300	6.23709e-38	9.56831e-37	DOWN
striiformis_Gene22840	-	scaffold226:179377-181082	1404	124.822	1e-05	12482200	1.2626e-37	1.92764e-36	DOWN
striiformis_Gene15884	-	scaffold629:18415-20174	1356	124.218	1e-05	12421800	1.2626e-37	1.92764e-36	DOWN
striiformis_Gene29559	-	scaffold246:483474-484056	582	124.17	1e-05	12417000	1.2626e-37	1.92764e-36	DOWN
striiformis_Gene11432	-	C21604:54126-55244	669	123.391	1e-05	12339100	2.55579e-37	3.874e-36	DOWN
striiformis_Gene10577	-	C21344:31596-33398	1338	123.341	1e-05	12334100	2.55579e-37	3.874e-36	DOWN
striiformis_Gene18274	-	scaffold460:131455-131927	405	122.914	1e-05	12291400	5.17316e-37	7.75791e-36	DOWN
striiformis_Gene25304	-	scaffold796:291063-291828	693	122.838	1e-05	12283800	5.17316e-37	7.75791e-36	DOWN
striiformis_Gene1374	-	C13190:2968-3487	330	121.889	1e-05	12188900	2.07784e-36	3.08684e-35	DOWN
striiformis_Gene14461	-	scaffold774:62614-63694	1080	120.4	1e-05	12040000	4.14095e-36	6.10887e-35	DOWN
striiformis_Gene24699	-	scaffold729:267372-268471	567	119.587	1e-05	11958700	8.25428e-36	1.21206e-34	DOWN
striiformis_Gene5250	-	C19370:18536-19748	513	118.999	1e-05	11899900	1.64569e-35	2.4054e-34	DOWN
striiformis_Gene13055	-	C22000:23653-24093	324	118.629	1e-05	11862900	1.64569e-35	2.4054e-34	DOWN
striiformis_Gene11567	-	scaffold432:60397-61486	837	116.774	1e-05	11677400	6.54561e-35	9.39413e-34	DOWN
striiformis_Gene24874	-	scaffold496:211481-212023	324	116.688	1e-05	11668800	6.54561e-35	9.39413e-34	DOWN
striiformis_Gene22753	-	scaffold212:29258-29703	330	116.412	1e-05	11641200	6.54561e-35	9.39413e-34	DOWN
striiformis_Gene19721	-	scaffold672:48608-49049	264	115.322	1e-05	11532200	1.30581e-34	1.85519e-33	DOWN
striiformis_Gene16911	-	scaffold701:116787-117822	657	115.062	1e-05	11506200	1.30581e-34	1.85519e-33	DOWN
striiformis_Gene12004	-	C21758:24343-26719	1137	114.326	1e-05	11432600	2.60555e-34	3.67295e-33	DOWN
striiformis_Gene27672	-	scaffold609:172747-175133	2103	114.268	1e-05	11426800	2.60555e-34	3.67295e-33	DOWN
striiformis_Gene12001	-	C21758:13002-14093	756	114.241	1e-05	11424100	2.60555e-34	3.67295e-33	DOWN
striiformis_Gene4891	-	C19144:12120-12662	372	113.709	1e-05	11370900	5.19995e-34	7.25762e-33	DOWN
striiformis_Gene27272	-	scaffold860:32232-32856	435	113.658	1e-05	11365800	5.19995e-34	7.25762e-33	DOWN
striiformis_Gene26566	-	scaffold782:121957-122339	315	112.045	1e-05	11204500	1.03797e-33	1.44393e-32	DOWN
striiformis_Gene3356	-	C17476:5108-5441	333	111.203	1e-05	11120300	2.07227e-33	2.85771e-32	DOWN
striiformis_Gene13473	sp|Q27532|H33L2_CAEEL Histone H3.3-like type 2 OS=Caenorhabditis elegans GN=his-74 PE=3 SV=3	C22076:86756-87651	651	111.139	1e-05	11113900	2.07227e-33	2.85771e-32	DOWN
striiformis_Gene25737	-	scaffold534:19972-21271	1299	111.051	1e-05	11105100	2.07227e-33	2.85771e-32	DOWN
striiformis_Gene17460	-	C22298:47945-48842	468	110.53	1e-05	11053000	4.138e-33	5.6633e-32	DOWN
striiformis_Gene17193	-	scaffold10:102624-103056	432	110.005	1e-05	11000500	4.138e-33	5.6633e-32	DOWN
striiformis_Gene16076	-	scaffold912:23997-26094	1491	109.991	1e-05	10999100	8.26442e-33	1.12743e-31	DOWN
striiformis_Gene27692	-	scaffold609:261569-262091	522	109.107	1e-05	10910700	8.26442e-33	1.12743e-31	DOWN
striiformis_Gene21930	-	scaffold760:167737-168100	363	109.088	1e-05	10908800	8.26442e-33	1.12743e-31	DOWN
striiformis_Gene25203	-	scaffold504:122905-123908	678	108.082	1e-05	10808200	1.65086e-32	2.24005e-31	DOWN
striiformis_Gene22138	-	scaffold938:188154-189070	675	107.268	1e-05	10726800	3.29824e-32	4.45157e-31	DOWN
striiformis_Gene4696	-	C18988:10130-10580	450	106.716	1e-05	10671600	6.59063e-32	8.83883e-31	DOWN
striiformis_Gene19507	-	scaffold36:115997-116957	789	105.922	1e-05	10592200	1.31717e-31	1.75167e-30	DOWN
striiformis_Gene26158	sp|Q7XSA2|AGO1B_ORYSJ Protein argonaute 1B OS=Oryza sativa subsp. japonica GN=AGO1B PE=2 SV=3	scaffold127:85042-90082	2739	105.312	1e-05	10531200	1.31717e-31	1.75167e-30	DOWN
striiformis_Gene24534	-	scaffold444:283237-283667	276	104.563	1e-05	10456300	2.63285e-31	3.45429e-30	DOWN
striiformis_Gene15593	sp|Q6RVV4|TIC32_PEA Short-chain dehydrogenase TIC 32, chloroplastic OS=Pisum sativum GN=TIC32 PE=1 SV=1	C22254:15426-16732	774	103.84	1e-05	10384000	5.26355e-31	6.87023e-30	DOWN
striiformis_Gene27377	-	scaffold20:159204-160412	1116	103.613	1e-05	10361300	5.26355e-31	6.87023e-30	DOWN
striiformis_Gene9865	-	C21100:25422-27525	1674	103.61	1e-05	10361000	5.26355e-31	6.87023e-30	DOWN
striiformis_Gene9862	-	C21100:8253-10373	1659	102.907	1e-05	10290700	1.05243e-30	1.36386e-29	DOWN
striiformis_Gene18304	-	scaffold892:107202-107778	576	102.533	1e-05	10253300	1.05243e-30	1.36386e-29	DOWN
striiformis_Gene13962	-	scaffold605:49079-49473	327	101.309	1e-05	10130900	2.10462e-30	2.70531e-29	DOWN
striiformis_Gene11537	-	C21632:30653-31992	1218	100.449	1e-05	10044900	4.20935e-30	5.36185e-29	DOWN
striiformis_Gene12800	-	scaffold957:15304-16518	462	99.2434	1e-05	9924340	8.42004e-30	1.06718e-28	DOWN
striiformis_Gene13098	-	C22016:70612-71688	891	98.8785	1e-05	9887850	1.6845e-29	2.10969e-28	DOWN
striiformis_Gene19597	-	scaffold963:6454-7121	381	98.6606	1e-05	9866060	1.6845e-29	2.10969e-28	DOWN
striiformis_Gene29194	-	scaffold89:61638-63156	771	97.5052	1e-05	9750520	3.37039e-29	4.19628e-28	DOWN
striiformis_Gene8954	-	C20776:4212-5178	735	96.2506	1e-05	9625060	6.74438e-29	8.36422e-28	DOWN
striiformis_Gene29407	-	scaffold61:424799-425652	546	95.676	1e-05	9567600	1.34975e-28	1.65612e-27	DOWN
striiformis_Gene4225	sp|O00057|NMT1_UROFA Protein NMT1 homolog OS=Uromyces fabae GN=PIG1 PE=2 SV=1	C18474:1659-3670	1005	95.0705	1e-05	9507050	1.34975e-28	1.65612e-27	DOWN
striiformis_Gene17115	-	scaffold724:29614-30493	879	94.9064	1e-05	9490640	2.70155e-28	3.29563e-27	DOWN
striiformis_Gene22958	sp|Q9M313|ATL68_ARATH RING-H2 finger protein ATL68 OS=Arabidopsis thaliana GN=ATL68 PE=2 SV=1	scaffold425:246781-248262	1389	93.657	1e-05	9365700	5.40777e-28	6.52791e-27	DOWN
striiformis_Gene21987	-	scaffold281:199559-200101	372	93.1924	1e-05	9319240	5.40777e-28	6.52791e-27	DOWN
striiformis_Gene26302	-	scaffold662:41217-42454	663	92.8308	1e-05	9283080	1.08259e-27	1.29452e-26	DOWN
striiformis_Gene5726	-	scaffold356:4806-5186	327	92.6731	1e-05	9267310	1.08259e-27	1.29452e-26	DOWN
striiformis_Gene17116	-	scaffold724:31696-33003	1212	92.0306	1e-05	9203060	1.08259e-27	1.29452e-26	DOWN
striiformis_Gene10407	-	C21272:43378-43900	333	91.3143	1e-05	9131430	2.16747e-27	2.56757e-26	DOWN
striiformis_Gene19467	-	scaffold564:70818-71420	498	90.1325	1e-05	9013250	4.33988e-27	5.07934e-26	DOWN
striiformis_Gene21208	sp|O14088|YER5_SCHPO Uncharacterized oxidoreductase C2F3.05c OS=Schizosaccharomyces pombe (strain 972 / ATCC 24843) GN=SPAC2F3.05c PE=3 SV=1	scaffold649:163786-165061	852	87.9363	1e-05	8793630	3.48541e-26	3.99813e-25	DOWN
striiformis_Gene21444	-	scaffold962:221647-222068	339	87.6602	1e-05	8766020	3.48541e-26	3.99813e-25	DOWN
striiformis_Gene19152	-	scaffold634:48448-49099	489	87.4329	1e-05	8743290	3.48541e-26	3.99813e-25	DOWN
striiformis_Gene5005	sp|P78812|6PGD_SCHPO 6-phosphogluconate dehydrogenase, decarboxylating OS=Schizosaccharomyces pombe (strain 972 / ATCC 24843) GN=SPBC660.16 PE=1 SV=2	scaffold173:20237-20950	651	86.9857	1e-05	8698570	6.98077e-26	7.90054e-25	DOWN
striiformis_Gene21235	-	scaffold661:98017-100329	1920	86.9125	1e-05	8691250	6.98077e-26	7.90054e-25	DOWN
striiformis_Gene26794	-	scaffold644:368712-369223	342	86.8857	1e-05	8688570	6.98077e-26	7.90054e-25	DOWN
striiformis_Gene29494	-	scaffold246:159809-160338	333	85.7259	1e-05	8572590	1.39823e-25	1.57124e-24	DOWN
striiformis_Gene1340	-	C13090:2431-4349	1314	85.4528	1e-05	8545280	1.39823e-25	1.57124e-24	DOWN
striiformis_Gene6278	sp|P47176|BCA2_YEAST Branched-chain-amino-acid aminotransferase, cytosolic OS=Saccharomyces cerevisiae (strain ATCC 204508 / S288c) GN=BAT2 PE=1 SV=1	C19948:9118-10036	636	85.4481	1e-05	8544810	1.39823e-25	1.57124e-24	DOWN
striiformis_Gene3153	-	C17200:2535-4732	1494	84.0063	1e-05	8400630	2.80075e-25	3.11968e-24	DOWN
striiformis_Gene25139	-	scaffold538:123690-124901	1104	83.3603	1e-05	8336030	5.61036e-25	6.23281e-24	DOWN
striiformis_Gene17250	-	C22296:102924-103946	657	82.952	1e-05	8295200	1.12389e-24	1.23239e-23	DOWN
striiformis_Gene20908	-	scaffold602:28997-29999	1002	82.9513	1e-05	8295130	1.12389e-24	1.23239e-23	DOWN
striiformis_Gene11416	-	C21606:38578-39974	1308	82.7873	1e-05	8278730	1.12389e-24	1.23239e-23	DOWN
striiformis_Gene4213	-	C18320:12110-13316	1014	82.3481	1e-05	8234810	1.12389e-24	1.23239e-23	DOWN
striiformis_Gene20765	sp|P41923|PYRE_YARLI Orotate phosphoribosyltransferase OS=Yarrowia lipolytica (strain CLIB 122 / E 150) GN=URA5 PE=3 SV=1	scaffold431:218566-219313	747	82.0949	1e-05	8209490	1.12389e-24	1.23239e-23	DOWN
striiformis_Gene12596	-	C21922:6828-7964	678	81.4018	1e-05	8140180	2.25148e-24	2.43933e-23	DOWN
striiformis_Gene4799	-	C19042:4853-5929	891	81.3973	1e-05	8139730	2.25148e-24	2.43933e-23	DOWN
striiformis_Gene12706	-	C21936:67579-68096	318	81.3778	1e-05	8137780	2.25148e-24	2.43933e-23	DOWN
striiformis_Gene5109	-	C19262:3344-3775	339	80.5248	1e-05	8052480	4.51051e-24	4.83726e-23	DOWN
striiformis_Gene14755	-	C22194:65062-65718	324	80.4959	1e-05	8049590	4.51051e-24	4.83726e-23	DOWN
striiformis_Gene18074	-	scaffold208:60125-62536	729	80.3343	1e-05	8033430	4.51051e-24	4.83726e-23	DOWN
striiformis_Gene17916	-	scaffold785:81876-82577	522	80.0084	1e-05	8000840	4.51051e-24	4.83726e-23	DOWN
striiformis_Gene9167	sp|O59826|KCAB_SCHPO Putative voltage-gated potassium channel subunit beta OS=Schizosaccharomyces pombe (strain 972 / ATCC 24843) GN=SPCC965.06 PE=3 SV=1	C20824:22217-24235	1251	79.0112	1e-05	7901120	9.03628e-24	9.53771e-23	DOWN
striiformis_Gene22514	-	scaffold181:170642-171266	624	78.5774	1e-05	7857740	1.81033e-23	1.89035e-22	DOWN
striiformis_Gene10361	-	C21254:7330-8431	900	78.0482	1e-05	7804820	1.81033e-23	1.89035e-22	DOWN
striiformis_Gene20779	-	scaffold526:64393-64843	450	77.9995	1e-05	7799950	3.62685e-23	3.7593e-22	DOWN
striiformis_Gene18495	-	scaffold495:2417-3508	756	77.7244	1e-05	7772440	3.62685e-23	3.7593e-22	DOWN
striiformis_Gene18823	-	scaffold763:120588-121089	501	77.5983	1e-05	7759830	3.62685e-23	3.7593e-22	DOWN
striiformis_Gene14621	sp|O59843|CBHB_ASPAC 1,4-beta-D-glucan cellobiohydrolase B OS=Aspergillus aculeatus GN=cbhB PE=2 SV=1	scaffold846:64395-66912	1881	77.2879	1e-05	7728790	3.62685e-23	3.7593e-22	DOWN
striiformis_Gene10512	-	scaffold943:7361-8889	1422	76.3779	1e-05	7637790	7.26606e-23	7.45829e-22	DOWN
striiformis_Gene18122	-	scaffold759:27222-29242	1008	75.8616	1e-05	7586160	1.45567e-22	1.48458e-21	DOWN
striiformis_Gene25209	sp|P38716|YHR2_YEAST Uncharacterized trans-sulfuration enzyme YHR112C OS=Saccharomyces cerevisiae (strain ATCC 204508 / S288c) GN=YHR112C PE=1 SV=1	scaffold504:145785-147789	1467	75.1331	1e-05	7513310	1.45567e-22	1.48458e-21	DOWN
striiformis_Gene25458	-	scaffold132:335555-336125	408	74.3268	1e-05	7432680	2.91623e-22	2.94104e-21	DOWN
striiformis_Gene22851	-	scaffold226:226832-227731	528	74.2095	1e-05	7420950	2.91623e-22	2.94104e-21	DOWN
striiformis_Gene17607	-	scaffold708:106608-108293	378	73.3593	1e-05	7335930	5.84211e-22	5.8178e-21	DOWN
striiformis_Gene9490	-	C20946:24804-25881	678	73.1759	1e-05	7317590	5.84211e-22	5.8178e-21	DOWN
striiformis_Gene13384	-	C22062:50468-52357	1788	72.9667	1e-05	7296670	1.17032e-21	1.15099e-20	DOWN
striiformis_Gene11749	sp|P31795|POL_MLVRK Pol polyprotein (Fragment) OS=Radiation murine leukemia virus (strain Kaplan) GN=pol PE=3 SV=1	scaffold786:60155-60791	636	72.689	1e-05	7268900	1.17032e-21	1.15099e-20	DOWN
striiformis_Gene6761	-	C20116:13208-14886	1389	72.0605	1e-05	7206050	1.17032e-21	1.15099e-20	DOWN
striiformis_Gene13778	-	C22102:41341-43237	1896	71.9719	1e-05	7197190	2.34433e-21	2.27216e-20	DOWN
striiformis_Gene14611	-	scaffold846:30525-30964	360	71.9187	1e-05	7191870	2.34433e-21	2.27216e-20	DOWN
striiformis_Gene26312	-	scaffold662:83955-85297	591	71.7727	1e-05	7177270	2.34433e-21	2.27216e-20	DOWN
striiformis_Gene21858	-	scaffold166:106512-107705	912	71.6622	1e-05	7166220	2.34433e-21	2.27216e-20	DOWN
striiformis_Gene16883	-	scaffold765:110488-110998	336	71.5476	1e-05	7154760	2.34433e-21	2.27216e-20	DOWN
striiformis_Gene23185	-	scaffold131:172795-174835	1869	71.5236	1e-05	7152360	2.34433e-21	2.27216e-20	DOWN
striiformis_Gene26706	-	scaffold197:370371-371731	1257	71.2178	1e-05	7121780	2.34433e-21	2.27216e-20	DOWN
striiformis_Gene12453	-	C21866:8573-8957	384	71.0052	1e-05	7100520	2.34433e-21	2.27216e-20	DOWN
striiformis_Gene18078	-	scaffold208:67363-69326	1686	70.869	1e-05	7086900	4.69585e-21	4.49972e-20	DOWN
striiformis_Gene7431	-	C20370:2670-4132	1002	70.85	1e-05	7085000	4.69585e-21	4.49972e-20	DOWN
striiformis_Gene4837	-	C19114:14727-15183	456	70.651	1e-05	7065100	4.69585e-21	4.49972e-20	DOWN
striiformis_Gene10627	sp|O14088|YER5_SCHPO Uncharacterized oxidoreductase C2F3.05c OS=Schizosaccharomyces pombe (strain 972 / ATCC 24843) GN=SPAC2F3.05c PE=3 SV=1	scaffold5:17024-18299	852	70.4046	1e-05	7040460	4.69585e-21	4.49972e-20	DOWN
striiformis_Gene26150	-	scaffold127:55164-56760	1596	70.1403	1e-05	7014030	4.69585e-21	4.49972e-20	DOWN
striiformis_Gene28977	-	scaffold12:184345-184801	381	69.0488	1e-05	6904880	9.40559e-21	8.90513e-20	DOWN
striiformis_Gene11012	sp|D4D8U6|CTSD_TRIVH Probable aspartic-type endopeptidase CTSD OS=Trichophyton verrucosum (strain HKI 0517) GN=CTSD PE=3 SV=1	C21490:6032-8345	1902	68.9347	1e-05	6893470	1.88378e-20	1.7651e-19	DOWN
striiformis_Gene11576	sp|O96185|YPF08_PLAF7 Uncharacterized protein PFB0460c OS=Plasmodium falciparum (isolate 3D7) GN=PFB0460c PE=3 SV=1	C21654:41556-42349	717	67.8758	1e-05	6787580	3.77262e-20	3.48603e-19	DOWN
striiformis_Gene18434	sp|O60175|OPI10_SCHPO Protein OPI10 homolog OS=Schizosaccharomyces pombe (strain 972 / ATCC 24843) GN=SPBC21H7.06c PE=3 SV=1	scaffold691:44535-45538	663	67.8394	1e-05	6783940	3.77262e-20	3.48603e-19	DOWN
striiformis_Gene15418	-	scaffold751:14684-15561	342	67.7976	1e-05	6779760	3.77262e-20	3.48603e-19	DOWN
striiformis_Gene19393	-	scaffold449:91084-91619	348	67.2377	1e-05	6723770	3.77262e-20	3.48603e-19	DOWN
striiformis_Gene16972	-	scaffold507:116814-117384	147	66.8439	1e-05	6684390	7.55478e-20	6.85604e-19	DOWN
striiformis_Gene8244	-	scaffold144:13254-13665	327	65.5976	1e-05	6559760	1.51273e-19	1.3621e-18	DOWN
striiformis_Gene23733	sp|O74862|UTP23_SCHPO rRNA-processing protein utp23 OS=Schizosaccharomyces pombe (strain 972 / ATCC 24843) GN=utp23 PE=3 SV=1	scaffold913:151369-152476	852	64.9123	1e-05	6491230	3.02872e-19	2.69274e-18	DOWN
striiformis_Gene16934	-	C22288:70438-72160	1530	64.584	1e-05	6458400	3.02872e-19	2.69274e-18	DOWN
striiformis_Gene21844	-	scaffold166:40099-41292	912	64.5538	1e-05	6455380	3.02872e-19	2.69274e-18	DOWN
striiformis_Gene24479	-	scaffold444:5407-7845	1188	64.5371	1e-05	6453710	3.02872e-19	2.69274e-18	DOWN
striiformis_Gene18131	sp|Q4A054|Y0419_STAS1 Uncharacterized oxidoreductase SSP0419 OS=Staphylococcus saprophyticus subsp. saprophyticus (strain ATCC 15305 / DSM 20229) GN=SSP0419 PE=3 SV=1	scaffold759:87114-88495	1134	64.3727	1e-05	6437270	3.02872e-19	2.69274e-18	DOWN
striiformis_Gene23789	-	scaffold49:134482-135227	648	63.6868	1e-05	6368680	6.06332e-19	5.31619e-18	DOWN
striiformis_Gene19806	-	scaffold238:78022-78757	585	63.4061	1e-05	6340610	6.06332e-19	5.31619e-18	DOWN
striiformis_Gene14197	-	scaffold951:4436-5811	990	63.3568	1e-05	6335680	6.06332e-19	5.31619e-18	DOWN
striiformis_Gene25284	-	scaffold796:184013-185155	837	63.293	1e-05	6329300	6.06332e-19	5.31619e-18	DOWN
striiformis_Gene19687	-	scaffold169:76530-77565	891	62.9872	1e-05	6298720	1.2137e-18	1.04893e-17	DOWN
striiformis_Gene21209	sp|B6HI95|LAD_PENCW L-arabinitol 4-dehydrogenase OS=Penicillium chrysogenum (strain ATCC 28089 / DSM 1075 / Wisconsin 54-1255) GN=lad1 PE=1 SV=1	scaffold649:165779-167623	1197	62.9552	1e-05	6295520	1.2137e-18	1.04893e-17	DOWN
striiformis_Gene16709	-	C22284:51092-51721	360	62.6617	1e-05	6266170	1.2137e-18	1.04893e-17	DOWN
striiformis_Gene3368	-	C17466:3473-4254	597	62.6278	1e-05	6262780	1.2137e-18	1.04893e-17	DOWN
striiformis_Gene20438	-	scaffold16:71405-72494	945	62.3046	1e-05	6230460	1.2137e-18	1.04893e-17	DOWN
striiformis_Gene10244	-	C21220:41734-42178	444	62.2641	1e-05	6226410	1.2137e-18	1.04893e-17	DOWN
striiformis_Gene2531	-	C16214:428-1645	651	62.1941	1e-05	6219410	1.2137e-18	1.04893e-17	DOWN
striiformis_Gene10461	-	C21284:5104-6067	846	62.1034	1e-05	6210340	1.2137e-18	1.04893e-17	DOWN
striiformis_Gene21912	-	scaffold760:96361-97798	1125	62.0951	1e-05	6209510	1.2137e-18	1.04893e-17	DOWN
striiformis_Gene17907	-	scaffold785:43892-44324	432	61.8695	1e-05	6186950	2.42917e-18	2.07535e-17	DOWN
striiformis_Gene8241	-	C20554:33375-35222	1554	61.775	1e-05	6177500	2.42917e-18	2.07535e-17	DOWN
striiformis_Gene21977	-	scaffold281:144269-145083	348	61.3911	1e-05	6139110	2.42917e-18	2.07535e-17	DOWN
striiformis_Gene26861	-	scaffold74:283562-285508	1518	61.3544	1e-05	6135440	2.42917e-18	2.07535e-17	DOWN
striiformis_Gene9270	-	C20838:25919-26732	813	61.17	1e-05	6117000	2.42917e-18	2.07535e-17	DOWN
striiformis_Gene11842	-	C21736:64298-65627	453	60.7366	1e-05	6073660	4.86123e-18	4.08982e-17	DOWN
striiformis_Gene17249	sp|O74252|STE12_EMENI Transcription factor steA OS=Emericella nidulans (strain FGSC A4 / ATCC 38163 / CBS 112.46 / NRRL 194 / M139) GN=steA PE=2 SV=1	C22296:98927-101850	2637	60.6895	1e-05	6068950	4.86123e-18	4.08982e-17	DOWN
striiformis_Gene28125	-	scaffold599:394610-395619	642	60.6107	1e-05	6061070	4.86123e-18	4.08982e-17	DOWN
striiformis_Gene7965	-	scaffold972:21071-21863	792	59.8262	1e-05	5982620	9.72684e-18	8.05512e-17	DOWN
striiformis_Gene1383	sp|P29380|CYC1_ARATH Cytochrome c OS=Arabidopsis thaliana GN=CC-1 PE=3 SV=1	C13224:407-2993	1596	59.3081	1e-05	5930810	9.72684e-18	8.05512e-17	DOWN
striiformis_Gene16183	-	scaffold960:56672-57896	930	58.9045	1e-05	5890450	1.94594e-17	1.59484e-16	DOWN
striiformis_Gene359	-	C7710:1765-2298	351	58.6253	1e-05	5862530	1.94594e-17	1.59484e-16	DOWN
striiformis_Gene4489	-	C18810:12928-14018	837	58.5318	1e-05	5853180	1.94594e-17	1.59484e-16	DOWN
striiformis_Gene28573	-	scaffold45:398840-399523	549	58.4189	1e-05	5841890	1.94594e-17	1.59484e-16	DOWN
striiformis_Gene22483	-	scaffold181:14893-15664	771	58.2425	1e-05	5824250	1.94594e-17	1.59484e-16	DOWN
striiformis_Gene19904	-	scaffold237:162959-164072	972	58.0081	1e-05	5800810	1.94594e-17	1.59484e-16	DOWN
striiformis_Gene26367	-	scaffold125:7783-8424	480	57.9314	1e-05	5793140	3.89238e-17	3.1494e-16	DOWN
striiformis_Gene9804	-	C21058:10568-12047	1209	57.9042	1e-05	5790420	3.89238e-17	3.1494e-16	DOWN
striiformis_Gene22850	-	scaffold226:226059-226644	585	56.9989	1e-05	5699890	7.78437e-17	6.19964e-16	DOWN
striiformis_Gene5348	-	scaffold618:917-1658	741	56.9722	1e-05	5697220	7.78437e-17	6.19964e-16	DOWN
striiformis_Gene12803	-	scaffold957:32709-34840	1080	56.5318	1e-05	5653180	7.78437e-17	6.19964e-16	DOWN
striiformis_Gene28266	sp|O13848|I3ACR_SCHPO NAD/NADP-dependent indole-3-acetaldehyde reductase OS=Schizosaccharomyces pombe (strain 972 / ATCC 24843) GN=SPAC19G12.09 PE=1 SV=1	scaffold179:17573-18773	969	56.5168	1e-05	5651680	7.78437e-17	6.19964e-16	DOWN
striiformis_Gene6095	-	C19872:6284-7540	1044	56.512	1e-05	5651200	7.78437e-17	6.19964e-16	DOWN
striiformis_Gene14117	-	C22126:48656-49227	393	56.4841	1e-05	5648410	7.78437e-17	6.19964e-16	DOWN
striiformis_Gene21634	-	scaffold805:187760-188990	1230	56.4271	1e-05	5642710	7.78437e-17	6.19964e-16	DOWN
striiformis_Gene16282	-	scaffold904:4583-5218	534	56.4014	1e-05	5640140	7.78437e-17	6.19964e-16	DOWN
striiformis_Gene16018	sp|Q4WNA2|CBHA_ASPFU Probable 1,4-beta-D-glucan cellobiohydrolase A OS=Neosartorya fumigata (strain ATCC MYA-4609 / Af293 / CBS 101355 / FGSC A1100) GN=cbhA PE=3 SV=1	scaffold559:119051-120906	1563	56.0685	1e-05	5606850	7.78437e-17	6.19964e-16	DOWN
striiformis_Gene6913	-	C20188:12560-13080	357	55.6506	1e-05	5565060	1.5565e-16	1.21597e-15	DOWN
striiformis_Gene24438	sp|Q86TG7|PEG10_HUMAN Retrotransposon-derived protein PEG10 OS=Homo sapiens GN=PEG10 PE=1 SV=2	scaffold24:81485-82343	858	55.5618	1e-05	5556180	1.5565e-16	1.21597e-15	DOWN
striiformis_Gene29124	-	scaffold290:312310-314481	2088	55.1187	1e-05	5511870	1.5565e-16	1.21597e-15	DOWN
striiformis_Gene17057	-	scaffold741:82400-82985	585	55.0695	1e-05	5506950	1.5565e-16	1.21597e-15	DOWN
striiformis_Gene18970	-	scaffold474:35785-36437	576	54.7879	1e-05	5478790	3.11164e-16	2.39693e-15	DOWN
striiformis_Gene16434	-	scaffold853:112293-113290	549	54.4982	1e-05	5449820	3.11164e-16	2.39693e-15	DOWN
striiformis_Gene22792	-	scaffold212:199298-200744	1446	54.3018	1e-05	5430180	3.11164e-16	2.39693e-15	DOWN
striiformis_Gene1723	-	scaffold707:927-2304	1287	54.2783	1e-05	5427830	3.11164e-16	2.39693e-15	DOWN
striiformis_Gene16286	-	scaffold904:27334-28182	411	54.1396	1e-05	5413960	3.11164e-16	2.39693e-15	DOWN
striiformis_Gene26413	-	scaffold125:219137-220496	1287	54.0512	1e-05	5405120	3.11164e-16	2.39693e-15	DOWN
striiformis_Gene13822	sp|Q9NPC3|CIP1_HUMAN E3 ubiquitin-protein ligase CCNB1IP1 OS=Homo sapiens GN=CCNB1IP1 PE=1 SV=1	scaffold886:81463-83205	1155	53.4917	1e-05	5349170	6.21923e-16	4.7191e-15	DOWN
striiformis_Gene25436	-	scaffold132:250427-252024	1119	53.2874	1e-05	5328740	6.21923e-16	4.7191e-15	DOWN
striiformis_Gene8471	-	C20638:28292-28778	486	53.1618	1e-05	5316180	6.21923e-16	4.7191e-15	DOWN
striiformis_Gene24053	-	scaffold814:128773-132223	2031	52.4374	1e-05	5243740	1.24275e-15	9.24741e-15	DOWN
striiformis_Gene19726	-	scaffold672:66703-67336	633	51.8925	1e-05	5189250	2.48274e-15	1.826e-14	DOWN
striiformis_Gene15457	-	scaffold581:98509-103935	771	51.8588	1e-05	5185880	2.48274e-15	1.826e-14	DOWN
striiformis_Gene24637	-	scaffold510:248408-250668	1881	51.7453	1e-05	5174530	2.48274e-15	1.826e-14	DOWN
striiformis_Gene3019	-	scaffold953:5250-6751	1122	51.029	1e-05	5102900	2.48274e-15	1.826e-14	DOWN
striiformis_Gene23791	-	scaffold49:139373-141401	792	50.9644	1e-05	5096440	4.95867e-15	3.5867e-14	DOWN
striiformis_Gene4941	-	C19162:16171-16931	459	49.7954	1e-05	4979540	9.90112e-15	7.03729e-14	DOWN
striiformis_Gene23615	sp|P04146|COPIA_DROME Copia protein OS=Drosophila melanogaster GN=GIP PE=1 SV=3	scaffold150:165256-166993	1554	49.2939	1e-05	4929390	9.90112e-15	7.03729e-14	DOWN
striiformis_Gene4362	-	C18682:13271-14422	513	49.1742	1e-05	4917420	9.90112e-15	7.03729e-14	DOWN
striiformis_Gene20612	-	scaffold874:153667-155230	1563	49.0669	1e-05	4906690	9.90112e-15	7.03729e-14	DOWN
striiformis_Gene15959	-	scaffold757:5389-6228	333	49.0437	1e-05	4904370	9.90112e-15	7.03729e-14	DOWN
striiformis_Gene13089	-	C22016:29820-30877	759	48.8493	1e-05	4884930	1.97643e-14	1.38459e-13	DOWN
striiformis_Gene18895	-	scaffold153:68440-68755	315	48.8482	1e-05	4884820	1.97643e-14	1.38459e-13	DOWN
striiformis_Gene1599	sp|Q7XLY8|ATL41_ORYSJ E3 ubiquitin-protein ligase Os04g0590900 OS=Oryza sativa subsp. japonica GN=Os04g0590900 PE=2 SV=2	C13976:4639-5302	573	48.8184	1e-05	4881840	1.97643e-14	1.38459e-13	DOWN
striiformis_Gene1817	-	C14624:5332-6472	930	48.338	1e-05	4833800	1.97643e-14	1.38459e-13	DOWN
striiformis_Gene28473	-	scaffold140:410003-411598	1215	48.3241	1e-05	4832410	1.97643e-14	1.38459e-13	DOWN
striiformis_Gene12284	-	scaffold802:19969-20437	468	48.0511	1e-05	4805110	1.97643e-14	1.38459e-13	DOWN
striiformis_Gene2564	-	C16260:5131-7707	2250	47.7545	1e-05	4775450	3.94409e-14	2.70479e-13	DOWN
striiformis_Gene2676	sp|Q54JM3|ULA1_DICDI NEDD8-activating enzyme E1 regulatory subunit OS=Dictyostelium discoideum GN=nae1 PE=3 SV=1	C16440:8560-10986	783	47.623	1e-05	4762300	3.94409e-14	2.70479e-13	DOWN
striiformis_Gene23029	-	scaffold453:52010-52891	459	47.4042	1e-05	4740420	3.94409e-14	2.70479e-13	DOWN
striiformis_Gene4940	-	C19162:11136-11893	453	47.0471	1e-05	4704710	3.94409e-14	2.70479e-13	DOWN
striiformis_Gene650	-	C9738:282-3294	2631	46.9329	1e-05	4693290	7.86821e-14	5.30978e-13	DOWN
striiformis_Gene9759	-	C21038:14278-15478	807	46.8486	1e-05	4684860	7.86821e-14	5.30978e-13	DOWN
striiformis_Gene14189	-	scaffold199:70187-73443	1008	46.5369	1e-05	4653690	7.86821e-14	5.30978e-13	DOWN
striiformis_Gene19703	-	scaffold169:143002-144067	1065	46.2355	1e-05	4623550	7.86821e-14	5.30978e-13	DOWN
striiformis_Gene13636	-	scaffold268:62388-62904	516	46.0123	1e-05	4601230	7.86821e-14	5.30978e-13	DOWN
striiformis_Gene25099	-	scaffold547:258380-258902	522	45.9533	1e-05	4595330	1.56913e-13	1.03902e-12	DOWN
striiformis_Gene4220	-	C18448:9519-11862	1140	45.8741	1e-05	4587410	1.56913e-13	1.03902e-12	DOWN
striiformis_Gene19517	-	scaffold36:160534-161122	588	45.6919	1e-05	4569190	1.56913e-13	1.03902e-12	DOWN
striiformis_Gene22888	sp|P04146|COPIA_DROME Copia protein OS=Drosophila melanogaster GN=GIP PE=1 SV=3	scaffold38:143178-144129	951	45.5792	1e-05	4557920	1.56913e-13	1.03902e-12	DOWN
striiformis_Gene3605	sp|Q5XGC9|SRFB1_XENTR Serum response factor-binding protein 1 OS=Xenopus tropicalis GN=srfbp1 PE=2 SV=1	C17852:5928-7339	1143	44.9124	1e-05	4491240	3.12818e-13	2.03316e-12	DOWN
striiformis_Gene10734	-	C21398:9333-12692	399	44.6454	1e-05	4464540	3.12818e-13	2.03316e-12	DOWN
striiformis_Gene23806	-	scaffold49:193589-194160	474	44.5464	1e-05	4454640	3.12818e-13	2.03316e-12	DOWN
striiformis_Gene8128	-	C20506:8880-9423	543	44.4141	1e-05	4441410	3.12818e-13	2.03316e-12	DOWN
striiformis_Gene6451	-	C20024:25987-26489	429	44.404	1e-05	4440400	3.12818e-13	2.03316e-12	DOWN
striiformis_Gene11841	sp|O74467|SET5_SCHPO SET domain-containing protein 5 OS=Schizosaccharomyces pombe (strain 972 / ATCC 24843) GN=set5 PE=1 SV=1	C21736:60587-62129	1308	44.2645	1e-05	4426450	3.12818e-13	2.03316e-12	DOWN
striiformis_Gene27131	-	scaffold447:260154-261212	732	44.2511	1e-05	4425110	3.12818e-13	2.03316e-12	DOWN
striiformis_Gene13443	sp|Q9D099|ACER3_MOUSE Alkaline ceramidase 3 OS=Mus musculus GN=Acer3 PE=2 SV=1	scaffold170:66913-68600	708	43.8568	1e-05	4385680	6.23394e-13	3.98438e-12	DOWN
striiformis_Gene6096	-	C19872:8511-10022	624	43.7709	1e-05	4377090	6.23394e-13	3.98438e-12	DOWN
striiformis_Gene6940	-	C20160:29509-31594	1920	43.7697	1e-05	4376970	6.23394e-13	3.98438e-12	DOWN
striiformis_Gene28932	-	scaffold54:570605-572708	1674	43.39	1e-05	4339000	6.23394e-13	3.98438e-12	DOWN
striiformis_Gene15724	-	scaffold263:27805-28616	606	43.2203	1e-05	4322030	6.23394e-13	3.98438e-12	DOWN
striiformis_Gene28190	-	scaffold856:157322-159244	1629	43.1663	1e-05	4316630	6.23394e-13	3.98438e-12	DOWN
striiformis_Gene9881	-	scaffold115:3994-6146	1275	43.1413	1e-05	4314130	6.23394e-13	3.98438e-12	DOWN
striiformis_Gene12336	sp|P15019|TAL1_YEAST Transaldolase OS=Saccharomyces cerevisiae (strain ATCC 204508 / S288c) GN=TAL1 PE=1 SV=4	scaffold88:107-6418	2463	43.06	1e-05	4306000	6.23394e-13	3.98438e-12	DOWN
striiformis_Gene27655	-	scaffold609:107113-107440	327	42.8834	1e-05	4288340	1.24183e-12	7.85008e-12	DOWN
striiformis_Gene29101	-	scaffold290:195079-195889	465	42.7544	1e-05	4275440	1.24183e-12	7.85008e-12	DOWN
striiformis_Gene23778	-	scaffold49:82236-83355	660	42.6497	1e-05	4264970	1.24183e-12	7.85008e-12	DOWN
striiformis_Gene11972	-	scaffold959:36387-37769	963	42.6283	1e-05	4262830	1.24183e-12	7.85008e-12	DOWN
striiformis_Gene28263	-	scaffold179:9664-10249	585	42.4668	1e-05	4246680	1.24183e-12	7.85008e-12	DOWN
striiformis_Gene11214	-	C21556:24333-24771	363	42.3123	1e-05	4231230	1.24183e-12	7.85008e-12	DOWN
striiformis_Gene4186	-	C18402:7166-9083	1917	42.0149	1e-05	4201490	1.24183e-12	7.85008e-12	DOWN
striiformis_Gene13479	-	C22078:13552-15681	1614	41.6814	1e-05	4168140	2.47277e-12	1.53935e-11	DOWN
striiformis_Gene14001	-	scaffold642:41318-42105	567	41.612	1e-05	4161200	2.47277e-12	1.53935e-11	DOWN
striiformis_Gene28888	-	scaffold54:366902-368454	702	41.5763	1e-05	4157630	2.47277e-12	1.53935e-11	DOWN
striiformis_Gene11403	-	scaffold794:36697-38013	990	41.3396	1e-05	4133960	2.47277e-12	1.53935e-11	DOWN
striiformis_Gene16284	-	scaffold904:18174-19662	1050	41.3392	1e-05	4133920	2.47277e-12	1.53935e-11	DOWN
striiformis_Gene15932	-	scaffold743:13814-15388	1425	40.9812	1e-05	4098120	4.92169e-12	3.01068e-11	DOWN
striiformis_Gene29187	-	scaffold89:18542-19013	471	40.9286	1e-05	4092860	4.92169e-12	3.01068e-11	DOWN
striiformis_Gene6338	-	C19970:6759-7344	585	40.7696	1e-05	4076960	4.92169e-12	3.01068e-11	DOWN
striiformis_Gene6706	sp|A2R4J9|LOC1_ASPNC 60S ribosomal subunit assembly/export protein loc1 OS=Aspergillus niger (strain CBS 513.88 / FGSC A1513) GN=loc1 PE=3 SV=1	scaffold554:4675-5041	366	40.6548	1e-05	4065480	4.92169e-12	3.01068e-11	DOWN
striiformis_Gene21443	-	scaffold962:216610-217450	333	40.6529	1e-05	4065290	4.92169e-12	3.01068e-11	DOWN
striiformis_Gene15016	-	C22216:30806-32423	1617	40.354	1e-05	4035400	4.92169e-12	3.01068e-11	DOWN
striiformis_Gene1853	-	C14770:4917-6668	1572	40.2472	1e-05	4024720	4.92169e-12	3.01068e-11	DOWN
striiformis_Gene11362	-	C21588:14039-15920	1881	40.2083	1e-05	4020830	4.92169e-12	3.01068e-11	DOWN
striiformis_Gene26542	-	scaffold782:37269-41226	2616	40.0762	1e-05	4007620	4.92169e-12	3.01068e-11	DOWN
striiformis_Gene4148	-	C18382:15564-16291	573	39.8803	1e-05	3988030	9.7914e-12	5.86237e-11	DOWN
striiformis_Gene23987	-	scaffold250:168976-170760	1227	39.8374	1e-05	3983740	9.7914e-12	5.86237e-11	DOWN
striiformis_Gene13612	-	C22088:10006-17048	498	39.6954	1e-05	3969540	9.7914e-12	5.86237e-11	DOWN
striiformis_Gene28622	-	scaffold70:125408-127286	1194	39.6908	1e-05	3969080	9.7914e-12	5.86237e-11	DOWN
striiformis_Gene4856	-	C19132:9825-10900	606	39.6582	1e-05	3965820	9.7914e-12	5.86237e-11	DOWN
striiformis_Gene9448	-	scaffold992:11264-12146	882	39.648	1e-05	3964800	9.7914e-12	5.86237e-11	DOWN
striiformis_Gene12804	-	scaffold957:38495-38815	213	39.5335	1e-05	3953350	9.7914e-12	5.86237e-11	DOWN
striiformis_Gene28680	-	scaffold70:406644-408308	1074	39.3952	1e-05	3939520	9.7914e-12	5.86237e-11	DOWN
striiformis_Gene15981	-	scaffold757:99472-100482	666	39.3553	1e-05	3935530	9.7914e-12	5.86237e-11	DOWN
striiformis_Gene14323	sp|P08770|TRA1_MAIZE Putative AC transposase OS=Zea mays PE=2 SV=2	scaffold749:41260-43959	2487	39.2763	1e-05	3927630	9.7914e-12	5.86237e-11	DOWN
striiformis_Gene24788	sp|Q12306|SMT3_YEAST Ubiquitin-like protein SMT3 OS=Saccharomyces cerevisiae (strain ATCC 204508 / S288c) GN=SMT3 PE=1 SV=1	scaffold194:58571-58901	186	39.2458	1e-05	3924580	9.7914e-12	5.86237e-11	DOWN
striiformis_Gene27911	-	scaffold269:425571-428740	2346	39.1663	1e-05	3916630	9.7914e-12	5.86237e-11	DOWN
striiformis_Gene25168	-	scaffold538:282232-283561	660	39.0949	1e-05	3909490	9.7914e-12	5.86237e-11	DOWN
striiformis_Gene29199	-	scaffold89:107381-107711	330	38.7902	1e-05	3879020	1.94699e-11	1.13518e-10	DOWN
striiformis_Gene17641	-	scaffold961:137008-137944	843	38.652	1e-05	3865200	1.94699e-11	1.13518e-10	DOWN
striiformis_Gene18433	-	scaffold691:42067-43644	1428	38.5186	1e-05	3851860	1.94699e-11	1.13518e-10	DOWN
striiformis_Gene23421	-	scaffold198:1150-2518	1368	38.4609	1e-05	3846090	1.94699e-11	1.13518e-10	DOWN
striiformis_Gene21664	sp|O14141|YEW3_SCHPO Maf-like protein C3G6.03c OS=Schizosaccharomyces pombe (strain 972 / ATCC 24843) GN=SPAC3G6.03c PE=1 SV=2	scaffold532:84111-85289	777	38.2012	1e-05	3820120	1.94699e-11	1.13518e-10	DOWN
striiformis_Gene3424	-	C17518:7263-9953	2136	38.0217	1e-05	3802170	1.94699e-11	1.13518e-10	DOWN
striiformis_Gene2145	-	C15506:1092-5212	2991	37.9733	1e-05	3797330	3.86953e-11	2.20444e-10	DOWN
striiformis_Gene22339	-	scaffold851:121246-122775	1446	37.9005	1e-05	3790050	3.86953e-11	2.20444e-10	DOWN
striiformis_Gene25067	-	scaffold547:127270-128747	1047	37.7704	1e-05	3777040	3.86953e-11	2.20444e-10	DOWN
striiformis_Gene29023	sp|P53388|DIP5_YEAST Dicarboxylic amino acid permease OS=Saccharomyces cerevisiae (strain ATCC 204508 / S288c) GN=DIP5 PE=1 SV=1	scaffold12:417735-420446	1404	37.53	1e-05	3753000	3.86953e-11	2.20444e-10	DOWN
striiformis_Gene9806	-	C21058:16019-17475	1197	37.2203	1e-05	3722030	3.86953e-11	2.20444e-10	DOWN
striiformis_Gene16231	-	scaffold266:16242-18001	1428	37.177	1e-05	3717700	3.86953e-11	2.20444e-10	DOWN
striiformis_Gene6071	-	C19826:16356-20036	3486	37.0764	1e-05	3707640	3.86953e-11	2.20444e-10	DOWN
striiformis_Gene28330	-	scaffold179:303674-305088	1320	37.0734	1e-05	3707340	3.86953e-11	2.20444e-10	DOWN
striiformis_Gene15676	-	scaffold48:57871-58762	633	36.8918	1e-05	3689180	7.68629e-11	4.30154e-10	DOWN
striiformis_Gene11039	-	scaffold754:20696-21278	582	36.8279	1e-05	3682790	7.68629e-11	4.30154e-10	DOWN
striiformis_Gene26516	-	scaffold464:287095-288928	1677	36.8217	1e-05	3682170	7.68629e-11	4.30154e-10	DOWN
striiformis_Gene5487	-	scaffold902:20339-20666	327	36.763	1e-05	3676300	7.68629e-11	4.30154e-10	DOWN
striiformis_Gene28150	-	scaffold856:83-1489	828	36.5872	1e-05	3658720	7.68629e-11	4.30154e-10	DOWN
striiformis_Gene1718	-	C14348:3999-4479	480	36.5177	1e-05	3651770	7.68629e-11	4.30154e-10	DOWN
striiformis_Gene19080	sp|P48730|KC1D_HUMAN Casein kinase I isoform delta OS=Homo sapiens GN=CSNK1D PE=1 SV=2	scaffold598:37340-38525	849	36.4999	1e-05	3649990	7.68629e-11	4.30154e-10	DOWN
striiformis_Gene10228	sp|Q13231|CHIT1_HUMAN Chitotriosidase-1 OS=Homo sapiens GN=CHIT1 PE=1 SV=1	scaffold876:11201-14262	2064	36.1714	1e-05	3617140	7.68629e-11	4.30154e-10	DOWN
striiformis_Gene24599	-	scaffold510:89263-91142	915	36.1638	1e-05	3616380	7.68629e-11	4.30154e-10	DOWN
striiformis_Gene25345	-	scaffold221:136657-138378	1407	35.8945	1e-05	3589450	1.52589e-10	8.37328e-10	DOWN
striiformis_Gene12876	-	scaffold989:32769-33276	423	35.4888	1e-05	3548880	1.52589e-10	8.37328e-10	DOWN
striiformis_Gene10612	-	C21354:2220-2789	474	35.4866	1e-05	3548660	1.52589e-10	8.37328e-10	DOWN
striiformis_Gene13399	-	C22072:57650-58166	516	35.4686	1e-05	3546860	1.52589e-10	8.37328e-10	DOWN
striiformis_Gene24963	-	scaffold19:318676-319667	672	35.322	1e-05	3532200	1.52589e-10	8.37328e-10	DOWN
striiformis_Gene28189	-	scaffold856:154008-155935	1746	35.0925	1e-05	3509250	1.52589e-10	8.37328e-10	DOWN
striiformis_Gene26234	-	scaffold750:96902-97364	462	34.9112	1e-05	3491120	3.02737e-10	1.63162e-09	DOWN
striiformis_Gene16702	-	C22284:26985-27512	432	34.8181	1e-05	3481810	3.02737e-10	1.63162e-09	DOWN
striiformis_Gene20278	sp|O22151|GOS12_ARATH Golgi SNAP receptor complex member 1-2 OS=Arabidopsis thaliana GN=GOS12 PE=1 SV=2	scaffold91:53360-54495	666	34.8123	1e-05	3481230	3.02737e-10	1.63162e-09	DOWN
striiformis_Gene9708	-	scaffold764:5228-5944	645	34.6908	1e-05	3469080	3.02737e-10	1.63162e-09	DOWN
striiformis_Gene319	-	C7386:372-876	504	34.5722	1e-05	3457220	3.02737e-10	1.63162e-09	DOWN
striiformis_Gene23468	-	scaffold198:239555-241658	1290	34.4962	1e-05	3449620	3.02737e-10	1.63162e-09	DOWN
striiformis_Gene17152	-	C22294:56823-57804	744	34.4757	1e-05	3447570	3.02737e-10	1.63162e-09	DOWN
striiformis_Gene26786	-	scaffold644:334773-335979	963	34.3783	1e-05	3437830	3.02737e-10	1.63162e-09	DOWN
striiformis_Gene28267	-	scaffold179:23088-23940	711	34.285	1e-05	3428500	3.02737e-10	1.63162e-09	DOWN
striiformis_Gene18653	-	scaffold745:63912-64320	408	34.1798	1e-05	3417980	3.02737e-10	1.63162e-09	DOWN
striiformis_Gene27033	-	scaffold625:215097-216195	1098	34.1203	1e-05	3412030	3.02737e-10	1.63162e-09	DOWN
striiformis_Gene13235	-	C22052:26932-32658	837	34.0941	1e-05	3409410	3.02737e-10	1.63162e-09	DOWN
striiformis_Gene26615	-	scaffold782:386349-386927	375	34.0249	1e-05	3402490	3.02737e-10	1.63162e-09	DOWN
striiformis_Gene22972	-	scaffold203:47062-49934	1494	33.9474	1e-05	3394740	6.00242e-10	3.16775e-09	DOWN
striiformis_Gene13169	-	scaffold818:45283-46148	633	33.9254	1e-05	3392540	6.00242e-10	3.16775e-09	DOWN
striiformis_Gene8401	-	C20616:23038-24118	1080	33.8827	1e-05	3388270	6.00242e-10	3.16775e-09	DOWN
striiformis_Gene11218	-	C21556:35193-37923	1095	33.8262	1e-05	3382620	6.00242e-10	3.16775e-09	DOWN
striiformis_Gene27168	-	scaffold447:417256-417956	486	33.8228	1e-05	3382280	6.00242e-10	3.16775e-09	DOWN
striiformis_Gene25493	-	scaffold867:158104-158822	417	33.7395	1e-05	3373950	6.00242e-10	3.16775e-09	DOWN
striiformis_Gene21941	-	scaffold760:220438-220993	330	33.737	1e-05	3373700	6.00242e-10	3.16775e-09	DOWN
striiformis_Gene16940	-	C22288:95755-96400	645	33.5477	1e-05	3354770	6.00242e-10	3.16775e-09	DOWN
striiformis_Gene17837	-	scaffold85:17791-19247	1131	33.5297	1e-05	3352970	6.00242e-10	3.16775e-09	DOWN
striiformis_Gene11153	sp|Q01200|PRIA_LENED Protein priA OS=Lentinula edodes GN=priA PE=2 SV=1	C21488:27786-28762	765	33.4082	1e-05	3340820	6.00242e-10	3.16775e-09	DOWN
striiformis_Gene15026	-	C22216:84924-86813	1512	33.3221	1e-05	3332210	6.00242e-10	3.16775e-09	DOWN
striiformis_Gene11010	-	C21490:590-1061	471	33.0762	1e-05	3307620	6.00242e-10	3.16775e-09	DOWN
striiformis_Gene3482	-	C17648:8395-8826	342	32.8353	1e-05	3283530	1.18929e-09	6.11119e-09	DOWN
striiformis_Gene16886	-	scaffold765:121613-123212	1599	32.8181	1e-05	3281810	1.18929e-09	6.11119e-09	DOWN
striiformis_Gene27443	-	scaffold233:13707-15181	642	32.7608	1e-05	3276080	1.18929e-09	6.11119e-09	DOWN
striiformis_Gene18360	-	scaffold469:46765-47771	831	32.7308	1e-05	3273080	1.18929e-09	6.11119e-09	DOWN
striiformis_Gene24867	-	scaffold496:174797-176460	1560	32.6192	1e-05	3261920	1.18929e-09	6.11119e-09	DOWN
striiformis_Gene27329	-	scaffold860:336285-337872	1506	32.4637	1e-05	3246370	1.18929e-09	6.11119e-09	DOWN
striiformis_Gene4547	-	C18854:17511-18536	795	32.4515	1e-05	3245150	1.18929e-09	6.11119e-09	DOWN
striiformis_Gene1392	-	C13274:29-646	501	32.2848	1e-05	3228480	1.18929e-09	6.11119e-09	DOWN
striiformis_Gene29134	-	scaffold290:351751-353892	2058	32.2538	1e-05	3225380	1.18929e-09	6.11119e-09	DOWN
striiformis_Gene11781	-	C21722:3570-7834	4083	32.168	1e-05	3216800	1.18929e-09	6.11119e-09	DOWN
striiformis_Gene2675	-	C16438:4613-6136	993	32.1339	1e-05	3213390	1.18929e-09	6.11119e-09	DOWN
striiformis_Gene12212	-	C21804:18869-19450	486	32.0707	1e-05	3207070	1.18929e-09	6.11119e-09	DOWN
striiformis_Gene17508	-	scaffold286:109027-109901	528	31.9835	1e-05	3198350	2.35468e-09	1.18125e-08	DOWN
striiformis_Gene14593	-	C22178:23284-24072	699	31.9345	1e-05	3193450	2.35468e-09	1.18125e-08	DOWN
striiformis_Gene18686	-	scaffold217:75105-76193	1002	31.9331	1e-05	3193310	2.35468e-09	1.18125e-08	DOWN
striiformis_Gene25482	-	scaffold867:101753-102808	813	31.8961	1e-05	3189610	2.35468e-09	1.18125e-08	DOWN
striiformis_Gene12929	sp|Q09729|YA4C_SCHPO Arrestin domain-containing protein C31A2.12 OS=Schizosaccharomyces pombe (strain 972 / ATCC 24843) GN=SPAC31A2.12 PE=1 SV=1	scaffold138:35721-38268	2151	31.786	1e-05	3178600	2.35468e-09	1.18125e-08	DOWN
striiformis_Gene23184	-	scaffold131:162355-162819	378	31.6205	1e-05	3162050	2.35468e-09	1.18125e-08	DOWN
striiformis_Gene26041	-	scaffold84:201988-202404	207	31.5762	1e-05	3157620	2.35468e-09	1.18125e-08	DOWN
striiformis_Gene27030	-	scaffold625:204087-207372	2982	31.416	1e-05	3141600	2.35468e-09	1.18125e-08	DOWN
striiformis_Gene23938	-	scaffold172:204547-205219	477	30.9511	1e-05	3095110	4.6584e-09	2.28808e-08	DOWN
striiformis_Gene8355	-	C20594:24908-26729	1821	30.8651	1e-05	3086510	4.6584e-09	2.28808e-08	DOWN
striiformis_Gene2724	-	C16378:939-2531	1527	30.6491	1e-05	3064910	4.6584e-09	2.28808e-08	DOWN
striiformis_Gene21675	-	scaffold532:128463-130152	1458	30.5991	1e-05	3059910	4.6584e-09	2.28808e-08	DOWN
striiformis_Gene5289	sp|Q03409|RS25_DICDI 40S ribosomal protein S25 OS=Dictyostelium discoideum GN=rps25 PE=3 SV=1	C19394:4376-4915	303	30.5119	1e-05	3051190	4.6584e-09	2.28808e-08	DOWN
striiformis_Gene18820	-	scaffold763:104251-105219	624	30.4879	1e-05	3048790	4.6584e-09	2.28808e-08	DOWN
striiformis_Gene10180	-	scaffold229:4238-4932	516	30.4589	1e-05	3045890	4.6584e-09	2.28808e-08	DOWN
striiformis_Gene2876	-	C16794:1421-2215	549	30.4521	1e-05	3045210	4.6584e-09	2.28808e-08	DOWN
striiformis_Gene13298	-	scaffold594:63748-64078	330	30.365	1e-05	3036500	4.6584e-09	2.28808e-08	DOWN
striiformis_Gene20398	-	scaffold487:72015-73995	1161	30.3474	1e-05	3034740	4.6584e-09	2.28808e-08	DOWN
striiformis_Gene24984	-	scaffold517:86344-87127	783	30.1927	1e-05	3019270	4.6584e-09	2.28808e-08	DOWN
striiformis_Gene15275	-	scaffold758:36362-37697	753	30.0964	1e-05	3009640	4.6584e-09	2.28808e-08	DOWN
striiformis_Gene20270	-	scaffold91:17473-18975	591	29.8308	1e-05	2983080	9.20838e-09	4.41188e-08	DOWN
striiformis_Gene25531	sp|P53134|YGL4_YEAST Putative oligopeptide transporter YGL114W OS=Saccharomyces cerevisiae (strain ATCC 204508 / S288c) GN=YGL114W PE=1 SV=1	scaffold867:336623-340380	2610	29.8036	1e-05	2980360	9.20838e-09	4.41188e-08	DOWN
striiformis_Gene15089	sp|Q11058|Y1260_MYCTU Uncharacterized protein Rv1260/MT1298 OS=Mycobacterium tuberculosis GN=Rv1260 PE=4 SV=1	scaffold885:78781-80038	1257	29.7745	1e-05	2977450	9.20838e-09	4.41188e-08	DOWN
striiformis_Gene21921	-	scaffold760:135426-136755	1329	29.6177	1e-05	2961770	9.20838e-09	4.41188e-08	DOWN
striiformis_Gene5123	sp|Q6FDF9|BETA_ACIAD Choline dehydrogenase OS=Acinetobacter sp. (strain ADP1) GN=betA PE=3 SV=1	C19266:12937-22518	1758	29.3536	1e-05	2935360	9.20838e-09	4.41188e-08	DOWN
striiformis_Gene16337	-	scaffold909:106617-108151	1362	29.192	1e-05	2919200	9.20838e-09	4.41188e-08	DOWN
striiformis_Gene10383	-	scaffold910:35987-36380	393	29.1325	1e-05	2913250	9.20838e-09	4.41188e-08	DOWN
striiformis_Gene4005	-	C18260:6055-6493	438	29.03	1e-05	2903000	9.20838e-09	4.41188e-08	DOWN
striiformis_Gene11634	-	C21658:32179-34336	975	28.9943	1e-05	2899430	1.81863e-08	8.48272e-08	DOWN
striiformis_Gene12831	-	C21946:11551-13013	1002	28.9513	1e-05	2895130	1.81863e-08	8.48272e-08	DOWN
striiformis_Gene12026	-	scaffold826:15777-19037	1689	28.8893	1e-05	2888930	1.81863e-08	8.48272e-08	DOWN
striiformis_Gene22123	sp|Q8K2H6|APC10_MOUSE Anaphase-promoting complex subunit 10 OS=Mus musculus GN=Anapc10 PE=2 SV=1	scaffold938:131321-132326	453	28.7496	1e-05	2874960	1.81863e-08	8.48272e-08	DOWN
striiformis_Gene4493	-	C18812:11623-12417	711	28.7392	1e-05	2873920	1.81863e-08	8.48272e-08	DOWN
striiformis_Gene27115	-	scaffold447:212440-214519	2079	28.6176	1e-05	2861760	1.81863e-08	8.48272e-08	DOWN
striiformis_Gene4691	-	scaffold611:19902-20806	417	28.6071	1e-05	2860710	1.81863e-08	8.48272e-08	DOWN
striiformis_Gene21805	-	scaffold734:76929-78098	747	28.5815	1e-05	2858150	1.81863e-08	8.48272e-08	DOWN
striiformis_Gene5807	sp|Q2U0C3|ATG26_ASPOR Sterol 3-beta-glucosyltransferase OS=Aspergillus oryzae (strain ATCC 42149 / RIB 40) GN=atg26 PE=3 SV=2	scaffold976:13390-14925	1236	28.5356	1e-05	2853560	1.81863e-08	8.48272e-08	DOWN
striiformis_Gene19971	-	scaffold620:46317-47536	726	28.4956	1e-05	2849560	1.81863e-08	8.48272e-08	DOWN
striiformis_Gene26444	-	scaffold125:361123-361459	336	28.3833	1e-05	2838330	1.81863e-08	8.48272e-08	DOWN
striiformis_Gene21332	-	scaffold932:181134-183216	1791	28.2793	1e-05	2827930	1.81863e-08	8.48272e-08	DOWN
striiformis_Gene10318	-	C21240:19060-19685	456	28.1991	1e-05	2819910	1.81863e-08	8.48272e-08	DOWN
striiformis_Gene1823	-	C14670:1156-2282	759	28.1717	1e-05	2817170	1.81863e-08	8.48272e-08	DOWN
striiformis_Gene22050	-	scaffold615:31360-32428	912	28.1492	1e-05	2814920	1.81863e-08	8.48272e-08	DOWN
striiformis_Gene13573	-	scaffold761:11487-13138	1161	28.0762	1e-05	2807620	1.81863e-08	8.48272e-08	DOWN
striiformis_Gene10592	-	C21350:26332-27105	684	28.0514	1e-05	2805140	1.81863e-08	8.48272e-08	DOWN
striiformis_Gene14459	-	scaffold774:47094-47892	576	28.0268	1e-05	2802680	1.81863e-08	8.48272e-08	DOWN
striiformis_Gene16737	-	scaffold944:37036-37529	345	27.8734	1e-05	2787340	3.58837e-08	1.62244e-07	DOWN
striiformis_Gene18652	-	scaffold745:53995-56442	1851	27.8597	1e-05	2785970	3.58837e-08	1.62244e-07	DOWN
striiformis_Gene12420	sp|P08414|KCC4_MOUSE Calcium/calmodulin-dependent protein kinase type IV OS=Mus musculus GN=Camk4 PE=1 SV=2	C21854:12594-13703	930	27.8594	1e-05	2785940	3.58837e-08	1.62244e-07	DOWN
striiformis_Gene28116	sp|P71359|RECQ_HAEIN ATP-dependent DNA helicase RecQ OS=Haemophilus influenzae (strain ATCC 51907 / DSM 11121 / KW20 / Rd) GN=recQ PE=3 SV=1	scaffold599:357241-358042	801	27.842	1e-05	2784200	3.58837e-08	1.62244e-07	DOWN
striiformis_Gene17935	-	scaffold986:18393-19757	1272	27.8351	1e-05	2783510	3.58837e-08	1.62244e-07	DOWN
striiformis_Gene1932	-	C14962:4986-7258	1644	27.7434	1e-05	2774340	3.58837e-08	1.62244e-07	DOWN
striiformis_Gene29067	-	scaffold290:9024-9471	447	27.6633	1e-05	2766330	3.58837e-08	1.62244e-07	DOWN
striiformis_Gene4278	-	C18528:3056-4969	1584	27.6308	1e-05	2763080	3.58837e-08	1.62244e-07	DOWN
striiformis_Gene1414	-	C13366:594-3067	837	27.6274	1e-05	2762740	3.58837e-08	1.62244e-07	DOWN
striiformis_Gene17675	sp|Q9AAW1|METE_CAUCR 5-methyltetrahydropteroyltriglutamate--homocysteine methyltransferase OS=Caulobacter crescentus (strain ATCC 19089 / CB15) GN=metE PE=3 SV=1	scaffold572:18200-21105	2313	27.6092	1e-05	2760920	3.58837e-08	1.62244e-07	DOWN
striiformis_Gene306	-	C7300:207-978	771	27.5999	1e-05	2759990	3.58837e-08	1.62244e-07	DOWN
striiformis_Gene5072	-	C19242:9340-11321	1248	27.5726	1e-05	2757260	3.58837e-08	1.62244e-07	DOWN
striiformis_Gene19248	sp|Q9NPZ5|B3GA2_HUMAN Galactosylgalactosylxylosylprotein 3-beta-glucuronosyltransferase 2 OS=Homo sapiens GN=B3GAT2 PE=1 SV=2	scaffold254:173483-175275	1548	27.5537	1e-05	2755370	3.58837e-08	1.62244e-07	DOWN
striiformis_Gene28235	-	scaffold856:389680-392916	2541	27.4775	1e-05	2747750	3.58837e-08	1.62244e-07	DOWN
striiformis_Gene24548	-	scaffold129:60765-62398	714	27.0697	1e-05	2706970	3.58837e-08	1.62244e-07	DOWN
striiformis_Gene9412	-	scaffold906:22474-24618	1761	27.0481	1e-05	2704810	3.58837e-08	1.62244e-07	DOWN
striiformis_Gene14707	-	scaffold570:26615-28539	1365	26.948	1e-05	2694800	7.07312e-08	3.11261e-07	DOWN
striiformis_Gene24286	-	scaffold590:299745-301133	987	26.8635	1e-05	2686350	7.07312e-08	3.11261e-07	DOWN
striiformis_Gene18849	-	scaffold872:40731-49709	1047	26.8119	1e-05	2681190	7.07312e-08	3.11261e-07	DOWN
striiformis_Gene28937	-	scaffold54:594710-596158	1167	26.5904	1e-05	2659040	7.07312e-08	3.11261e-07	DOWN
striiformis_Gene29519	sp|Q7XSA2|AGO1B_ORYSJ Protein argonaute 1B OS=Oryza sativa subsp. japonica GN=AGO1B PE=2 SV=3	scaffold246:285054-287843	1401	26.565	1e-05	2656500	7.07312e-08	3.11261e-07	DOWN
striiformis_Gene5270	-	C19378:2407-3800	1323	26.4902	1e-05	2649020	7.07312e-08	3.11261e-07	DOWN
striiformis_Gene10846	-	C21436:710-1310	600	26.4171	1e-05	2641710	7.07312e-08	3.11261e-07	DOWN
striiformis_Gene19085	-	scaffold598:56140-56365	225	26.3991	1e-05	2639910	7.07312e-08	3.11261e-07	DOWN
striiformis_Gene12246	-	C21816:38436-39564	1128	26.3088	1e-05	2630880	7.07312e-08	3.11261e-07	DOWN
striiformis_Gene20806	sp|Q05654|RTF21_SCHPO Retrotransposable element Tf2 155 kDa protein type 1 OS=Schizosaccharomyces pombe (strain 972 / ATCC 24843) GN=Tf2-1 PE=4 SV=1	scaffold526:191598-196410	4701	26.2731	1e-05	2627310	7.07312e-08	3.11261e-07	DOWN
striiformis_Gene9561	-	scaffold896:11033-11900	687	26.2124	1e-05	2621240	7.07312e-08	3.11261e-07	DOWN
striiformis_Gene23275	-	scaffold235:89076-90965	1620	26.14	1e-05	2614000	7.07312e-08	3.11261e-07	DOWN
striiformis_Gene21043	-	scaffold692:56724-57505	564	26.1158	1e-05	2611580	7.07312e-08	3.11261e-07	DOWN
striiformis_Gene13589	-	scaffold761:83252-83968	645	26.0851	1e-05	2608510	7.07312e-08	3.11261e-07	DOWN
striiformis_Gene1196	sp|P08770|TRA1_MAIZE Putative AC transposase OS=Zea mays PE=2 SV=2	C12590:622-1249	627	26.0294	1e-05	2602940	7.07312e-08	3.11261e-07	DOWN
striiformis_Gene4986	-	C19180:4863-6688	1542	26.003	1e-05	2600300	7.07312e-08	3.11261e-07	DOWN
striiformis_Gene3664	sp|P10978|POLX_TOBAC Retrovirus-related Pol polyprotein from transposon TNT 1-94 OS=Nicotiana tabacum PE=2 SV=1	C17904:21-3954	3933	25.8838	1e-05	2588380	1.39269e-07	5.96524e-07	DOWN
striiformis_Gene28676	-	scaffold70:375588-376478	666	25.6563	1e-05	2565630	1.39269e-07	5.96524e-07	DOWN
striiformis_Gene6991	-	C20226:27847-29586	1425	25.5504	1e-05	2555040	1.39269e-07	5.96524e-07	DOWN
striiformis_Gene9373	-	C20880:24145-25418	972	25.5283	1e-05	2552830	1.39269e-07	5.96524e-07	DOWN
striiformis_Gene16819	sp|O70089|RS12_AQUAE 30S ribosomal protein S12 OS=Aquifex aeolicus (strain VF5) GN=rpsL1 PE=3 SV=1	scaffold875:69052-76982	654	25.4574	1e-05	2545740	1.39269e-07	5.96524e-07	DOWN
striiformis_Gene12927	-	scaffold138:25214-25986	696	25.4523	1e-05	2545230	1.39269e-07	5.96524e-07	DOWN
striiformis_Gene28936	-	scaffold54:590309-592581	1083	25.3511	1e-05	2535110	1.39269e-07	5.96524e-07	DOWN
striiformis_Gene17694	sp|P51414|RL261_ARATH 60S ribosomal protein L26-1 OS=Arabidopsis thaliana GN=RPL26A PE=2 SV=2	scaffold572:90156-91138	513	25.3301	1e-05	2533010	1.39269e-07	5.96524e-07	DOWN
striiformis_Gene25983	sp|O74852|YQ92_SCHPO Uncharacterized MFS-type transporter C18.02 OS=Schizosaccharomyces pombe (strain 972 / ATCC 24843) GN=SPCC18.02 PE=3 SV=1	scaffold498:257310-258960	1356	25.2982	1e-05	2529820	1.39269e-07	5.96524e-07	DOWN
striiformis_Gene23768	sp|Q11058|Y1260_MYCTU Uncharacterized protein Rv1260/MT1298 OS=Mycobacterium tuberculosis GN=Rv1260 PE=4 SV=1	scaffold49:11783-13043	1260	25.2508	1e-05	2525080	1.39269e-07	5.96524e-07	DOWN
striiformis_Gene6070	-	C19826:11949-13559	1380	25.1546	1e-05	2515460	1.39269e-07	5.96524e-07	DOWN
striiformis_Gene3195	-	C17276:3694-4565	591	25.015	1e-05	2501500	1.39269e-07	5.96524e-07	DOWN
striiformis_Gene19700	-	scaffold169:130115-131528	1413	24.9985	1e-05	2499850	2.739e-07	1.13859e-06	DOWN
striiformis_Gene15227	-	C22230:72578-73073	291	24.9961	1e-05	2499610	2.739e-07	1.13859e-06	DOWN
striiformis_Gene21159	-	scaffold773:153073-154366	1137	24.9816	1e-05	2498160	2.739e-07	1.13859e-06	DOWN
striiformis_Gene11800	-	C21734:51395-52072	528	24.8992	1e-05	2489920	2.739e-07	1.13859e-06	DOWN
striiformis_Gene3784	-	C18018:10317-11949	1632	24.8406	1e-05	2484060	2.739e-07	1.13859e-06	DOWN
striiformis_Gene3158	-	C17224:32-656	624	24.8136	1e-05	2481360	2.739e-07	1.13859e-06	DOWN
striiformis_Gene29094	-	scaffold290:143685-144357	468	24.7888	1e-05	2478880	2.739e-07	1.13859e-06	DOWN
striiformis_Gene22602	-	scaffold253:52939-53455	516	24.7557	1e-05	2475570	2.739e-07	1.13859e-06	DOWN
striiformis_Gene22638	-	scaffold253:238023-239557	1362	24.5877	1e-05	2458770	2.739e-07	1.13859e-06	DOWN
striiformis_Gene12839	-	C21946:46743-47448	705	24.494	1e-05	2449400	2.739e-07	1.13859e-06	DOWN
striiformis_Gene3065	-	C17076:6109-7585	1476	24.4781	1e-05	2447810	2.739e-07	1.13859e-06	DOWN
striiformis_Gene20184	-	scaffold248:19740-20744	885	24.4696	1e-05	2446960	2.739e-07	1.13859e-06	DOWN
striiformis_Gene28528	-	scaffold45:111680-112768	777	24.3645	1e-05	2436450	2.739e-07	1.13859e-06	DOWN
striiformis_Gene27072	-	scaffold447:3441-4477	747	24.2809	1e-05	2428090	2.739e-07	1.13859e-06	DOWN
striiformis_Gene28743	-	scaffold146:102008-103688	891	24.2428	1e-05	2424280	2.739e-07	1.13859e-06	DOWN
striiformis_Gene15192	sp|Q09729|YA4C_SCHPO Arrestin domain-containing protein C31A2.12 OS=Schizosaccharomyces pombe (strain 972 / ATCC 24843) GN=SPAC31A2.12 PE=1 SV=1	scaffold94:2845-5391	2151	24.1962	1e-05	2419620	2.739e-07	1.13859e-06	DOWN
striiformis_Gene11350	-	scaffold968:17811-18625	609	24.1445	1e-05	2414450	2.739e-07	1.13859e-06	DOWN
striiformis_Gene27305	sp|O59814|YCT4_SCHPO Uncharacterized transporter C794.04c OS=Schizosaccharomyces pombe (strain 972 / ATCC 24843) GN=SPCC794.04c PE=3 SV=1	scaffold860:201291-203061	1011	24.0613	1e-05	2406130	2.739e-07	1.13859e-06	DOWN
striiformis_Gene12622	sp|F1QBY1|NIPLB_DANRE Nipped-B-like protein B OS=Danio rerio GN=nipblb PE=2 SV=1	scaffold586:71092-73092	1548	23.9424	1e-05	2394240	5.38004e-07	2.16276e-06	DOWN
striiformis_Gene9196	-	C20834:13695-15884	1404	23.9165	1e-05	2391650	5.38004e-07	2.16276e-06	DOWN
striiformis_Gene23438	-	scaffold198:78900-79323	423	23.9135	1e-05	2391350	5.38004e-07	2.16276e-06	DOWN
striiformis_Gene26133	-	scaffold429:363098-364668	1419	23.8642	1e-05	2386420	5.38004e-07	2.16276e-06	DOWN
striiformis_Gene23807	-	scaffold49:195215-195786	474	23.7614	1e-05	2376140	5.38004e-07	2.16276e-06	DOWN
striiformis_Gene4113	-	C18362:11893-13107	1083	23.7001	1e-05	2370010	5.38004e-07	2.16276e-06	DOWN
striiformis_Gene5715	-	C19636:8629-10018	1389	23.6487	1e-05	2364870	5.38004e-07	2.16276e-06	DOWN
striiformis_Gene11436	-	scaffold996:18002-18535	459	23.6227	1e-05	2362270	5.38004e-07	2.16276e-06	DOWN
striiformis_Gene3809	-	C17938:12934-14509	1080	23.5484	1e-05	2354840	5.38004e-07	2.16276e-06	DOWN
striiformis_Gene29299	-	scaffold89:563564-564179	615	23.5031	1e-05	2350310	5.38004e-07	2.16276e-06	DOWN
striiformis_Gene1354	-	C13116:3553-5038	1485	23.4906	1e-05	2349060	5.38004e-07	2.16276e-06	DOWN
striiformis_Gene10914	-	C21462:15688-17128	1368	23.0795	1e-05	2307950	5.38004e-07	2.16276e-06	DOWN
striiformis_Gene8229	-	C20538:25704-26548	702	23.0617	1e-05	2306170	5.38004e-07	2.16276e-06	DOWN
striiformis_Gene19621	-	scaffold963:137437-139280	1722	23.0197	1e-05	2301970	5.38004e-07	2.16276e-06	DOWN
striiformis_Gene13639	sp|Q92429|SODM_GANMI Superoxide dismutase [Mn], mitochondrial OS=Ganoderma microsporum PE=2 SV=1	scaffold268:86703-87884	720	22.9523	1e-05	2295230	1.05534e-06	4.11972e-06	DOWN
striiformis_Gene13185	-	C22026:54178-57258	2724	22.6151	1e-05	2261510	1.05534e-06	4.11972e-06	DOWN
striiformis_Gene19438	-	scaffold141:114760-116640	1758	22.6002	1e-05	2260020	1.05534e-06	4.11972e-06	DOWN
striiformis_Gene18488	-	scaffold550:142581-145051	1332	22.586	1e-05	2258600	1.05534e-06	4.11972e-06	DOWN
striiformis_Gene21672	-	scaffold532:113123-113955	669	22.5152	1e-05	2251520	1.05534e-06	4.11972e-06	DOWN
striiformis_Gene11780	sp|P49789|FHIT_HUMAN Bis(5'-adenosyl)-triphosphatase OS=Homo sapiens GN=FHIT PE=1 SV=3	scaffold567:63354-64313	504	22.5088	1e-05	2250880	1.05534e-06	4.11972e-06	DOWN
striiformis_Gene9833	sp|Q9QUR6|PPCE_MOUSE Prolyl endopeptidase OS=Mus musculus GN=Prep PE=2 SV=1	C21082:22702-26528	2466	22.4967	1e-05	2249670	1.05534e-06	4.11972e-06	DOWN
striiformis_Gene22611	-	scaffold253:96737-97999	723	22.4493	1e-05	2244930	1.05534e-06	4.11972e-06	DOWN
striiformis_Gene25640	-	scaffold660:224080-224800	432	22.447	1e-05	2244700	1.05534e-06	4.11972e-06	DOWN
striiformis_Gene6771	-	C20114:14401-15843	1206	22.4426	1e-05	2244260	1.05534e-06	4.11972e-06	DOWN
striiformis_Gene21676	-	scaffold532:131224-133456	1026	22.4419	1e-05	2244190	1.05534e-06	4.11972e-06	DOWN
striiformis_Gene22542	-	scaffold503:54027-54591	564	22.3985	1e-05	2239850	1.05534e-06	4.11972e-06	DOWN
striiformis_Gene25660	-	scaffold660:335032-336848	654	22.2529	1e-05	2225290	1.05534e-06	4.11972e-06	DOWN
striiformis_Gene16892	-	scaffold701:7098-7821	645	22.2448	1e-05	2224480	1.05534e-06	4.11972e-06	DOWN
striiformis_Gene17301	-	scaffold261:85299-87839	2307	22.2261	1e-05	2222610	1.05534e-06	4.11972e-06	DOWN
striiformis_Gene14073	-	C22132:56255-57077	822	22.2141	1e-05	2221410	1.05534e-06	4.11972e-06	DOWN
striiformis_Gene26249	-	scaffold750:156795-157300	429	22.1613	1e-05	2216130	1.05534e-06	4.11972e-06	DOWN
striiformis_Gene20800	-	scaffold526:154359-155656	1191	22.0675	1e-05	2206750	1.05534e-06	4.11972e-06	DOWN
striiformis_Gene22789	sp|P31795|POL_MLVRK Pol polyprotein (Fragment) OS=Radiation murine leukemia virus (strain Kaplan) GN=pol PE=3 SV=1	scaffold212:192530-193487	957	22.0014	1e-05	2200140	1.05534e-06	4.11972e-06	DOWN
striiformis_Gene20587	-	scaffold548:169096-170457	1245	21.9453	1e-05	2194530	2.06712e-06	7.82851e-06	DOWN
striiformis_Gene23193	-	scaffold131:206122-207175	996	21.9046	1e-05	2190460	2.06712e-06	7.82851e-06	DOWN
striiformis_Gene13265	-	C22058:6737-7775	702	21.8687	1e-05	2186870	2.06712e-06	7.82851e-06	DOWN
striiformis_Gene9535	-	C20958:35439-36304	633	21.7377	1e-05	2173770	2.06712e-06	7.82851e-06	DOWN
striiformis_Gene6097	-	C19872:17599-18661	846	21.5628	1e-05	2156280	2.06712e-06	7.82851e-06	DOWN
striiformis_Gene13518	-	scaffold797:37686-38760	879	21.5462	1e-05	2154620	2.06712e-06	7.82851e-06	DOWN
striiformis_Gene1773	sp|Q09927|AZET_SCHPO L-azetidine-2-carboxylic acid acetyltransferase OS=Schizosaccharomyces pombe (strain 972 / ATCC 24843) GN=ppr1 PE=1 SV=1	C14504:127-973	516	21.5142	1e-05	2151420	2.06712e-06	7.82851e-06	DOWN
striiformis_Gene28588	-	scaffold45:468982-469786	645	21.4967	1e-05	2149670	2.06712e-06	7.82851e-06	DOWN
striiformis_Gene4223	-	C18464:12806-13687	726	21.4816	1e-05	2148160	2.06712e-06	7.82851e-06	DOWN
striiformis_Gene25708	sp|Q08912|YO389_YEAST Uncharacterized protein YOR389W OS=Saccharomyces cerevisiae (strain ATCC 204508 / S288c) GN=YOR389W PE=2 SV=1	scaffold201:219435-221344	1728	21.4622	1e-05	2146220	2.06712e-06	7.82851e-06	DOWN
striiformis_Gene6450	-	C20024:23415-24998	744	21.2662	1e-05	2126620	2.06712e-06	7.82851e-06	DOWN
striiformis_Gene10215	-	C21214:18880-19915	1035	21.1591	1e-05	2115910	2.06712e-06	7.82851e-06	DOWN
striiformis_Gene25140	sp|Q55EF8|Y9096_DICDI Transmembrane protein DDB_G0269096 OS=Dictyostelium discoideum GN=DDB_G0269096 PE=4 SV=1	scaffold538:126808-128022	1107	21.1311	1e-05	2113110	2.06712e-06	7.82851e-06	DOWN
striiformis_Gene21179	-	scaffold773:223185-224545	969	21.0897	1e-05	2108970	2.06712e-06	7.82851e-06	DOWN
striiformis_Gene18441	-	scaffold691:83855-86354	2115	21.0873	1e-05	2108730	2.06712e-06	7.82851e-06	DOWN
striiformis_Gene14576	-	scaffold984:22904-23939	906	21.0599	1e-05	2105990	2.06712e-06	7.82851e-06	DOWN
striiformis_Gene10070	-	C21162:22418-23231	813	21.0324	1e-05	2103240	2.06712e-06	7.82851e-06	DOWN
striiformis_Gene27341	-	scaffold860:387143-388864	1407	21.0019	1e-05	2100190	2.06712e-06	7.82851e-06	DOWN
striiformis_Gene4494	-	C18812:12900-14243	717	21.0016	1e-05	2100160	2.06712e-06	7.82851e-06	DOWN
striiformis_Gene2158	-	C15522:32-896	804	20.8811	1e-05	2088110	4.04248e-06	1.47929e-05	DOWN
striiformis_Gene14677	-	C22190:4886-6647	1761	20.7621	1e-05	2076210	4.04248e-06	1.47929e-05	DOWN
striiformis_Gene20941	-	scaffold602:214696-216168	945	20.6901	1e-05	2069010	4.04248e-06	1.47929e-05	DOWN
striiformis_Gene573	-	C9224:395-1337	864	20.6271	1e-05	2062710	4.04248e-06	1.47929e-05	DOWN
striiformis_Gene4728	-	C19028:1481-3558	1824	20.5438	1e-05	2054380	4.04248e-06	1.47929e-05	DOWN
striiformis_Gene23729	-	scaffold913:125268-127326	1329	20.4132	1e-05	2041320	4.04248e-06	1.47929e-05	DOWN
striiformis_Gene7331	sp|D2XNR2|FLOT6_MEDTR Flotillin-like protein 6 OS=Medicago truncatula GN=FLOT6 PE=2 SV=1	scaffold809:249-1499	1191	20.379	1e-05	2037900	4.04248e-06	1.47929e-05	DOWN
striiformis_Gene12471	-	scaffold579:16490-17354	555	20.3573	1e-05	2035730	4.04248e-06	1.47929e-05	DOWN
striiformis_Gene11855	-	scaffold511:5715-6844	939	20.3546	1e-05	2035460	4.04248e-06	1.47929e-05	DOWN
striiformis_Gene18504	-	scaffold495:33176-34138	885	20.3543	1e-05	2035430	4.04248e-06	1.47929e-05	DOWN
striiformis_Gene17588	sp|Q4A0Q1|BETA_STAS1 Choline dehydrogenase OS=Staphylococcus saprophyticus subsp. saprophyticus (strain ATCC 15305 / DSM 20229) GN=betA PE=3 SV=1	scaffold708:1668-2715	606	20.3447	1e-05	2034470	4.04248e-06	1.47929e-05	DOWN
striiformis_Gene12035	-	scaffold176:9092-10389	1221	20.3167	1e-05	2031670	4.04248e-06	1.47929e-05	DOWN
striiformis_Gene19893	-	scaffold237:106412-108292	1758	20.3112	1e-05	2031120	4.04248e-06	1.47929e-05	DOWN
striiformis_Gene27476	-	scaffold233:175377-176232	615	20.2741	1e-05	2027410	4.04248e-06	1.47929e-05	DOWN
striiformis_Gene29507	-	scaffold246:230667-231807	834	20.2461	1e-05	2024610	4.04248e-06	1.47929e-05	DOWN
striiformis_Gene29146	-	scaffold290:397420-398836	1416	20.2246	1e-05	2022460	4.04248e-06	1.47929e-05	DOWN
striiformis_Gene18099	-	scaffold770:71202-72637	1341	20.2075	1e-05	2020750	4.04248e-06	1.47929e-05	DOWN
striiformis_Gene18649	-	scaffold745:39569-41013	1308	20.2062	1e-05	2020620	4.04248e-06	1.47929e-05	DOWN
striiformis_Gene14219	-	scaffold260:2046-3153	777	20.1408	1e-05	2014080	4.04248e-06	1.47929e-05	DOWN
striiformis_Gene8395	-	C20608:26122-31770	2493	20.1366	1e-05	2013660	4.04248e-06	1.47929e-05	DOWN
striiformis_Gene12958	-	C21992:9178-10595	1248	20.1045	1e-05	2010450	4.04248e-06	1.47929e-05	DOWN
striiformis_Gene25443	-	scaffold132:282048-286817	2511	19.9984	1e-05	1999840	7.89191e-06	2.78899e-05	DOWN
striiformis_Gene10985	-	C21474:38116-39683	1419	19.9599	1e-05	1995990	7.89191e-06	2.78899e-05	DOWN
striiformis_Gene10816	-	scaffold849:28681-31762	3081	19.9518	1e-05	1995180	7.89191e-06	2.78899e-05	DOWN
striiformis_Gene2903	sp|A7ERM5|ATG26_SCLS1 Sterol 3-beta-glucosyltransferase OS=Sclerotinia sclerotiorum (strain ATCC 18683 / 1980 / Ss-1) GN=atg26 PE=3 SV=1	C16844:7258-8804	1236	19.7723	1e-05	1977230	7.89191e-06	2.78899e-05	DOWN
striiformis_Gene27864	-	scaffold269:185780-186461	603	19.6933	1e-05	1969330	7.89191e-06	2.78899e-05	DOWN
striiformis_Gene13579	-	scaffold761:44710-45385	675	19.6437	1e-05	1964370	7.89191e-06	2.78899e-05	DOWN
striiformis_Gene22147	-	scaffold938:217139-218207	912	19.6133	1e-05	1961330	7.89191e-06	2.78899e-05	DOWN
striiformis_Gene21920	-	scaffold760:127571-128885	1314	19.6064	1e-05	1960640	7.89191e-06	2.78899e-05	DOWN
striiformis_Gene12105	-	C21788:55126-57816	2136	19.5903	1e-05	1959030	7.89191e-06	2.78899e-05	DOWN
striiformis_Gene21874	-	scaffold166:193687-195507	1389	19.4407	1e-05	1944070	7.89191e-06	2.78899e-05	DOWN
striiformis_Gene16013	-	scaffold559:98839-99253	414	19.373	1e-05	1937300	7.89191e-06	2.78899e-05	DOWN
striiformis_Gene14020	-	scaffold53:70031-71347	1224	19.3539	1e-05	1935390	7.89191e-06	2.78899e-05	DOWN
striiformis_Gene25468	sp|O59896|LAC1_PYCCI Laccase OS=Pycnoporus cinnabarinus GN=LCC3-1 PE=1 SV=1	scaffold867:32924-36755	1890	19.3419	1e-05	1934190	7.89191e-06	2.78899e-05	DOWN
striiformis_Gene22456	-	scaffold788:140329-140929	600	19.3059	1e-05	1930590	7.89191e-06	2.78899e-05	DOWN
striiformis_Gene14049	-	scaffold650:55806-56722	702	19.27	1e-05	1927000	7.89191e-06	2.78899e-05	DOWN
striiformis_Gene8544	-	scaffold628:26991-27509	456	19.2437	1e-05	1924370	7.89191e-06	2.78899e-05	DOWN
striiformis_Gene4453	-	C18756:18574-19345	771	19.2115	1e-05	1921150	7.89191e-06	2.78899e-05	DOWN
striiformis_Gene3246	-	C17384:2247-3157	576	19.1888	1e-05	1918880	7.89191e-06	2.78899e-05	DOWN
striiformis_Gene21397	-	scaffold962:5794-6217	423	19.1098	1e-05	1910980	7.89191e-06	2.78899e-05	DOWN
striiformis_Gene21015	-	scaffold831:154436-155543	1107	19.088	1e-05	1908800	7.89191e-06	2.78899e-05	DOWN
striiformis_Gene15077	-	scaffold885:24794-26702	1047	19.0445	1e-05	1904450	7.89191e-06	2.78899e-05	DOWN
striiformis_Gene6433	-	C20020:23730-25895	2097	19.0383	1e-05	1903830	7.89191e-06	2.78899e-05	DOWN
striiformis_Gene82	-	C4946:169-760	591	19.0323	1e-05	1903230	7.89191e-06	2.78899e-05	DOWN
striiformis_Gene28108	-	scaffold599:329461-330156	516	19.0164	1e-05	1901640	7.89191e-06	2.78899e-05	DOWN
striiformis_Gene22033	-	scaffold742:203340-204990	1650	19.004	1e-05	1900400	7.89191e-06	2.78899e-05	DOWN
striiformis_Gene27414	-	scaffold20:323443-325444	2001	18.97	1e-05	1897000	1.53779e-05	5.23196e-05	DOWN
striiformis_Gene26002	sp|P07250|IPMK_YEAST Inositol polyphosphate multikinase OS=Saccharomyces cerevisiae (strain ATCC 204508 / S288c) GN=ARG82 PE=1 SV=1	scaffold498:330243-331648	1233	18.9378	1e-05	1893780	1.53779e-05	5.23196e-05	DOWN
striiformis_Gene14349	-	C22152:40080-41551	849	18.9268	1e-05	1892680	1.53779e-05	5.23196e-05	DOWN
striiformis_Gene12378	-	scaffold241:41106-42068	663	18.9175	1e-05	1891750	1.53779e-05	5.23196e-05	DOWN
striiformis_Gene19254	sp|P53134|YGL4_YEAST Putative oligopeptide transporter YGL114W OS=Saccharomyces cerevisiae (strain ATCC 204508 / S288c) GN=YGL114W PE=1 SV=1	scaffold531:12491-16219	2622	18.9094	1e-05	1890940	1.53779e-05	5.23196e-05	DOWN
striiformis_Gene15243	-	scaffold988:45762-48235	2013	18.8701	1e-05	1887010	1.53779e-05	5.23196e-05	DOWN
striiformis_Gene21917	-	scaffold760:112135-112444	309	18.8246	1e-05	1882460	1.53779e-05	5.23196e-05	DOWN
striiformis_Gene13749	-	scaffold695:75186-76355	747	18.7844	1e-05	1878440	1.53779e-05	5.23196e-05	DOWN
striiformis_Gene12283	-	scaffold802:17138-18184	714	18.7511	1e-05	1875110	1.53779e-05	5.23196e-05	DOWN
striiformis_Gene6426	-	C20016:14875-15373	498	18.6173	1e-05	1861730	1.53779e-05	5.23196e-05	DOWN
striiformis_Gene19481	-	scaffold564:135088-136227	585	18.5536	1e-05	1855360	1.53779e-05	5.23196e-05	DOWN
striiformis_Gene29377	-	scaffold61:286519-287454	861	18.3742	1e-05	1837420	1.53779e-05	5.23196e-05	DOWN
striiformis_Gene11706	-	C21706:25398-26142	744	18.3518	1e-05	1835180	1.53779e-05	5.23196e-05	DOWN
striiformis_Gene23672	-	scaffold242:140918-141932	1014	18.2071	1e-05	1820710	1.53779e-05	5.23196e-05	DOWN
striiformis_Gene1415	-	C13366:4339-5820	1302	18.1943	1e-05	1819430	1.53779e-05	5.23196e-05	DOWN
striiformis_Gene23413	-	scaffold981:243932-245004	627	18.182	1e-05	1818200	1.53779e-05	5.23196e-05	DOWN
striiformis_Gene475	-	C8628:1456-2413	957	18.1576	1e-05	1815760	1.53779e-05	5.23196e-05	DOWN
striiformis_Gene26232	-	scaffold750:88398-90076	759	18.1433	1e-05	1814330	1.53779e-05	5.23196e-05	DOWN
striiformis_Gene28362	-	scaffold179:445628-447165	1455	18.1006	1e-05	1810060	1.53779e-05	5.23196e-05	DOWN
striiformis_Gene24084	sp|Q80T14|FRAS1_MOUSE Extracellular matrix protein FRAS1 OS=Mus musculus GN=Fras1 PE=2 SV=2	scaffold814:255919-258705	2448	18.0119	1e-05	1801190	1.53779e-05	5.23196e-05	DOWN
striiformis_Gene27908	-	scaffold269:410443-411829	1386	17.9563	1e-05	1795630	2.99032e-05	9.82345e-05	DOWN
striiformis_Gene24094	-	scaffold814:297485-298436	951	17.9487	1e-05	1794870	2.99032e-05	9.82345e-05	DOWN
striiformis_Gene27442	-	scaffold233:10010-11515	849	17.8701	1e-05	1787010	2.99032e-05	9.82345e-05	DOWN
striiformis_Gene711	-	C10120:1785-2590	363	17.8689	1e-05	1786890	2.99032e-05	9.82345e-05	DOWN
striiformis_Gene23210	-	scaffold689:23418-25730	1887	17.8492	1e-05	1784920	2.99032e-05	9.82345e-05	DOWN
striiformis_Gene18389	-	scaffold864:30760-31766	921	17.7573	1e-05	1775730	2.99032e-05	9.82345e-05	DOWN
striiformis_Gene27287	sp|P40996|SCD2_SCHPO Protein scd2/ral3 OS=Schizosaccharomyces pombe (strain 972 / ATCC 24843) GN=scd2 PE=1 SV=1	scaffold860:116909-119450	2373	17.7301	1e-05	1773010	2.99032e-05	9.82345e-05	DOWN
striiformis_Gene23625	-	scaffold150:226901-228869	1968	17.7203	1e-05	1772030	2.99032e-05	9.82345e-05	DOWN
striiformis_Gene28186	-	scaffold856:142628-144560	1749	17.6765	1e-05	1767650	2.99032e-05	9.82345e-05	DOWN
striiformis_Gene15916	-	scaffold684:60219-60987	768	17.5778	1e-05	1757780	2.99032e-05	9.82345e-05	DOWN
striiformis_Gene3249	-	C17384:12301-13583	768	17.5575	1e-05	1755750	2.99032e-05	9.82345e-05	DOWN
striiformis_Gene5017	-	C19068:12461-14003	1308	17.5427	1e-05	1754270	2.99032e-05	9.82345e-05	DOWN
striiformis_Gene27899	-	scaffold269:348044-349189	984	17.4843	1e-05	1748430	2.99032e-05	9.82345e-05	DOWN
striiformis_Gene17691	-	scaffold572:81235-82943	1215	17.461	1e-05	1746100	2.99032e-05	9.82345e-05	DOWN
striiformis_Gene20643	-	scaffold593:96758-97301	543	17.383	1e-05	1738300	2.99032e-05	9.82345e-05	DOWN
striiformis_Gene4179	-	C18426:2516-3589	903	17.3378	1e-05	1733780	2.99032e-05	9.82345e-05	DOWN
striiformis_Gene25644	-	scaffold660:252199-253683	1269	17.1857	1e-05	1718570	2.99032e-05	9.82345e-05	DOWN
striiformis_Gene22979	-	scaffold203:69671-71035	1098	17.1806	1e-05	1718060	2.99032e-05	9.82345e-05	DOWN
striiformis_Gene22224	-	scaffold165:124425-125223	603	17.1222	1e-05	1712220	2.99032e-05	9.82345e-05	DOWN
striiformis_Gene3632	-	C17864:237-1254	828	17.0622	1e-05	1706220	2.99032e-05	9.82345e-05	DOWN
striiformis_Gene23057	-	scaffold453:165743-169265	3522	17.0403	1e-05	1704030	2.99032e-05	9.82345e-05	DOWN
striiformis_Gene18808	-	scaffold763:12478-12967	489	17.037	1e-05	1703700	2.99032e-05	9.82345e-05	DOWN
striiformis_Gene16256	-	scaffold245:10913-12091	915	17.0156	1e-05	1701560	2.99032e-05	9.82345e-05	DOWN
striiformis_Gene14708	-	scaffold570:35592-36924	1233	17.0096	1e-05	1700960	2.99032e-05	9.82345e-05	DOWN
striiformis_Gene19745	-	scaffold672:162838-164196	798	17.0095	1e-05	1700950	2.99032e-05	9.82345e-05	DOWN
striiformis_Gene23179	sp|P14133|ASO_CUCSA L-ascorbate oxidase OS=Cucumis sativus PE=1 SV=1	scaffold131:141436-145060	2715	17.0079	1e-05	1700790	2.99032e-05	9.82345e-05	DOWN
striiformis_Gene13462	-	C22076:48398-50741	1785	16.995	1e-05	1699500	5.80163e-05	0.000182553	DOWN
striiformis_Gene24044	sp|Q9AAW1|METE_CAUCR 5-methyltetrahydropteroyltriglutamate--homocysteine methyltransferase OS=Caulobacter crescentus (strain ATCC 19089 / CB15) GN=metE PE=3 SV=1	scaffold814:106844-109749	2313	16.8167	1e-05	1681670	5.80163e-05	0.000182553	DOWN
striiformis_Gene5219	-	C19348:23480-23954	474	16.8087	1e-05	1680870	5.80163e-05	0.000182553	DOWN
striiformis_Gene5171	-	C19318:6644-7993	945	16.797	1e-05	1679700	5.80163e-05	0.000182553	DOWN
striiformis_Gene5176	-	C19320:3372-5487	1392	16.7906	1e-05	1679060	5.80163e-05	0.000182553	DOWN
striiformis_Gene28548	-	scaffold45:268814-269903	993	16.7604	1e-05	1676040	5.80163e-05	0.000182553	DOWN
striiformis_Gene5018	-	C19068:14787-16319	1290	16.6653	1e-05	1666530	5.80163e-05	0.000182553	DOWN
striiformis_Gene23577	-	scaffold240:217433-218546	759	16.6587	1e-05	1665870	5.80163e-05	0.000182553	DOWN
striiformis_Gene6057	-	C19844:24686-27899	2415	16.6472	1e-05	1664720	5.80163e-05	0.000182553	DOWN
striiformis_Gene27822	sp|O14351|YB45_SCHPO Uncharacterized oxidoreductase C30D10.05c OS=Schizosaccharomyces pombe (strain 972 / ATCC 24843) GN=SPBC30D10.05c PE=3 SV=1	scaffold269:6313-10123	1056	16.6337	1e-05	1663370	5.80163e-05	0.000182553	DOWN
striiformis_Gene9461	sp|Q9P7V8|MPCP_SCHPO Probable mitochondrial phosphate carrier protein OS=Schizosaccharomyces pombe (strain 972 / ATCC 24843) GN=SPBC1703.13c PE=3 SV=1	C20926:39265-41468	1506	16.6102	1e-05	1661020	5.80163e-05	0.000182553	DOWN
striiformis_Gene9487	-	C20946:15624-17484	1770	16.5394	1e-05	1653940	5.80163e-05	0.000182553	DOWN
striiformis_Gene7226	-	C20256:28460-29255	795	16.5036	1e-05	1650360	5.80163e-05	0.000182553	DOWN
striiformis_Gene21396	-	scaffold962:3052-4558	1437	16.366	1e-05	1636600	5.80163e-05	0.000182553	DOWN
striiformis_Gene18207	-	scaffold654:3685-5300	1485	16.2921	1e-05	1629210	5.80163e-05	0.000182553	DOWN
striiformis_Gene15612	sp|Q9FT72|RQL3_ARATH ATP-dependent DNA helicase Q-like 3 OS=Arabidopsis thaliana GN=RECQL3 PE=1 SV=1	C22254:114655-115923	1077	16.2918	1e-05	1629180	5.80163e-05	0.000182553	DOWN
striiformis_Gene17276	-	scaffold193:88833-90936	1461	16.2629	1e-05	1626290	5.80163e-05	0.000182553	DOWN
striiformis_Gene26720	-	scaffold644:17487-18238	432	16.2527	1e-05	1625270	5.80163e-05	0.000182553	DOWN
striiformis_Gene14147	-	scaffold676:77406-78711	1305	16.2346	1e-05	1623460	5.80163e-05	0.000182553	DOWN
striiformis_Gene1141	sp|Q05654|RTF21_SCHPO Retrotransposable element Tf2 155 kDa protein type 1 OS=Schizosaccharomyces pombe (strain 972 / ATCC 24843) GN=Tf2-1 PE=4 SV=1	C12312:120-4722	4473	16.1072	1e-05	1610720	5.80163e-05	0.000182553	DOWN
striiformis_Gene17062	-	scaffold741:97994-101319	1920	16.075	1e-05	1607500	5.80163e-05	0.000182553	DOWN
striiformis_Gene12309	-	C21830:31365-32190	825	16.0634	1e-05	1606340	5.80163e-05	0.000182553	DOWN
striiformis_Gene6420	-	C20010:19307-19976	669	16.0448	1e-05	1604480	5.80163e-05	0.000182553	DOWN
striiformis_Gene12465	-	C21866:63878-65257	918	15.9913	1e-05	1599130	0.000112277	0.000340781	DOWN
striiformis_Gene19066	-	scaffold186:139498-140164	666	15.8624	1e-05	1586240	0.000112277	0.000340781	DOWN
striiformis_Gene20239	-	scaffold929:73994-78464	2595	15.859	1e-05	1585900	0.000112277	0.000340781	DOWN
striiformis_Gene2551	-	C16240:558-2223	1665	15.8578	1e-05	1585780	0.000112277	0.000340781	DOWN
striiformis_Gene14894	sp|E3JV98|THI4_PUCGT Thiamine thiazole synthase OS=Puccinia graminis f. sp. tritici (strain CRL 75-36-700-3 / race SCCL) GN=PGTG_01304 PE=3 SV=1	scaffold80:13752-15311	1008	15.7815	1e-05	1578150	0.000112277	0.000340781	DOWN
striiformis_Gene3576	-	C17780:40-766	726	15.7707	1e-05	1577070	0.000112277	0.000340781	DOWN
striiformis_Gene17150	-	C22294:39481-42797	1833	15.7338	1e-05	1573380	0.000112277	0.000340781	DOWN
striiformis_Gene4836	-	C19114:12542-14688	1002	15.7237	1e-05	1572370	0.000112277	0.000340781	DOWN
striiformis_Gene16069	-	scaffold912:1692-3602	1845	15.6328	1e-05	1563280	0.000112277	0.000340781	DOWN
striiformis_Gene10525	-	C21306:8031-10042	831	15.6132	1e-05	1561320	0.000112277	0.000340781	DOWN
striiformis_Gene18992	-	scaffold474:115126-115944	282	15.5822	1e-05	1558220	0.000112277	0.000340781	DOWN
striiformis_Gene29006	-	scaffold12:343533-344500	624	15.567	1e-05	1556700	0.000112277	0.000340781	DOWN
striiformis_Gene21653	-	scaffold532:38305-40100	1554	15.5559	1e-05	1555590	0.000112277	0.000340781	DOWN
striiformis_Gene17969	-	scaffold705:31454-32048	594	15.4635	1e-05	1546350	0.000112277	0.000340781	DOWN
striiformis_Gene15486	-	C22252:26976-28727	1350	15.4168	1e-05	1541680	0.000112277	0.000340781	DOWN
striiformis_Gene6230	-	C19930:6770-8024	1047	15.391	1e-05	1539100	0.000112277	0.000340781	DOWN
striiformis_Gene22451	-	scaffold788:120652-122013	642	15.2941	1e-05	1529410	0.000112277	0.000340781	DOWN
striiformis_Gene3002	-	C17008:1435-2152	663	15.2104	1e-05	1521040	0.000112277	0.000340781	DOWN
striiformis_Gene28238	-	scaffold856:403390-405583	2193	15.1984	1e-05	1519840	0.000112277	0.000340781	DOWN
striiformis_Gene18946	-	scaffold185:105743-107016	855	15.1801	1e-05	1518010	0.000112277	0.000340781	DOWN
striiformis_Gene24160	-	scaffold136:26932-28077	984	15.1627	1e-05	1516270	0.000112277	0.000340781	DOWN
striiformis_Gene2866	-	C16774:1131-2718	1425	15.1367	1e-05	1513670	0.000112277	0.000340781	DOWN
striiformis_Gene26512	-	scaffold464:262991-264181	630	15.0871	1e-05	1508710	0.000112277	0.000340781	DOWN
striiformis_Gene9958	sp|Q8BJ64|CHDH_MOUSE Choline dehydrogenase, mitochondrial OS=Mus musculus GN=Chdh PE=1 SV=1	scaffold940:3573-6065	1923	15.0567	1e-05	1505670	0.000112277	0.000340781	DOWN
striiformis_Gene12374	sp|P08414|KCC4_MOUSE Calcium/calmodulin-dependent protein kinase type IV OS=Mus musculus GN=Camk4 PE=1 SV=2	scaffold241:25240-26348	930	15.0378	1e-05	1503780	0.000112277	0.000340781	DOWN
striiformis_Gene16947	-	C22288:133881-134733	852	15.0263	1e-05	1502630	0.000112277	0.000340781	DOWN
striiformis_Gene6713	sp|O60044|QCR2_NEUCR Cytochrome b-c1 complex subunit 2, mitochondrial OS=Neurospora crassa (strain ATCC 24698 / 74-OR23-1A / CBS 708.71 / DSM 1257 / FGSC 987) GN=qcr-2 PE=2 SV=2	scaffold554:21459-22946	1365	15.0024	1e-05	1500240	0.000112277	0.000340781	DOWN
striiformis_Gene2839	-	C16730:1375-3508	1785	14.9988	1e-05	1499880	0.000216683	0.000631386	DOWN
striiformis_Gene18275	-	scaffold460:134451-138668	546	14.9878	1e-05	1498780	0.000216683	0.000631386	DOWN
striiformis_Gene18647	-	scaffold745:34595-35348	675	14.9612	1e-05	1496120	0.000216683	0.000631386	DOWN
striiformis_Gene17214	-	scaffold674:80487-82047	1128	14.9495	1e-05	1494950	0.000216683	0.000631386	DOWN
striiformis_Gene15880	-	scaffold629:4571-6130	987	14.8904	1e-05	1489040	0.000216683	0.000631386	DOWN
striiformis_Gene28457	-	scaffold140:347713-349644	1449	14.8591	1e-05	1485910	0.000216683	0.000631386	DOWN
striiformis_Gene12015	sp|Q9P378|GAS1_SCHPO 1,3-beta-glucanosyltransferase gas1 OS=Schizosaccharomyces pombe (strain 972 / ATCC 24843) GN=gas1 PE=1 SV=1	C21760:15101-17045	1563	14.8416	1e-05	1484160	0.000216683	0.000631386	DOWN
striiformis_Gene401	sp|P10978|POLX_TOBAC Retrovirus-related Pol polyprotein from transposon TNT 1-94 OS=Nicotiana tabacum PE=2 SV=1	C8078:75-2478	2403	14.8375	1e-05	1483750	0.000216683	0.000631386	DOWN
striiformis_Gene1220	-	C12650:3345-4729	1044	14.8297	1e-05	1482970	0.000216683	0.000631386	DOWN
striiformis_Gene7038	-	C20242:5527-6965	1125	14.7968	1e-05	1479680	0.000216683	0.000631386	DOWN
striiformis_Gene21464	-	scaffold830:91827-93713	1614	14.7773	1e-05	1477730	0.000216683	0.000631386	DOWN
striiformis_Gene10783	-	C21412:52923-53782	624	14.7535	1e-05	1475350	0.000216683	0.000631386	DOWN
striiformis_Gene24964	sp|Q12314|YO021_YEAST Uncharacterized protein YOR021C OS=Saccharomyces cerevisiae (strain ATCC 204508 / S288c) GN=YOR021C PE=1 SV=1	scaffold19:319813-322150	1080	14.7483	1e-05	1474830	0.000216683	0.000631386	DOWN
striiformis_Gene14447	-	scaffold584:94517-95024	507	14.7156	1e-05	1471560	0.000216683	0.000631386	DOWN
striiformis_Gene21574	-	scaffold423:160628-162074	1242	14.6926	1e-05	1469260	0.000216683	0.000631386	DOWN
striiformis_Gene27085	-	scaffold447:52504-53471	624	14.6123	1e-05	1461230	0.000216683	0.000631386	DOWN
striiformis_Gene10623	-	C21354:51339-52318	585	14.5616	1e-05	1456160	0.000216683	0.000631386	DOWN
striiformis_Gene15414	-	scaffold791:114661-115819	648	14.5455	1e-05	1454550	0.000216683	0.000631386	DOWN
striiformis_Gene17213	-	scaffold674:73752-75315	1140	14.5404	1e-05	1454040	0.000216683	0.000631386	DOWN
striiformis_Gene22238	-	scaffold165:178393-182285	2238	14.5312	1e-05	1453120	0.000216683	0.000631386	DOWN
striiformis_Gene7182	sp|P38278|YBZ1_YEAST UPF0657 nucleolar protein YBR141C OS=Saccharomyces cerevisiae (strain ATCC 204508 / S288c) GN=YBR141C PE=1 SV=2	scaffold552:25420-26305	885	14.5154	1e-05	1451540	0.000216683	0.000631386	DOWN
striiformis_Gene17888	-	scaffold257:112753-113221	468	14.5003	1e-05	1450030	0.000216683	0.000631386	DOWN
striiformis_Gene10717	-	C21376:50294-53031	474	14.4567	1e-05	1445670	0.000216683	0.000631386	DOWN
striiformis_Gene20318	-	scaffold33:51101-52251	789	14.4525	1e-05	1445250	0.000216683	0.000631386	DOWN
striiformis_Gene16011	-	scaffold559:89494-91812	1515	14.4341	1e-05	1443410	0.000216683	0.000631386	DOWN
striiformis_Gene1156	-	C12394:335-962	627	14.4193	1e-05	1441930	0.000216683	0.000631386	DOWN
striiformis_Gene19058	sp|Q8LAD0|PDX2_ARATH Pyridoxal biosynthesis protein PDX2 OS=Arabidopsis thaliana GN=PDX2 PE=1 SV=1	scaffold186:97239-101595	861	14.295	1e-05	1429500	0.000216683	0.000631386	DOWN
striiformis_Gene3847	-	C18082:4244-5915	1572	14.2851	1e-05	1428510	0.000216683	0.000631386	DOWN
striiformis_Gene4007	sp|Q8L840|RQL4A_ARATH ATP-dependent DNA helicase Q-like 4A OS=Arabidopsis thaliana GN=RECQL4A PE=2 SV=1	C18260:7731-8750	954	14.243	1e-05	1424300	0.000216683	0.000631386	DOWN
striiformis_Gene17524	-	scaffold142:36938-38016	987	14.1645	1e-05	1416450	0.000216683	0.000631386	DOWN
striiformis_Gene13018	-	C22006:28610-29136	453	14.1445	1e-05	1414450	0.000216683	0.000631386	DOWN
striiformis_Gene21573	-	scaffold423:158502-160396	1200	14.0972	1e-05	1409720	0.000216683	0.000631386	DOWN
striiformis_Gene27258	-	scaffold656:424964-426701	1737	14.0501	1e-05	1405010	0.000216683	0.000631386	DOWN
striiformis_Gene15474	sp|Q10237|YD14_SCHPO Uncharacterized protein C4G9.04c OS=Schizosaccharomyces pombe (strain 972 / ATCC 24843) GN=SPAC4G9.04c PE=4 SV=1	C22250:83984-87753	2667	14.0479	1e-05	1404790	0.000216683	0.000631386	DOWN
striiformis_Gene16319	-	scaffold909:21393-23605	2145	14.0053	1e-05	1400530	0.000216683	0.000631386	DOWN
striiformis_Gene8724	-	scaffold983:17113-18492	1287	13.9568	1e-05	1395680	0.000416873	0.00116675	DOWN
striiformis_Gene13092	-	C22016:42999-44625	1626	13.9379	1e-05	1393790	0.000416873	0.00116675	DOWN
striiformis_Gene24579	-	scaffold129:264596-265325	396	13.9021	1e-05	1390210	0.000416873	0.00116675	DOWN
striiformis_Gene11092	-	scaffold933:18976-20004	795	13.8933	1e-05	1389330	0.000416873	0.00116675	DOWN
striiformis_Gene19704	-	scaffold169:144269-149584	2775	13.8605	1e-05	1386050	0.000416873	0.00116675	DOWN
striiformis_Gene23296	sp|P03010|TRAC9_MAIZE Putative AC9 transposase OS=Zea mays PE=4 SV=1	scaffold235:243059-243740	597	13.7642	1e-05	1376420	0.000416873	0.00116675	DOWN
striiformis_Gene13859	-	C22110:85954-88722	567	13.6729	1e-05	1367290	0.000416873	0.00116675	DOWN
striiformis_Gene23002	-	scaffold203:150579-151344	693	13.6491	1e-05	1364910	0.000416873	0.00116675	DOWN
striiformis_Gene5872	-	C19744:6861-8008	915	13.6394	1e-05	1363940	0.000416873	0.00116675	DOWN
striiformis_Gene7758	sp|Q9P7G4|OMA1_SCHPO Mitochondrial metalloendopeptidase OMA1 OS=Schizosaccharomyces pombe (strain 972 / ATCC 24843) GN=oma1 PE=3 SV=1	scaffold41:28938-30070	1074	13.581	1e-05	1358100	0.000416873	0.00116675	DOWN
striiformis_Gene25932	-	scaffold803:351914-352824	648	13.5806	1e-05	1358060	0.000416873	0.00116675	DOWN
striiformis_Gene4458	-	C18758:16788-17346	558	13.5426	1e-05	1354260	0.000416873	0.00116675	DOWN
striiformis_Gene13965	-	scaffold605:57443-59562	1398	13.5058	1e-05	1350580	0.000416873	0.00116675	DOWN
striiformis_Gene21553	-	scaffold423:82203-83187	984	13.5006	1e-05	1350060	0.000416873	0.00116675	DOWN
striiformis_Gene18813	-	scaffold763:60074-61434	1236	13.4894	1e-05	1348940	0.000416873	0.00116675	DOWN
striiformis_Gene28348	sp|Q9P6R5|GPI14_SCHPO GPI mannosyltransferase 1 OS=Schizosaccharomyces pombe (strain 972 / ATCC 24843) GN=gpi14 PE=3 SV=2	scaffold179:381545-383064	1125	13.4706	1e-05	1347060	0.000416873	0.00116675	DOWN
striiformis_Gene18978	-	scaffold474:57141-58684	1287	13.4165	1e-05	1341650	0.000416873	0.00116675	DOWN
striiformis_Gene26757	-	scaffold644:188369-189063	480	13.4155	1e-05	1341550	0.000416873	0.00116675	DOWN
striiformis_Gene23983	-	scaffold250:142798-144641	1371	13.3374	1e-05	1333740	0.000416873	0.00116675	DOWN
striiformis_Gene12327	-	C21818:38319-41451	2163	13.3252	1e-05	1332520	0.000416873	0.00116675	DOWN
striiformis_Gene7832	-	C20460:1091-1589	498	13.3243	1e-05	1332430	0.000416873	0.00116675	DOWN
striiformis_Gene23278	-	scaffold235:106003-107077	822	13.3144	1e-05	1331440	0.000416873	0.00116675	DOWN
striiformis_Gene4117	-	scaffold459:15473-17610	1869	13.2794	1e-05	1327940	0.000416873	0.00116675	DOWN
striiformis_Gene6034	sp|B7P877|NCBP2_IXOSC Nuclear cap-binding protein subunit 2 OS=Ixodes scapularis GN=Cbp20 PE=3 SV=1	scaffold945:7979-8599	525	13.2722	1e-05	1327220	0.000416873	0.00116675	DOWN
striiformis_Gene24608	-	scaffold510:130233-131955	1530	13.2116	1e-05	1321160	0.000416873	0.00116675	DOWN
striiformis_Gene3304	sp|Q05654|RTF21_SCHPO Retrotransposable element Tf2 155 kDa protein type 1 OS=Schizosaccharomyces pombe (strain 972 / ATCC 24843) GN=Tf2-1 PE=4 SV=1	C17402:5023-9654	4557	13.1788	1e-05	1317880	0.000416873	0.00116675	DOWN
striiformis_Gene19977	sp|P10978|POLX_TOBAC Retrovirus-related Pol polyprotein from transposon TNT 1-94 OS=Nicotiana tabacum PE=2 SV=1	scaffold620:86129-90647	4518	13.0997	1e-05	1309970	0.000416873	0.00116675	DOWN
striiformis_Gene10170	-	scaffold914:25360-26077	546	13.0935	1e-05	1309350	0.000416873	0.00116675	DOWN
striiformis_Gene1450	sp|P10978|POLX_TOBAC Retrovirus-related Pol polyprotein from transposon TNT 1-94 OS=Nicotiana tabacum PE=2 SV=1	C13498:2013-6093	4080	13.072	1e-05	1307200	0.000416873	0.00116675	DOWN
striiformis_Gene22555	-	scaffold503:106702-107618	843	13.0572	1e-05	1305720	0.000416873	0.00116675	DOWN
striiformis_Gene21109	sp|Q6AZB8|HARB1_DANRE Putative nuclease HARBI1 OS=Danio rerio GN=harbi1 PE=2 SV=1	scaffold262:148198-149416	1140	13.0496	1e-05	1304960	0.000416873	0.00116675	DOWN
striiformis_Gene11081	-	scaffold771:20451-21537	1020	12.9744	1e-05	1297440	0.000799215	0.00211949	DOWN
striiformis_Gene15577	-	scaffold732:44506-45760	1254	12.9704	1e-05	1297040	0.000799215	0.00211949	DOWN
striiformis_Gene23412	-	scaffold981:240645-242009	864	12.8908	1e-05	1289080	0.000799215	0.00211949	DOWN
striiformis_Gene22889	sp|P10978|POLX_TOBAC Retrovirus-related Pol polyprotein from transposon TNT 1-94 OS=Nicotiana tabacum PE=2 SV=1	scaffold38:144717-147255	2538	12.8655	1e-05	1286550	0.000799215	0.00211949	DOWN
striiformis_Gene20118	-	scaffold719:110567-112753	1491	12.8566	1e-05	1285660	0.000799215	0.00211949	DOWN
striiformis_Gene15401	-	scaffold791:62355-63552	954	12.8525	1e-05	1285250	0.000799215	0.00211949	DOWN
striiformis_Gene23172	-	scaffold131:96359-98329	1707	12.8236	1e-05	1282360	0.000799215	0.00211949	DOWN
striiformis_Gene1819	sp|P35072|TCB1_CAEBR Transposable element Tcb1 transposase OS=Caenorhabditis briggsae PE=3 SV=1	C14646:2587-3627	777	12.8219	1e-05	1282190	0.000799215	0.00211949	DOWN
striiformis_Gene17202	-	scaffold674:22364-23345	702	12.7866	1e-05	1278660	0.000799215	0.00211949	DOWN
striiformis_Gene23575	sp|P10978|POLX_TOBAC Retrovirus-related Pol polyprotein from transposon TNT 1-94 OS=Nicotiana tabacum PE=2 SV=1	scaffold240:207952-212029	3771	12.749	1e-05	1274900	0.000799215	0.00211949	DOWN
striiformis_Gene126	-	C5430:471-1098	627	12.6957	1e-05	1269570	0.000799215	0.00211949	DOWN
striiformis_Gene9895	-	C21092:14197-16146	1878	12.6955	1e-05	1269550	0.000799215	0.00211949	DOWN
striiformis_Gene5760	sp|B6HL60|PEPA_PENCW Aspartic protease pep1 OS=Penicillium chrysogenum (strain ATCC 28089 / DSM 1075 / Wisconsin 54-1255) GN=pep1 PE=3 SV=1	scaffold704:8066-9636	1173	12.6805	1e-05	1268050	0.000799215	0.00211949	DOWN
striiformis_Gene25892	-	scaffold803:138977-141845	2556	12.6534	1e-05	1265340	0.000799215	0.00211949	DOWN
striiformis_Gene15276	-	scaffold758:39283-40788	849	12.6231	1e-05	1262310	0.000799215	0.00211949	DOWN
striiformis_Gene17614	-	scaffold708:136830-139095	1662	12.5701	1e-05	1257010	0.000799215	0.00211949	DOWN
striiformis_Gene10996	-	scaffold978:39374-40748	1113	12.5674	1e-05	1256740	0.000799215	0.00211949	DOWN
striiformis_Gene10275	-	C21234:65-1328	1263	12.5261	1e-05	1252610	0.000799215	0.00211949	DOWN
striiformis_Gene1922	-	C14940:3264-5149	1008	12.5035	1e-05	1250350	0.000799215	0.00211949	DOWN
striiformis_Gene4703	-	scaffold468:18329-18752	423	12.4709	1e-05	1247090	0.000799215	0.00211949	DOWN
striiformis_Gene24789	-	scaffold194:65493-67924	1485	12.4239	1e-05	1242390	0.000799215	0.00211949	DOWN
striiformis_Gene6031	sp|Q05911|PUR8_YEAST Adenylosuccinate lyase OS=Saccharomyces cerevisiae (strain ATCC 204508 / S288c) GN=ADE13 PE=1 SV=1	scaffold945:86-1895	1503	12.374	1e-05	1237400	0.000799215	0.00211949	DOWN
striiformis_Gene14845	-	scaffold571:72534-74355	1401	12.3083	1e-05	1230830	0.000799215	0.00211949	DOWN
striiformis_Gene25019	-	scaffold517:262091-263387	1296	12.2795	1e-05	1227950	0.000799215	0.00211949	DOWN
striiformis_Gene22221	-	scaffold165:113616-114963	1347	12.2552	1e-05	1225520	0.000799215	0.00211949	DOWN
striiformis_Gene19427	sp|Q9UR07|RTF23_SCHPO Retrotransposable element Tf2 155 kDa protein type 3 OS=Schizosaccharomyces pombe (strain 972 / ATCC 24843) GN=Tf2-11 PE=4 SV=1	scaffold141:77537-79223	1686	12.2229	1e-05	1222290	0.000799215	0.00211949	DOWN
striiformis_Gene20196	sp|Q9Y8B5|MPPB_LENED Mitochondrial-processing peptidase subunit beta OS=Lentinula edodes GN=mppB PE=3 SV=1	scaffold248:63925-64506	510	12.2018	1e-05	1220180	0.000799215	0.00211949	DOWN
striiformis_Gene6120	-	C19880:20853-21771	918	12.1882	1e-05	1218820	0.000799215	0.00211949	DOWN
striiformis_Gene4677	-	scaffold839:8856-10289	1110	12.0804	1e-05	1208040	0.000799215	0.00211949	DOWN
striiformis_Gene6645	-	scaffold688:22706-23954	963	12.077	1e-05	1207700	0.000799215	0.00211949	DOWN
striiformis_Gene5439	-	C19470:8420-10089	1413	12.0429	1e-05	1204290	0.000799215	0.00211949	DOWN
striiformis_Gene25943	-	scaffold498:69042-70640	1362	12.0281	1e-05	1202810	0.000799215	0.00211949	DOWN
striiformis_Gene3165	-	C17222:12758-13796	870	12.0162	1e-05	1201620	0.000799215	0.00211949	DOWN
striiformis_Gene22330	-	scaffold851:86509-87004	495	11.9982	1e-05	1199820	0.00152617	0.00385939	DOWN
striiformis_Gene28470	sp|Q05654|RTF21_SCHPO Retrotransposable element Tf2 155 kDa protein type 1 OS=Schizosaccharomyces pombe (strain 972 / ATCC 24843) GN=Tf2-1 PE=4 SV=1	scaffold140:397662-400524	2862	11.988	1e-05	1198800	0.00152617	0.00385939	DOWN
striiformis_Gene8461	-	C20636:21470-22218	603	11.9611	1e-05	1196110	0.00152617	0.00385939	DOWN
striiformis_Gene27405	sp|P49413|UAY_EMENI Positive regulator of purine utilization OS=Emericella nidulans (strain FGSC A4 / ATCC 38163 / CBS 112.46 / NRRL 194 / M139) GN=uaY PE=4 SV=2	scaffold20:296792-299991	2742	11.9324	1e-05	1193240	0.00152617	0.00385939	DOWN
striiformis_Gene11788	-	C21722:56823-61149	4008	11.9318	1e-05	1193180	0.00152617	0.00385939	DOWN
striiformis_Gene4280	-	C18542:4039-6874	2541	11.9258	1e-05	1192580	0.00152617	0.00385939	DOWN
striiformis_Gene13226	-	C22052:4011-5958	1947	11.9077	1e-05	1190770	0.00152617	0.00385939	DOWN
striiformis_Gene5728	-	scaffold356:10354-11452	654	11.879	1e-05	1187900	0.00152617	0.00385939	DOWN
striiformis_Gene4416	sp|P07986|GUX_CELFI Exoglucanase/xylanase OS=Cellulomonas fimi GN=cex PE=1 SV=1	scaffold699:7973-9783	1101	11.7583	1e-05	1175830	0.00152617	0.00385939	DOWN
striiformis_Gene16907	-	scaffold701:88773-90139	1086	11.758	1e-05	1175800	0.00152617	0.00385939	DOWN
striiformis_Gene23145	-	scaffold131:4739-5392	513	11.7201	1e-05	1172010	0.00152617	0.00385939	DOWN
striiformis_Gene7506	-	C20394:26556-28657	2019	11.574	1e-05	1157400	0.00152617	0.00385939	DOWN
striiformis_Gene8052	-	C20498:11590-14701	1599	11.5705	1e-05	1157050	0.00152617	0.00385939	DOWN
striiformis_Gene15056	-	scaffold823:24831-26505	1674	11.5324	1e-05	1153240	0.00152617	0.00385939	DOWN
striiformis_Gene29047	sp|Q4PB04|H32_USTMA Histone H3.2 OS=Ustilago maydis (strain 521 / FGSC 9021) GN=HHT2 PE=3 SV=3	scaffold12:529229-529884	411	11.5262	1e-05	1152620	0.00152617	0.00385939	DOWN
striiformis_Gene25457	sp|P10978|POLX_TOBAC Retrovirus-related Pol polyprotein from transposon TNT 1-94 OS=Nicotiana tabacum PE=2 SV=1	scaffold132:330220-334955	4458	11.4198	1e-05	1141980	0.00152617	0.00385939	DOWN
striiformis_Gene26412	-	scaffold125:213969-216996	2220	11.4185	1e-05	1141850	0.00152617	0.00385939	DOWN
striiformis_Gene23734	-	scaffold913:153442-155054	1119	11.4124	1e-05	1141240	0.00152617	0.00385939	DOWN
striiformis_Gene23962	-	scaffold250:39674-41644	1707	11.3927	1e-05	1139270	0.00152617	0.00385939	DOWN
striiformis_Gene19908	-	scaffold237:176019-176924	627	11.3024	1e-05	1130240	0.00152617	0.00385939	DOWN
striiformis_Gene21427	sp|Q28VY6|MUTS_JANSC DNA mismatch repair protein MutS OS=Jannaschia sp. (strain CCS1) GN=mutS PE=3 SV=1	scaffold962:145665-146806	723	11.2788	1e-05	1127880	0.00152617	0.00385939	DOWN
striiformis_Gene9447	-	scaffold992:8677-9637	960	11.2186	1e-05	1121860	0.00152617	0.00385939	DOWN
striiformis_Gene21148	-	scaffold773:80668-82009	1263	11.2087	1e-05	1120870	0.00152617	0.00385939	DOWN
striiformis_Gene7297	sp|Q09724|RM11_SCHPO 54S ribosomal protein L11, mitochondrial OS=Schizosaccharomyces pombe (strain 972 / ATCC 24843) GN=mrpl11 PE=3 SV=1	scaffold367:1967-2951	984	11.1884	1e-05	1118840	0.00152617	0.00385939	DOWN
striiformis_Gene11397	-	scaffold794:10081-11944	1167	11.1228	1e-05	1112280	0.00152617	0.00385939	DOWN
striiformis_Gene11132	-	scaffold884:46460-47047	351	11.0132	1e-05	1101320	0.00152617	0.00385939	DOWN
striiformis_Gene12682	-	scaffold836:14086-16099	2013	10.9844	1e-05	1098440	0.00290124	0.00702711	DOWN
striiformis_Gene23155	sp|Q80T14|FRAS1_MOUSE Extracellular matrix protein FRAS1 OS=Mus musculus GN=Fras1 PE=2 SV=2	scaffold131:35718-38504	2448	10.9729	1e-05	1097290	0.00290124	0.00702711	DOWN
striiformis_Gene18268	-	scaffold460:111738-113768	1146	10.9541	1e-05	1095410	0.00290124	0.00702711	DOWN
striiformis_Gene16210	-	scaffold638:71846-72766	645	10.9147	1e-05	1091470	0.00290124	0.00702711	DOWN
striiformis_Gene7225	-	C20256:24982-26984	1602	10.8903	1e-05	1089030	0.00290124	0.00702711	DOWN
striiformis_Gene1745	sp|P12866|STE6_YEAST Alpha-factor-transporting ATPase OS=Saccharomyces cerevisiae (strain ATCC 204508 / S288c) GN=STE6 PE=1 SV=1	C14266:5328-7294	1824	10.8457	1e-05	1084570	0.00290124	0.00702711	DOWN
striiformis_Gene12003	sp|Q00614|CACP_CANTR Carnitine O-acetyltransferase, mitochondrial OS=Candida tropicalis GN=CAT2 PE=3 SV=1	C21758:21387-23830	1836	10.8417	1e-05	1084170	0.00290124	0.00702711	DOWN
striiformis_Gene22271	-	scaffold509:69008-71804	1848	10.8379	1e-05	1083790	0.00290124	0.00702711	DOWN
striiformis_Gene17858	-	scaffold85:105705-107161	1287	10.8205	1e-05	1082050	0.00290124	0.00702711	DOWN
striiformis_Gene20313	-	scaffold33:21614-23614	1911	10.7891	1e-05	1078910	0.00290124	0.00702711	DOWN
striiformis_Gene4264	-	C18552:1922-4546	1449	10.7793	1e-05	1077930	0.00290124	0.00702711	DOWN
striiformis_Gene13046	-	C22008:53812-55235	1113	10.7723	1e-05	1077230	0.00290124	0.00702711	DOWN
striiformis_Gene5131	-	C19270:17767-20172	2250	10.7546	1e-05	1075460	0.00290124	0.00702711	DOWN
striiformis_Gene20134	-	scaffold719:154433-155978	1545	10.7379	1e-05	1073790	0.00290124	0.00702711	DOWN
striiformis_Gene21624	-	scaffold805:147383-148838	1455	10.7375	1e-05	1073750	0.00290124	0.00702711	DOWN
striiformis_Gene2457	sp|P04146|COPIA_DROME Copia protein OS=Drosophila melanogaster GN=GIP PE=1 SV=3	C16070:170-1583	1413	10.7273	1e-05	1072730	0.00290124	0.00702711	DOWN
striiformis_Gene7329	-	C20324:28039-29044	924	10.6835	1e-05	1068350	0.00290124	0.00702711	DOWN
striiformis_Gene282	-	C7172:9-1418	1344	10.6732	1e-05	1067320	0.00290124	0.00702711	DOWN
striiformis_Gene10601	-	C21346:9-2228	2091	10.6663	1e-05	1066630	0.00290124	0.00702711	DOWN
striiformis_Gene24853	sp|Q5U538|HARB1_XENLA Putative nuclease HARBI1 OS=Xenopus laevis GN=harbi1 PE=2 SV=1	scaffold496:79508-80859	1152	10.5696	1e-05	1056960	0.00290124	0.00702711	DOWN
striiformis_Gene11391	-	scaffold280:28892-30827	1707	10.5331	1e-05	1053310	0.00290124	0.00702711	DOWN
striiformis_Gene22790	sp|P10394|POL4_DROME Retrovirus-related Pol polyprotein from transposon 412 OS=Drosophila melanogaster GN=POL PE=4 SV=1	scaffold212:193658-195614	1956	10.5244	1e-05	1052440	0.00290124	0.00702711	DOWN
striiformis_Gene10460	-	C21284:4272-4968	696	10.5109	1e-05	1051090	0.00290124	0.00702711	DOWN
striiformis_Gene28517	sp|P50325|CDA_AMYRO Chitin deacetylase OS=Amylomyces rouxii PE=1 SV=1	scaffold45:46473-51956	2145	10.4694	1e-05	1046940	0.00290124	0.00702711	DOWN
striiformis_Gene17541	sp|Q8BJ64|CHDH_MOUSE Choline dehydrogenase, mitochondrial OS=Mus musculus GN=Chdh PE=1 SV=1	scaffold142:106884-109376	1923	10.4	1e-05	1040000	0.00290124	0.00702711	DOWN
striiformis_Gene16438	-	scaffold853:120207-121944	1410	10.3755	1e-05	1037550	0.00290124	0.00702711	DOWN
striiformis_Gene15663	-	scaffold777:110490-111927	1140	10.3679	1e-05	1036790	0.00290124	0.00702711	DOWN
striiformis_Gene25149	-	scaffold538:169833-170703	714	10.3467	1e-05	1034670	0.00290124	0.00702711	DOWN
striiformis_Gene16016	sp|O59814|YCT4_SCHPO Uncharacterized transporter C794.04c OS=Schizosaccharomyces pombe (strain 972 / ATCC 24843) GN=SPCC794.04c PE=3 SV=1	scaffold559:110640-112603	1269	10.3169	1e-05	1031690	0.00290124	0.00702711	DOWN
striiformis_Gene21329	sp|P50729|RECS_BACSU Probable ATP-dependent DNA helicase RecS OS=Bacillus subtilis (strain 168) GN=recS PE=3 SV=1	scaffold932:165722-168170	2229	10.2864	1e-05	1028640	0.00290124	0.00702711	DOWN
striiformis_Gene2141	-	C15500:1963-4799	1458	10.2796	1e-05	1027960	0.00290124	0.00702711	DOWN
striiformis_Gene6695	-	C20110:16735-18008	855	10.2715	1e-05	1027150	0.00290124	0.00702711	DOWN
striiformis_Gene2181	sp|O13857|PLB2_SCHPO Putative lysophospholipase C1A6.03c OS=Schizosaccharomyces pombe (strain 972 / ATCC 24843) GN=SPAC1A6.03c PE=3 SV=3	C15592:347-3140	1779	10.2475	1e-05	1024750	0.00290124	0.00702711	DOWN
striiformis_Gene19472	-	scaffold564:92811-93677	519	10.2368	1e-05	1023680	0.00290124	0.00702711	DOWN
striiformis_Gene10477	-	C21262:18558-20038	1386	10.2082	1e-05	1020820	0.00290124	0.00702711	DOWN
striiformis_Gene17288	-	scaffold261:24633-27173	2307	10.1939	1e-05	1019390	0.00290124	0.00702711	DOWN
striiformis_Gene25366	-	scaffold221:224925-226127	930	10.1904	1e-05	1019040	0.00290124	0.00702711	DOWN
striiformis_Gene8738	-	C20726:7145-9297	1800	10.1708	1e-05	1017080	0.00290124	0.00702711	DOWN
striiformis_Gene7628	-	scaffold106:111-1060	870	10.1687	1e-05	1016870	0.00290124	0.00702711	DOWN
striiformis_Gene27187	-	scaffold656:56499-57012	513	10.1578	1e-05	1015780	0.00290124	0.00702711	DOWN
striiformis_Gene27388	-	scaffold20:201166-203153	1602	10.1347	1e-05	1013470	0.00290124	0.00702711	DOWN
striiformis_Gene6421	sp|O80927|ATL33_ARATH RING-H2 finger protein ATL33 OS=Arabidopsis thaliana GN=ATL33 PE=2 SV=2	C20010:21819-22840	867	10.1082	1e-05	1010820	0.00290124	0.00702711	DOWN
striiformis_Gene4594	-	C18836:7611-11589	3609	10.1049	1e-05	1010490	0.00290124	0.00702711	DOWN
striiformis_Gene12626	-	scaffold821:23879-24257	273	10.1024	1e-05	1010240	0.00290124	0.00702711	DOWN
striiformis_Gene22628	-	scaffold253:185474-186251	777	9.99326	1e-05	999326	0.00548661	0.0125875	DOWN
striiformis_Gene24021	-	scaffold814:7511-11854	2457	9.97254	1e-05	997254	0.00548661	0.0125875	DOWN
striiformis_Gene23165	-	scaffold131:74319-75119	726	9.97235	1e-05	997235	0.00548661	0.0125875	DOWN
striiformis_Gene11268	-	scaffold995:35700-36225	525	9.95063	1e-05	995063	0.00548661	0.0125875	DOWN
striiformis_Gene12242	-	C21816:27852-29025	1173	9.94326	1e-05	994326	0.00548661	0.0125875	DOWN
striiformis_Gene2417	-	C15910:5828-6595	582	9.92817	1e-05	992817	0.00548661	0.0125875	DOWN
striiformis_Gene17531	-	scaffold142:62459-63785	1326	9.89297	1e-05	989297	0.00548661	0.0125875	DOWN
striiformis_Gene10614	-	C21354:7693-8384	573	9.8824	1e-05	988240	0.00548661	0.0125875	DOWN
striiformis_Gene15354	-	scaffold641:60387-61529	897	9.86841	1e-05	986841	0.00548661	0.0125875	DOWN
striiformis_Gene22296	-	scaffold509:187468-189203	1443	9.86312	1e-05	986312	0.00548661	0.0125875	DOWN
striiformis_Gene26102	-	scaffold429:167099-167657	558	9.85623	1e-05	985623	0.00548661	0.0125875	DOWN
striiformis_Gene25138	-	scaffold538:117403-119090	759	9.8215	1e-05	982150	0.00548661	0.0125875	DOWN
striiformis_Gene4777	-	C19048:6727-7645	918	9.81008	1e-05	981008	0.00548661	0.0125875	DOWN
striiformis_Gene23882	-	scaffold514:218182-219079	624	9.7499	1e-05	974990	0.00548661	0.0125875	DOWN
striiformis_Gene21416	-	scaffold962:106621-108466	1146	9.74819	1e-05	974819	0.00548661	0.0125875	DOWN
striiformis_Gene21367	-	scaffold231:117660-118838	723	9.74181	1e-05	974181	0.00548661	0.0125875	DOWN
striiformis_Gene17304	-	scaffold261:109977-111621	1404	9.72389	1e-05	972389	0.00548661	0.0125875	DOWN
striiformis_Gene2217	-	C15648:4821-6134	735	9.71111	1e-05	971111	0.00548661	0.0125875	DOWN
striiformis_Gene22036	sp|O23066|C86A2_ARATH Cytochrome P450 86A2 OS=Arabidopsis thaliana GN=CYP86A2 PE=2 SV=1	scaffold742:212418-215344	1485	9.69127	1e-05	969127	0.00548661	0.0125875	DOWN
striiformis_Gene3690	sp|O14368|HSP16_SCHPO Heat shock protein 16 OS=Schizosaccharomyces pombe (strain 972 / ATCC 24843) GN=hsp16 PE=2 SV=1	C17922:2353-3004	471	9.6798	1e-05	967980	0.00548661	0.0125875	DOWN
striiformis_Gene27319	-	scaffold860:286243-289404	1482	9.65237	1e-05	965237	0.00548661	0.0125875	DOWN
striiformis_Gene28643	sp|Q10055|FAL1_SCHPO ATP-dependent RNA helicase fal1 OS=Schizosaccharomyces pombe (strain 972 / ATCC 24843) GN=tif412 PE=1 SV=1	scaffold70:200190-200720	306	9.65128	1e-05	965128	0.00548661	0.0125875	DOWN
striiformis_Gene23514	-	scaffold600:183112-185688	2250	9.64526	1e-05	964526	0.00548661	0.0125875	DOWN
striiformis_Gene21982	-	scaffold281:176303-178283	1671	9.5651	1e-05	956510	0.00548661	0.0125875	DOWN
striiformis_Gene23616	-	scaffold150:169778-170715	699	9.51489	1e-05	951489	0.00548661	0.0125875	DOWN
striiformis_Gene26445	-	scaffold125:361675-362177	342	9.51323	1e-05	951323	0.00548661	0.0125875	DOWN
striiformis_Gene8787	-	C20706:32258-33365	1107	9.51247	1e-05	951247	0.00548661	0.0125875	DOWN
striiformis_Gene29291	-	scaffold89:515743-522127	3939	9.49101	1e-05	949101	0.00548661	0.0125875	DOWN
striiformis_Gene15870	sp|O08700|VPS45_RAT Vacuolar protein sorting-associated protein 45 OS=Rattus norvegicus GN=Vps45 PE=2 SV=1	scaffold790:73568-74787	981	9.45958	1e-05	945958	0.00548661	0.0125875	DOWN
striiformis_Gene22631	-	scaffold253:207228-208517	930	9.45698	1e-05	945698	0.00548661	0.0125875	DOWN
striiformis_Gene23311	-	scaffold473:28149-30680	1308	9.4425	1e-05	944250	0.00548661	0.0125875	DOWN
striiformis_Gene14693	-	C22190:58361-60899	2538	9.41701	1e-05	941701	0.00548661	0.0125875	DOWN
striiformis_Gene12076	-	C21764:45612-46942	1068	9.39674	1e-05	939674	0.00548661	0.0125875	DOWN
striiformis_Gene6547	-	C20062:6281-7265	918	9.38565	1e-05	938565	0.00548661	0.0125875	DOWN
striiformis_Gene11809	-	scaffold832:37543-42289	2340	9.37202	1e-05	937202	0.00548661	0.0125875	DOWN
striiformis_Gene21625	-	scaffold805:149139-150285	879	9.34972	1e-05	934972	0.00548661	0.0125875	DOWN
striiformis_Gene27313	-	scaffold860:240084-241176	768	9.34509	1e-05	934509	0.00548661	0.0125875	DOWN
striiformis_Gene28512	-	scaffold45:19510-20578	1068	9.3154	1e-05	931540	0.00548661	0.0125875	DOWN
striiformis_Gene11633	-	C21658:28276-29188	729	9.26141	1e-05	926141	0.00548661	0.0125875	DOWN
striiformis_Gene23809	sp|Q12185|YD018_YEAST Uncharacterized acyltransferase YDR018C OS=Saccharomyces cerevisiae (strain ATCC 204508 / S288c) GN=YDR018C PE=3 SV=1	scaffold49:199511-200798	789	9.23999	1e-05	923999	0.00548661	0.0125875	DOWN
striiformis_Gene16638	-	scaffold215:131104-132988	435	9.23584	1e-05	923584	0.00548661	0.0125875	DOWN
striiformis_Gene15799	-	scaffold148:4129-6249	2004	9.22723	1e-05	922723	0.00548661	0.0125875	DOWN
striiformis_Gene10624	-	scaffold5:2074-3149	468	9.21587	1e-05	921587	0.00548661	0.0125875	DOWN
striiformis_Gene13913	-	scaffold954:23011-24773	987	9.21277	1e-05	921277	0.00548661	0.0125875	DOWN
striiformis_Gene20289	-	scaffold91:129265-132120	2289	9.2058	1e-05	920580	0.00548661	0.0125875	DOWN
striiformis_Gene5316	sp|A6RL85|YAE1_BOTFB Uncharacterized protein yae1 OS=Botryotinia fuckeliana (strain B05.10) GN=yae1 PE=3 SV=1	C19406:8845-9499	654	9.18821	1e-05	918821	0.00548661	0.0125875	DOWN
striiformis_Gene12281	-	scaffold802:9678-11833	1887	9.17696	1e-05	917696	0.00548661	0.0125875	DOWN
striiformis_Gene5729	sp|Q10216|YAY8_SCHPO Uncharacterized oxidoreductase C4H3.08 OS=Schizosaccharomyces pombe (strain 972 / ATCC 24843) GN=SPAC4H3.08 PE=3 SV=1	scaffold356:11770-14536	1521	9.17441	1e-05	917441	0.00548661	0.0125875	DOWN
striiformis_Gene25991	sp|P04146|COPIA_DROME Copia protein OS=Drosophila melanogaster GN=GIP PE=1 SV=3	scaffold498:291635-292844	1209	9.15269	1e-05	915269	0.00548661	0.0125875	DOWN
striiformis_Gene13999	-	scaffold642:25710-30197	1641	9.14107	1e-05	914107	0.00548661	0.0125875	DOWN
striiformis_Gene29126	-	scaffold290:321777-323918	2058	9.14093	1e-05	914093	0.00548661	0.0125875	DOWN
striiformis_Gene1894	-	C14880:4933-5507	486	9.13545	1e-05	913545	0.00548661	0.0125875	DOWN
striiformis_Gene23604	sp|P21328|RTJK_DROME RNA-directed DNA polymerase from mobile element jockey OS=Drosophila melanogaster GN=pol PE=1 SV=1	scaffold150:111389-116542	4908	9.11106	1e-05	911106	0.00548661	0.0125875	DOWN
striiformis_Gene17871	-	scaffold257:13561-15019	1458	9.08132	1e-05	908132	0.00548661	0.0125875	DOWN
striiformis_Gene3857	-	C18090:11293-11644	351	8.94166	1e-05	894166	0.0103134	0.0223821	DOWN
striiformis_Gene20548	-	scaffold118:183781-185320	1461	8.91947	1e-05	891947	0.0103134	0.0223821	DOWN
striiformis_Gene16968	-	scaffold507:97294-98630	1278	8.91539	1e-05	891539	0.0103134	0.0223821	DOWN
striiformis_Gene13604	-	C22096:54913-57101	1842	8.8662	1e-05	886620	0.0103134	0.0223821	DOWN
striiformis_Gene16301	-	scaffold904:89994-91374	1380	8.86028	1e-05	886028	0.0103134	0.0223821	DOWN
striiformis_Gene20511	sp|P78617|TREA_EMENI Acid trehalase OS=Emericella nidulans (strain FGSC A4 / ATCC 38163 / CBS 112.46 / NRRL 194 / M139) GN=treA PE=3 SV=1	scaffold118:1132-3561	2343	8.8553	1e-05	885530	0.0103134	0.0223821	DOWN
striiformis_Gene11325	sp|P10978|POLX_TOBAC Retrovirus-related Pol polyprotein from transposon TNT 1-94 OS=Nicotiana tabacum PE=2 SV=1	scaffold936:44247-49005	4758	8.83184	1e-05	883184	0.0103134	0.0223821	DOWN
striiformis_Gene11137	-	scaffold994:12956-14552	1596	8.81869	1e-05	881869	0.0103134	0.0223821	DOWN
striiformis_Gene1701	-	C14398:4954-6919	1965	8.79761	1e-05	879761	0.0103134	0.0223821	DOWN
striiformis_Gene14198	-	scaffold951:13443-14858	300	8.77402	1e-05	877402	0.0103134	0.0223821	DOWN
striiformis_Gene21762	sp|P0CP82|PPIH_CRYNJ Peptidyl-prolyl cis-trans isomerase H OS=Cryptococcus neoformans var. neoformans serotype D (strain JEC21 / ATCC MYA-565) GN=CYP3 PE=3 SV=1	scaffold560:113479-114649	558	8.74815	1e-05	874815	0.0103134	0.0223821	DOWN
striiformis_Gene16354	-	scaffold145:61847-63356	1509	8.7336	1e-05	873360	0.0103134	0.0223821	DOWN
striiformis_Gene28471	-	scaffold140:400752-402381	1629	8.70752	1e-05	870752	0.0103134	0.0223821	DOWN
striiformis_Gene19032	-	scaffold608:135246-136749	1503	8.70269	1e-05	870269	0.0103134	0.0223821	DOWN
striiformis_Gene23795	-	scaffold49:152500-153454	954	8.68506	1e-05	868506	0.0103134	0.0223821	DOWN
striiformis_Gene15291	sp|P04146|COPIA_DROME Copia protein OS=Drosophila melanogaster GN=GIP PE=1 SV=3	scaffold698:20010-20868	858	8.66553	1e-05	866553	0.0103134	0.0223821	DOWN
striiformis_Gene29516	-	scaffold246:274157-274609	297	8.66434	1e-05	866434	0.0103134	0.0223821	DOWN
striiformis_Gene15305	sp|Q8VBW6|ULA1_MOUSE NEDD8-activating enzyme E1 regulatory subunit OS=Mus musculus GN=Nae1 PE=2 SV=1	scaffold698:76693-77890	888	8.60225	1e-05	860225	0.0103134	0.0223821	DOWN
striiformis_Gene12798	-	scaffold957:8777-10556	1428	8.59122	1e-05	859122	0.0103134	0.0223821	DOWN
striiformis_Gene24655	-	scaffold729:34558-36868	990	8.5854	1e-05	858540	0.0103134	0.0223821	DOWN
striiformis_Gene9476	-	scaffold647:23307-24779	945	8.5734	1e-05	857340	0.0103134	0.0223821	DOWN
striiformis_Gene25466	-	scaffold867:27581-28238	459	8.5593	1e-05	855930	0.0103134	0.0223821	DOWN
striiformis_Gene28311	-	scaffold179:212484-212982	498	8.54557	1e-05	854557	0.0103134	0.0223821	DOWN
striiformis_Gene4331	sp|Q09870|RCL1_SCHPO Probable RNA 3'-terminal phosphate cyclase-like protein OS=Schizosaccharomyces pombe (strain 972 / ATCC 24843) GN=SPAC12G12.06c PE=3 SV=1	C18626:1288-1842	492	8.54064	1e-05	854064	0.0103134	0.0223821	DOWN
striiformis_Gene17451	-	C22298:12796-15377	2430	8.46725	1e-05	846725	0.0103134	0.0223821	DOWN
striiformis_Gene20353	sp|P08159|HDNO_ARTOX 6-hydroxy-D-nicotine oxidase OS=Arthrobacter oxidans PE=1 SV=2	scaffold121:38818-41185	1410	8.42693	1e-05	842693	0.0103134	0.0223821	DOWN
striiformis_Gene12637	-	scaffold935:27265-28753	1488	8.40424	1e-05	840424	0.0103134	0.0223821	DOWN
striiformis_Gene21369	-	scaffold231:121305-123341	1836	8.38287	1e-05	838287	0.0103134	0.0223821	DOWN
striiformis_Gene13469	-	C22076:79031-80129	954	8.37925	1e-05	837925	0.0103134	0.0223821	DOWN
striiformis_Gene12727	-	scaffold542:12311-13658	1260	8.34189	1e-05	834189	0.0103134	0.0223821	DOWN
striiformis_Gene25223	-	scaffold504:219918-220537	537	8.3356	1e-05	833560	0.0103134	0.0223821	DOWN
striiformis_Gene1797	-	C14584:5307-6742	918	8.33357	1e-05	833357	0.0103134	0.0223821	DOWN
striiformis_Gene1125	-	C12262:2246-3223	771	8.32116	1e-05	832116	0.0103134	0.0223821	DOWN
striiformis_Gene27771	-	scaffold798:200926-202936	2010	8.30859	1e-05	830859	0.0103134	0.0223821	DOWN
striiformis_Gene15871	-	scaffold790:75204-76485	1116	8.30307	1e-05	830307	0.0103134	0.0223821	DOWN
striiformis_Gene14097	-	scaffold870:67408-69742	2334	8.30193	1e-05	830193	0.0103134	0.0223821	DOWN
striiformis_Gene27893	-	scaffold269:316458-317355	615	8.29212	1e-05	829212	0.0103134	0.0223821	DOWN
striiformis_Gene3499	-	C17668:10233-12289	1209	8.2789	1e-05	827890	0.0103134	0.0223821	DOWN
striiformis_Gene28404	-	scaffold140:101981-103045	828	8.27006	1e-05	827006	0.0103134	0.0223821	DOWN
striiformis_Gene2009	sp|O94501|TCPA_SCHPO T-complex protein 1 subunit alpha OS=Schizosaccharomyces pombe (strain 972 / ATCC 24843) GN=cct1 PE=3 SV=1	C15136:4367-6850	1665	8.22906	1e-05	822906	0.0103134	0.0223821	DOWN
striiformis_Gene2576	-	C16286:1180-2733	1344	8.2058	1e-05	820580	0.0103134	0.0223821	DOWN
striiformis_Gene21305	-	scaffold932:51228-54016	2421	8.19139	1e-05	819139	0.0103134	0.0223821	DOWN
striiformis_Gene21918	-	scaffold760:112983-114266	1221	8.18626	1e-05	818626	0.0103134	0.0223821	DOWN
striiformis_Gene23568	sp|P06652|MPIP_SCHPO M-phase inducer phosphatase OS=Schizosaccharomyces pombe (strain 972 / ATCC 24843) GN=cdc25 PE=1 SV=2	scaffold240:169698-172775	2799	8.18587	1e-05	818587	0.0103134	0.0223821	DOWN
striiformis_Gene192	-	C6074:95-1492	1299	8.17606	1e-05	817606	0.0103134	0.0223821	DOWN
striiformis_Gene23378	-	scaffold981:74414-75662	957	8.17114	1e-05	817114	0.0103134	0.0223821	DOWN
striiformis_Gene24270	-	scaffold590:228181-229364	936	8.1602	1e-05	816020	0.0103134	0.0223821	DOWN
striiformis_Gene19838	sp|P38699|STB5_YEAST Protein STB5 OS=Saccharomyces cerevisiae (strain ATCC 204508 / S288c) GN=STB5 PE=1 SV=1	scaffold748:49479-58099	3522	8.12563	1e-05	812563	0.0103134	0.0223821	DOWN
striiformis_Gene1962	sp|P00899|TRPE_YEAST Anthranilate synthase component 1 OS=Saccharomyces cerevisiae (strain ATCC 204508 / S288c) GN=TRP2 PE=1 SV=4	C15016:7323-8229	906	8.09898	1e-05	809898	0.0103134	0.0223821	DOWN
striiformis_Gene11670	-	scaffold249:20811-22942	1317	8.0889	1e-05	808890	0.0103134	0.0223821	DOWN
striiformis_Gene10232	-	scaffold876:29447-30543	1008	8.07269	1e-05	807269	0.0103134	0.0223821	DOWN
striiformis_Gene23851	-	scaffold514:94053-96066	2013	8.0696	1e-05	806960	0.0103134	0.0223821	DOWN
striiformis_Gene19902	-	scaffold237:151123-152678	1140	8.04976	1e-05	804976	0.0103134	0.0223821	DOWN
striiformis_Gene22758	sp|C8V213|MDJ1_EMENI DnaJ homolog 1, mitochondrial OS=Emericella nidulans (strain FGSC A4 / ATCC 38163 / CBS 112.46 / NRRL 194 / M139) GN=AN10778 PE=4 SV=1	scaffold212:41720-44506	1671	8.03493	1e-05	803493	0.0103134	0.0223821	DOWN
striiformis_Gene16179	sp|P0C957|PLB1_ASPFU Lysophospholipase 1 OS=Neosartorya fumigata (strain ATCC MYA-4609 / Af293 / CBS 101355 / FGSC A1100) GN=plb1 PE=2 SV=1	scaffold960:34530-37326	1779	7.98445	1e-05	798445	0.0192489	0.0395162	DOWN
striiformis_Gene14723	-	C22188:111-1086	975	7.95565	1e-05	795565	0.0192489	0.0395162	DOWN
striiformis_Gene23403	-	scaffold981:208528-209682	792	7.95346	1e-05	795346	0.0192489	0.0395162	DOWN
striiformis_Gene25491	-	scaffold867:152262-153443	1029	7.93689	1e-05	793689	0.0192489	0.0395162	DOWN
striiformis_Gene26430	-	scaffold125:286878-288398	1434	7.9136	1e-05	791360	0.0192489	0.0395162	DOWN
striiformis_Gene17756	-	scaffold706:90913-93371	2013	7.88971	1e-05	788971	0.0192489	0.0395162	DOWN
striiformis_Gene17026	-	scaffold624:72362-74685	1851	7.82387	1e-05	782387	0.0192489	0.0395162	DOWN
striiformis_Gene13581	-	scaffold761:48860-50862	1602	7.82324	1e-05	782324	0.0192489	0.0395162	DOWN
striiformis_Gene17742	sp|A8AJN0|BETA_CITK8 Choline dehydrogenase OS=Citrobacter koseri (strain ATCC BAA-895 / CDC 4225-83 / SGSC4696) GN=betA PE=3 SV=1	scaffold706:37495-38917	981	7.81427	1e-05	781427	0.0192489	0.0395162	DOWN
striiformis_Gene21395	sp|Q8CIR4|TRPM6_MOUSE Transient receptor potential cation channel subfamily M member 6 OS=Mus musculus GN=Trpm6 PE=2 SV=1	scaffold962:29-1963	1788	7.8107	1e-05	781070	0.0192489	0.0395162	DOWN
striiformis_Gene11116	-	C21524:33256-33894	555	7.7241	1e-05	772410	0.0192489	0.0395162	DOWN
striiformis_Gene12325	-	C21818:28720-29864	966	7.72168	1e-05	772168	0.0192489	0.0395162	DOWN
striiformis_Gene7341	sp|Q9C270|PWP2_NEUCR Periodic tryptophan protein 2 homolog OS=Neurospora crassa (strain ATCC 24698 / 74-OR23-1A / CBS 708.71 / DSM 1257 / FGSC 987) GN=B18D24.40 PE=3 SV=1	scaffold809:21860-24577	2667	7.70168	1e-05	770168	0.0192489	0.0395162	DOWN
striiformis_Gene28887	-	scaffold54:355375-360720	993	7.69618	1e-05	769618	0.0192489	0.0395162	DOWN
striiformis_Gene19779	-	scaffold60:130356-132949	1536	7.67349	1e-05	767349	0.0192489	0.0395162	DOWN
striiformis_Gene23369	-	scaffold981:42422-47515	2754	7.67228	1e-05	767228	0.0192489	0.0395162	DOWN
striiformis_Gene16496	-	scaffold613:14082-16239	2073	7.64884	1e-05	764884	0.0192489	0.0395162	DOWN
striiformis_Gene2682	-	C16454:3036-3858	822	7.64311	1e-05	764311	0.0192489	0.0395162	DOWN
striiformis_Gene9937	-	scaffold844:24665-26393	1431	7.64048	1e-05	764048	0.0192489	0.0395162	DOWN
striiformis_Gene8152	-	C20532:12119-14149	1821	7.63176	1e-05	763176	0.0192489	0.0395162	DOWN
striiformis_Gene6777	-	C20128:6337-7356	828	7.62159	1e-05	762159	0.0192489	0.0395162	DOWN
striiformis_Gene18213	-	scaffold654:33499-37890	3102	7.60778	1e-05	760778	0.0192489	0.0395162	DOWN
striiformis_Gene20661	sp|Q9H3S4|TPK1_HUMAN Thiamin pyrophosphokinase 1 OS=Homo sapiens GN=TPK1 PE=1 SV=1	scaffold593:205300-206322	882	7.59205	1e-05	759205	0.0192489	0.0395162	DOWN
striiformis_Gene20897	sp|P04323|POL3_DROME Retrovirus-related Pol polyprotein from transposon 17.6 OS=Drosophila melanogaster GN=pol PE=4 SV=1	scaffold168:193695-195747	2052	7.54841	1e-05	754841	0.0192489	0.0395162	DOWN
striiformis_Gene29411	-	scaffold61:439317-440778	1461	7.53724	1e-05	753724	0.0192489	0.0395162	DOWN
striiformis_Gene9898	sp|O14123|NAH2_SCHPO Probable Na(+)/H(+) antiporter C3A11.09 OS=Schizosaccharomyces pombe (strain 972 / ATCC 24843) GN=sod22 PE=1 SV=1	C21092:34459-38242	2619	7.49518	1e-05	749518	0.0192489	0.0395162	DOWN
striiformis_Gene21754	-	scaffold560:69047-73356	3927	7.46671	1e-05	746671	0.0192489	0.0395162	DOWN
striiformis_Gene18574	-	scaffold512:32772-33802	876	7.43038	1e-05	743038	0.0192489	0.0395162	DOWN
striiformis_Gene14072	-	C22132:53203-54844	1641	7.42547	1e-05	742547	0.0192489	0.0395162	DOWN
striiformis_Gene19461	-	scaffold564:45232-47023	1665	7.40808	1e-05	740808	0.0192489	0.0395162	DOWN
striiformis_Gene20310	-	scaffold33:3847-5465	1545	7.3963	1e-05	739630	0.0192489	0.0395162	DOWN
striiformis_Gene14736	-	C22188:70435-71330	759	7.38972	1e-05	738972	0.0192489	0.0395162	DOWN
striiformis_Gene22884	-	scaffold38:133642-134761	816	7.38056	1e-05	738056	0.0192489	0.0395162	DOWN
striiformis_Gene24827	-	scaffold194:265298-267344	1713	7.37228	1e-05	737228	0.0192489	0.0395162	DOWN
striiformis_Gene24906	sp|P10978|POLX_TOBAC Retrovirus-related Pol polyprotein from transposon TNT 1-94 OS=Nicotiana tabacum PE=2 SV=1	scaffold19:69761-72527	2664	7.35515	1e-05	735515	0.0192489	0.0395162	DOWN
striiformis_Gene24198	-	scaffold136:207418-209272	1854	7.33076	1e-05	733076	0.0192489	0.0395162	DOWN
striiformis_Gene8299	-	C20576:5734-6717	744	7.30927	1e-05	730927	0.0192489	0.0395162	DOWN
striiformis_Gene11215	-	C21556:27535-28063	291	7.29007	1e-05	729007	0.0192489	0.0395162	DOWN
striiformis_Gene9450	-	scaffold992:21845-23101	1185	7.27631	1e-05	727631	0.0192489	0.0395162	DOWN
striiformis_Gene21273	-	scaffold669:80787-82680	1455	7.27498	1e-05	727498	0.0192489	0.0395162	DOWN
striiformis_Gene27182	sp|O60108|CBH2_SCHPO CENP-B homolog protein 2 OS=Schizosaccharomyces pombe (strain 972 / ATCC 24843) GN=cbh2 PE=4 SV=1	scaffold656:46138-46781	567	7.25602	1e-05	725602	0.0192489	0.0395162	DOWN
striiformis_Gene12611	-	scaffold586:29904-31134	1230	7.21043	1e-05	721043	0.0192489	0.0395162	DOWN
striiformis_Gene25090	-	scaffold547:223443-224701	1182	7.2062	1e-05	720620	0.0192489	0.0395162	DOWN
striiformis_Gene18015	-	scaffold483:69168-70550	930	7.19259	1e-05	719259	0.0192489	0.0395162	DOWN
striiformis_Gene17031	sp|Q09668|RL22_SCHPO 60S ribosomal protein L22 OS=Schizosaccharomyces pombe (strain 972 / ATCC 24843) GN=rpl22 PE=1 SV=3	scaffold624:88707-89311	378	7.13501	1e-05	713501	0.0192489	0.0395162	DOWN
striiformis_Gene14557	sp|P08770|TRA1_MAIZE Putative AC transposase OS=Zea mays PE=2 SV=2	scaffold746:47011-50043	2697	7.12457	1e-05	712457	0.0192489	0.0395162	DOWN
striiformis_Gene27746	-	scaffold798:82294-83127	552	7.10683	1e-05	710683	0.0192489	0.0395162	DOWN
striiformis_Gene23487	-	scaffold600:64855-65449	594	7.10382	1e-05	710382	0.0192489	0.0395162	DOWN
striiformis_Gene8118	sp|O93937|PYR1_EMENI Protein pyrABCN OS=Emericella nidulans (strain FGSC A4 / ATCC 38163 / CBS 112.46 / NRRL 194 / M139) GN=pyrABCN PE=3 SV=2	scaffold753:12633-15009	2304	7.10313	1e-05	710313	0.0192489	0.0395162	DOWN
striiformis_Gene29313	-	scaffold89:623426-623975	549	7.07295	1e-05	707295	0.0192489	0.0395162	DOWN
striiformis_Gene28361	-	scaffold179:442019-443444	1425	7.05963	1e-05	705963	0.0192489	0.0395162	DOWN
striiformis_Gene28534	-	scaffold45:154912-156169	1257	7.04652	1e-05	704652	0.0192489	0.0395162	DOWN
striiformis_Gene15228	sp|P50694|TLP_PRUAV Glucan endo-1,3-beta-glucosidase OS=Prunus avium PE=1 SV=1	C22230:73895-75269	759	6903.23	0.295174	23387	0	0	DOWN
striiformis_Gene11428	-	C21604:29471-30155	684	2982.22	0.362145	8234.88	0	0	DOWN
striiformis_Gene28491	-	scaffold140:490656-491907	1062	2003.77	0.260628	7688.24	0	0	DOWN
striiformis_Gene15080	-	scaffold885:36537-37674	891	1194.6	0.225227	5303.98	0	0	DOWN
striiformis_Gene26809	-	scaffold74:23403-25423	1146	1909.2	0.374199	5102.1	0	0	DOWN
striiformis_Gene5671	-	C19608:13922-15366	1071	853.287	0.195509	4364.44	1.27323e-262	9.23057e-261	DOWN
striiformis_Gene26611	-	scaffold782:373969-374994	708	955.982	0.313941	3045.1	3.52713e-294	2.72858e-292	DOWN
striiformis_Gene1089	-	C12150:4155-4575	420	2977	0.985197	3021.73	0	0	DOWN
striiformis_Gene4112	-	C18362:9394-10421	687	995.593	0.367287	2710.67	1.47875e-306	1.19496e-304	DOWN
striiformis_Gene16109	-	scaffold255:73200-74636	1215	706.296	0.278462	2536.42	3.70994e-217	2.296e-215	DOWN
striiformis_Gene5274	sp|Q9FZ36|M3K2_ARATH Mitogen-activated protein kinase kinase kinase 2 OS=Arabidopsis thaliana GN=ANP2 PE=2 SV=1	C19384:7042-11906	3687	96.2234	0.0388005	2479.95	6.74438e-29	8.36422e-28	DOWN
striiformis_Gene10495	-	C21282:45567-47333	1329	250.724	0.120366	2083.01	2.38566e-76	6.08991e-75	DOWN
striiformis_Gene13477	sp|Q4P7J7|H31_USTMA Histone H3.1 OS=Ustilago maydis (strain 521 / FGSC 9021) GN=HHT1 PE=3 SV=3	C22078:10216-10780	411	2048.56	1.02987	1989.14	0	0	DOWN
striiformis_Gene26246	-	scaffold750:144552-146517	1674	171.324	0.0896619	1910.78	4.81114e-52	9.30472e-51	DOWN
striiformis_Gene22885	sp|Q9QSK3|VF030_IIV6 Uncharacterized protein 030L OS=Invertebrate iridescent virus 6 GN=IIV6-030L PE=3 SV=1	scaffold38:135046-139059	3690	79.6401	0.0419566	1898.15	9.03628e-24	9.53771e-23	DOWN
striiformis_Gene10328	-	C21252:16208-18632	1296	232.5	0.13707	1696.21	8.32698e-71	2.05135e-69	DOWN
striiformis_Gene13992	-	C22116:80648-81516	687	2348.69	1.43119	1641.07	0	0	DOWN
striiformis_Gene21983	-	scaffold281:180990-182098	945	299.141	0.185588	1611.86	1.89637e-91	5.5822e-90	DOWN
striiformis_Gene13699	-	scaffold279:9847-13564	2865	481.583	0.299553	1607.67	1.28214e-147	5.44032e-146	DOWN
striiformis_Gene16795	-	scaffold62:87523-90278	2241	756.847	0.511704	1479.07	1.28106e-232	8.37772e-231	DOWN
striiformis_Gene12252	-	C21812:5529-6360	594	667.752	0.471387	1416.57	4.24322e-205	2.48081e-203	DOWN
striiformis_Gene11908	-	C21748:29220-30098	801	345.863	0.252279	1370.95	1.23484e-105	4.04819e-104	DOWN
striiformis_Gene16457	-	scaffold569:70830-72086	648	537.466	0.412439	1303.14	6.42535e-165	3.04173e-163	DOWN
striiformis_Gene25662	sp|Q12300|RGT2_YEAST High-affinity glucose transporter RGT2 OS=Saccharomyces cerevisiae (strain ATCC 204508 / S288c) GN=RGT2 PE=1 SV=1	scaffold660:345725-348742	1548	652.151	0.506124	1288.52	1.84094e-200	1.05683e-198	DOWN
striiformis_Gene26522	-	scaffold464:310559-312666	1197	693.185	0.55902	1240	3.88151e-213	2.34499e-211	DOWN
striiformis_Gene2714	-	scaffold151:4554-8063	2190	211.072	0.170627	1237.04	2.42007e-64	5.47298e-63	DOWN
striiformis_Gene19471	-	scaffold564:86123-88321	1650	101.099	0.083796	1206.49	2.10462e-30	2.70531e-29	DOWN
striiformis_Gene16480	-	C22280:66270-71549	4419	198.041	0.191957	1031.69	2.41459e-60	5.29082e-59	DOWN
striiformis_Gene13380	-	C22062:35365-36619	1188	764.082	0.751339	1016.96	4.29979e-235	2.8265e-233	DOWN
striiformis_Gene14953	-	scaffold524:64178-66291	1203	550.338	0.552814	995.521	6.1803e-169	2.97006e-167	DOWN
striiformis_Gene5509	-	C19508:21827-23966	1284	303.357	0.305261	993.763	1.10844e-92	3.30887e-91	DOWN
striiformis_Gene26086	sp|Q9SUT8|RBOHI_ARATH Probable respiratory burst oxidase homolog protein I OS=Arabidopsis thaliana GN=RBOHI PE=3 SV=2	scaffold429:102218-106056	1704	95.5378	0.09666	988.39	1.34975e-28	1.65612e-27	DOWN
striiformis_Gene20436	-	scaffold16:54955-58362	1143	1396.28	1.42033	983.067	0	0	DOWN
striiformis_Gene21289	sp|O00061|CP67_UROFA Cytochrome P450 67 (Fragment) OS=Uromyces fabae GN=CYP67 PE=2 SV=1	scaffold669:181425-183813	1416	1458.93	1.4845	982.775	0	0	DOWN
striiformis_Gene19963	-	scaffold620:16740-18111	957	406.682	0.426507	953.518	1.84967e-124	6.902e-123	DOWN
striiformis_Gene28474	sp|O74402|HSP78_SCHPO Heat shock protein 78, mitochondrial OS=Schizosaccharomyces pombe (strain 972 / ATCC 24843) GN=hsp78 PE=3 SV=1	scaffold140:412548-416372	2505	103.412	0.114316	904.615	5.26355e-31	6.87023e-30	DOWN
striiformis_Gene25858	sp|P38716|YHR2_YEAST Uncharacterized trans-sulfuration enzyme YHR112C OS=Saccharomyces cerevisiae (strain ATCC 204508 / S288c) GN=YHR112C PE=1 SV=1	scaffold452:349831-351836	1467	115.214	0.128461	896.879	1.30581e-34	1.85519e-33	DOWN
striiformis_Gene23046	-	scaffold453:118352-119329	819	205.924	0.238462	863.551	1.69724e-62	3.77108e-61	DOWN
striiformis_Gene7503	-	C20394:3595-8118	1728	80.661	0.0967254	833.917	4.51051e-24	4.83726e-23	DOWN
striiformis_Gene15669	sp|O00057|NMT1_UROFA Protein NMT1 homolog OS=Uromyces fabae GN=PIG1 PE=2 SV=1	scaffold48:24309-26364	1005	529.44	0.643273	823.041	1.90408e-162	8.81643e-161	DOWN
striiformis_Gene14515	-	scaffold916:8404-11887	3249	41.6482	0.052336	795.785	2.47277e-12	1.53935e-11	DOWN
striiformis_Gene25857	-	scaffold452:346536-347953	1203	98.6046	0.133907	736.366	1.6845e-29	2.10969e-28	DOWN
striiformis_Gene22009	sp|Q9FME8|OPT4_ARATH Oligopeptide transporter 4 OS=Arabidopsis thaliana GN=OPT4 PE=2 SV=1	scaffold742:89614-95920	2325	105.323	0.147415	714.466	1.31717e-31	1.75167e-30	DOWN
striiformis_Gene17331	sp|Q4PB04|H32_USTMA Histone H3.2 OS=Ustilago maydis (strain 521 / FGSC 9021) GN=HHT2 PE=3 SV=3	scaffold852:84758-85444	411	665.103	0.949683	700.342	1.76207e-204	1.02548e-202	DOWN
striiformis_Gene22969	-	scaffold203:28901-29904	714	228.576	0.336295	679.689	1.41872e-69	3.44154e-68	DOWN
striiformis_Gene4724	sp|O74959|YJCD_SCHPO Uncharacterized oxidoreductase C736.13 OS=Schizosaccharomyces pombe (strain 972 / ATCC 24843) GN=SPCC736.13 PE=3 SV=1	C19024:11625-13116	897	163.561	0.244321	669.451	1.37854e-49	2.56822e-48	DOWN
striiformis_Gene1361	-	C13154:792-2545	1215	101.608	0.153033	663.961	2.10462e-30	2.70531e-29	DOWN
striiformis_Gene4349	-	C18648:344-1145	723	227.398	0.349598	650.456	2.88222e-69	6.91242e-68	DOWN
striiformis_Gene10344	-	C21250:30583-31206	417	569.098	0.905127	628.749	8.31147e-175	4.10302e-173	DOWN
striiformis_Gene23151	-	scaffold131:20380-22207	1740	128.095	0.207374	617.7	7.51565e-39	1.17427e-37	DOWN
striiformis_Gene20444	sp|O00057|NMT1_UROFA Protein NMT1 homolog OS=Uromyces fabae GN=PIG1 PE=2 SV=1	scaffold16:94763-96822	1089	700.404	1.16577	600.808	4.77213e-213	2.86938e-211	DOWN
striiformis_Gene11942	-	scaffold694:52439-53784	1251	80.4397	0.138506	580.767	4.51051e-24	4.83726e-23	DOWN
striiformis_Gene3337	-	C17310:2984-4428	1071	865.547	1.531	565.347	5.47356e-264	4.03739e-262	DOWN
striiformis_Gene13968	-	scaffold605:68536-70556	1161	77.7857	0.138334	562.304	3.62685e-23	3.7593e-22	DOWN
striiformis_Gene12898	-	C21968:51426-53915	1266	73.8076	0.133162	554.269	5.84211e-22	5.8178e-21	DOWN
striiformis_Gene13010	-	C22006:7671-8502	594	523.302	0.950046	550.818	1.35973e-160	6.22774e-159	DOWN
striiformis_Gene22956	-	scaffold425:241353-244012	1812	174.142	0.321024	542.458	5.76187e-53	1.13511e-51	DOWN
striiformis_Gene17275	-	scaffold193:84654-87188	1587	258.433	0.476545	542.306	8.19139e-79	2.16961e-77	DOWN
striiformis_Gene1735	-	C14396:4048-6023	1698	107.376	0.200544	535.424	3.29824e-32	4.45157e-31	DOWN
striiformis_Gene10257	-	C21232:42758-44816	1293	74.0312	0.142118	520.914	2.91623e-22	2.94104e-21	DOWN
striiformis_Gene23685	sp|P36011|STUA_EMENI Cell pattern formation-associated protein stuA OS=Emericella nidulans (strain FGSC A4 / ATCC 38163 / CBS 112.46 / NRRL 194 / M139) GN=stuA PE=2 SV=2	scaffold242:198421-200771	1905	102.534	0.198187	517.36	1.05243e-30	1.36386e-29	DOWN
striiformis_Gene12594	sp|O14368|HSP16_SCHPO Heat shock protein 16 OS=Schizosaccharomyces pombe (strain 972 / ATCC 24843) GN=hsp16 PE=2 SV=1	C21922:1964-2615	480	2012.01	4.04663	497.206	0	0	DOWN
striiformis_Gene11933	sp|P40996|SCD2_SCHPO Protein scd2/ral3 OS=Schizosaccharomyces pombe (strain 972 / ATCC 24843) GN=scd2 PE=1 SV=1	scaffold694:11161-13245	1923	88.7281	0.180136	492.562	1.74033e-26	2.01088e-25	DOWN
striiformis_Gene2084	-	C15378:1887-3336	930	109.724	0.22385	490.168	8.26442e-33	1.12743e-31	DOWN
striiformis_Gene22696	sp|P10978|POLX_TOBAC Retrovirus-related Pol polyprotein from transposon TNT 1-94 OS=Nicotiana tabacum PE=2 SV=1	scaffold665:243136-249358	5187	12.3499	0.0252707	488.704	0.000799215	0.00211949	DOWN
striiformis_Gene12893	-	C21968:30141-31550	834	87.1792	0.181369	480.673	3.48541e-26	3.99813e-25	DOWN
striiformis_Gene25564	-	scaffold230:146460-149390	2112	195.905	0.408905	479.097	2.0204e-59	4.35192e-58	DOWN
striiformis_Gene17611	-	scaffold708:128002-129644	1494	54.0379	0.112928	478.516	3.11164e-16	2.39693e-15	DOWN
striiformis_Gene4578	-	scaffold873:10337-11616	687	117.277	0.246033	476.672	3.28174e-35	4.74208e-34	DOWN
striiformis_Gene3649	-	C17872:2563-4365	1446	57.8291	0.121796	474.803	3.89238e-17	3.1494e-16	DOWN
striiformis_Gene21614	sp|Q54GB2|CTSL2_DICDI CTD small phosphatase-like protein 2 OS=Dictyostelium discoideum GN=ctdspl2 PE=3 SV=1	scaffold805:113778-114609	831	116.611	0.26322	443.017	6.54561e-35	9.39413e-34	DOWN
striiformis_Gene12166	-	C21838:1409-4579	2346	82.3284	0.187838	438.295	1.12389e-24	1.23239e-23	DOWN
striiformis_Gene25830	-	scaffold452:214332-215103	771	121.399	0.279608	434.176	2.07784e-36	3.08684e-35	DOWN
striiformis_Gene26661	-	scaffold197:193906-196183	2277	23.8156	0.0553588	430.204	5.38004e-07	2.16276e-06	DOWN
striiformis_Gene28532	sp|A9ZSY2|TRET1_APILI Facilitated trehalose transporter Tret1 OS=Apis mellifera ligustica GN=Tret1 PE=1 SV=1	scaffold45:125105-128312	1851	87.1178	0.210532	413.798	3.48541e-26	3.99813e-25	DOWN
striiformis_Gene25792	sp|Q9FZ36|M3K2_ARATH Mitogen-activated protein kinase kinase kinase 2 OS=Arabidopsis thaliana GN=ANP2 PE=2 SV=1	scaffold534:328031-332892	3684	31.7936	0.0774167	410.681	2.35468e-09	1.18125e-08	DOWN
striiformis_Gene8784	-	C20706:21463-23504	1656	83.8433	0.207902	403.283	5.61036e-25	6.23281e-24	DOWN
striiformis_Gene18425	-	scaffold691:13754-14799	600	337.384	0.842172	400.612	3.62609e-103	1.16762e-101	DOWN
striiformis_Gene26653	sp|A1CNK4|AGDC_ASPCL Probable alpha/beta-glucosidase agdC OS=Aspergillus clavatus (strain ATCC 1007 / CBS 513.65 / DSM 816 / NCTC 3887 / NRRL 1) GN=agdC PE=3 SV=1	scaffold197:150796-154596	2715	161.353	0.41083	392.749	5.66966e-49	1.04097e-47	DOWN
striiformis_Gene27267	-	scaffold860:14559-16561	1398	122.747	0.313674	391.32	5.17316e-37	7.75791e-36	DOWN
striiformis_Gene29195	-	scaffold89:63807-64305	498	229.062	0.597351	383.463	6.98322e-70	1.7005e-68	DOWN
striiformis_Gene21985	-	scaffold281:186655-189273	2538	25.6911	0.0677829	379.02	1.39269e-07	5.96524e-07	DOWN
striiformis_Gene23312	-	scaffold473:32865-38583	4047	162.903	0.442032	368.532	2.79574e-49	5.17049e-48	DOWN
striiformis_Gene28374	-	scaffold179:515839-517089	672	193.713	0.525643	368.526	8.32613e-59	1.78134e-57	DOWN
striiformis_Gene22519	-	scaffold181:191702-192797	1095	122.895	0.333757	368.217	5.17316e-37	7.75791e-36	DOWN
striiformis_Gene9907	-	C21112:28844-31732	1716	259.779	0.715149	363.252	4.02992e-79	1.07411e-77	DOWN
striiformis_Gene28867	-	scaffold54:209790-211069	1173	54.9184	0.151395	362.749	3.11164e-16	2.39693e-15	DOWN
striiformis_Gene14161	-	scaffold980:29824-30680	648	140.879	0.388647	362.486	1.57653e-42	2.62832e-41	DOWN
striiformis_Gene26781	-	scaffold644:306384-309136	2400	19.7316	0.0559934	352.392	7.89191e-06	2.78899e-05	DOWN
striiformis_Gene19723	-	scaffold672:57546-58267	429	329.599	0.950528	346.754	1.06417e-100	3.36686e-99	DOWN
striiformis_Gene20807	-	scaffold526:197882-198855	843	839.478	2.4213	346.705	8.4122e-254	5.9292e-252	DOWN
striiformis_Gene18208	-	scaffold654:7925-9273	1287	85.7402	0.249068	344.244	1.39823e-25	1.57124e-24	DOWN
striiformis_Gene27666	-	scaffold609:155644-157397	1242	101.706	0.304075	334.477	2.10462e-30	2.70531e-29	DOWN
striiformis_Gene14749	-	C22194:29220-31412	1635	89.3804	0.272248	328.305	8.69036e-27	1.01058e-25	DOWN
striiformis_Gene21129	-	scaffold773:12377-14311	1197	47.7582	0.147635	323.488	3.94409e-14	2.70479e-13	DOWN
striiformis_Gene27050	sp|Q0CVX4|AGALD_ASPTN Probable alpha-galactosidase D OS=Aspergillus terreus (strain NIH 2624 / FGSC A1156) GN=aglD PE=3 SV=2	scaffold625:317401-321019	1854	24.4789	0.0759384	322.352	2.739e-07	1.13859e-06	DOWN
striiformis_Gene13920	-	scaffold954:65747-67591	1548	75.4153	0.234868	321.097	1.45567e-22	1.48458e-21	DOWN
striiformis_Gene23758	-	scaffold913:262775-265643	2163	17.5871	0.0562895	312.44	2.99032e-05	9.82345e-05	DOWN
striiformis_Gene27412	-	scaffold20:320532-321567	657	364.758	1.16883	312.071	1.59169e-109	5.37068e-108	DOWN
striiformis_Gene10536	-	C21306:45214-47724	1389	38.3849	0.123751	310.179	1.94699e-11	1.13518e-10	DOWN
striiformis_Gene7874	sp|C5J3R8|LAD_TALEM L-arabinitol 4-dehydrogenase OS=Talaromyces emersonii GN=lad PE=1 SV=1	C20470:13054-14844	1188	213.256	0.690274	308.944	5.86738e-65	1.33165e-63	DOWN
striiformis_Gene18577	-	scaffold512:41974-42967	993	59.9445	0.194636	307.983	9.72684e-18	8.05512e-17	DOWN
striiformis_Gene20416	-	scaffold487:163046-165258	2145	23.6562	0.0774639	305.384	5.38004e-07	2.16276e-06	DOWN
striiformis_Gene26883	-	scaffold74:388873-390280	768	94.524	0.311502	303.446	2.70155e-28	3.29563e-27	DOWN
striiformis_Gene4599	sp|D8Q8R5|ERT1_SCHCM Transcription activator of gluconeogenesis ERT1 OS=Schizophyllum commune (strain H4-8 / FGSC 9210) GN=ERT1 PE=3 SV=1	C18914:14-1401	1056	55.3494	0.182884	302.648	1.5565e-16	1.21597e-15	DOWN
striiformis_Gene25913	-	scaffold803:269178-271180	1260	266.178	0.88019	302.41	2.80986e-81	7.60099e-80	DOWN
striiformis_Gene24915	-	scaffold19:129101-131425	1695	32.2534	0.10673	302.196	1.18929e-09	6.11119e-09	DOWN
striiformis_Gene15731	-	scaffold263:52113-52977	750	343.714	1.14261	300.815	4.52231e-103	1.45252e-101	DOWN
striiformis_Gene4802	-	C19042:17740-22163	4152	18.0506	0.0607237	297.258	1.53779e-05	5.23196e-05	DOWN
striiformis_Gene170	-	C5878:320-713	393	273.887	0.955513	286.639	1.9578e-83	5.44705e-82	DOWN
striiformis_Gene14639	sp|P04817|CAN1_YEAST Arginine permease OS=Saccharomyces cerevisiae (strain ATCC 204508 / S288c) GN=CAN1 PE=1 SV=2	scaffold515:69918-73009	1833	234.763	0.841036	279.135	2.01713e-71	5.0081e-70	DOWN
striiformis_Gene9905	sp|P46436|GST1_ASCSU Glutathione S-transferase 1 OS=Ascaris suum GN=GST1 PE=1 SV=3	C21112:23683-24549	621	225.67	0.81535	276.777	1.1895e-68	2.81027e-67	DOWN
striiformis_Gene10704	-	scaffold239:42738-43623	705	91.1782	0.330291	276.054	2.16747e-27	2.56757e-26	DOWN
striiformis_Gene6026	-	C19822:3376-5186	1242	35.3507	0.129416	273.156	1.52589e-10	8.37328e-10	DOWN
striiformis_Gene1500	sp|P10978|POLX_TOBAC Retrovirus-related Pol polyprotein from transposon TNT 1-94 OS=Nicotiana tabacum PE=2 SV=1	C13688:1880-6161	4281	9.24539	0.0344667	268.241	0.00548661	0.0125875	DOWN
striiformis_Gene23731	sp|Q59WU8|KAR5_CANAL Nuclear fusion protein KAR5 OS=Candida albicans (strain SC5314 / ATCC MYA-2876) GN=KAR5 PE=3 SV=1	scaffold913:130138-133485	2028	38.177	0.142648	267.631	1.94699e-11	1.13518e-10	DOWN
striiformis_Gene4496	sp|A1CNK4|AGDC_ASPCL Probable alpha/beta-glucosidase agdC OS=Aspergillus clavatus (strain ATCC 1007 / CBS 513.65 / DSM 816 / NCTC 3887 / NRRL 1) GN=agdC PE=3 SV=1	C18812:19027-20644	1206	123.777	0.46778	264.605	2.55579e-37	3.874e-36	DOWN
striiformis_Gene25210	-	scaffold504:149659-151076	1203	104.792	0.399914	262.036	2.63285e-31	3.45429e-30	DOWN
striiformis_Gene21333	-	scaffold932:184281-185947	1485	32.2554	0.123169	261.879	1.18929e-09	6.11119e-09	DOWN
striiformis_Gene3164	-	C17222:10393-11525	843	64.7489	0.247575	261.532	3.02872e-19	2.69274e-18	DOWN
striiformis_Gene28828	sp|P0CY18|CG11_CANAX G1/S-specific cyclin CLN1 OS=Candida albicans GN=CLN1 PE=3 SV=1	scaffold54:13385-14912	1380	266.412	1.02617	259.618	1.93402e-79	5.16566e-78	DOWN
striiformis_Gene9815	-	C21068:8174-9334	660	101.953	0.396687	257.011	2.10462e-30	2.70531e-29	DOWN
striiformis_Gene27794	-	scaffold798:318116-322438	2409	18.6803	0.07316	255.335	1.53779e-05	5.23196e-05	DOWN
striiformis_Gene543	-	C9046:2371-3034	663	94.8252	0.372547	254.532	2.70155e-28	3.29563e-27	DOWN
striiformis_Gene28062	-	scaffold599:84000-87330	2304	51.1584	0.204138	250.607	2.48274e-15	1.826e-14	DOWN
striiformis_Gene3470	-	C17638:1135-3791	2310	15.3269	0.0621829	246.481	0.000112277	0.000340781	DOWN
striiformis_Gene23091	-	scaffold258:43058-44683	1557	79.3812	0.329293	241.066	9.03628e-24	9.53771e-23	DOWN
striiformis_Gene14632	-	scaffold515:38403-40527	1968	19.2596	0.0802533	239.985	7.89191e-06	2.78899e-05	DOWN
striiformis_Gene6074	-	scaffold164:700-1303	465	1239.52	5.20788	238.009	0	0	DOWN
striiformis_Gene1793	-	C14564:369-996	555	112.623	0.473797	237.703	1.03797e-33	1.44393e-32	DOWN
striiformis_Gene29002	-	scaffold12:325500-327171	1572	24.2738	0.10223	237.443	2.739e-07	1.13859e-06	DOWN
striiformis_Gene15277	-	scaffold758:42403-43878	762	70.0446	0.296286	236.409	4.69585e-21	4.49972e-20	DOWN
striiformis_Gene22874	-	scaffold38:78999-81430	1554	26.8744	0.117165	229.372	7.07312e-08	3.11261e-07	DOWN
striiformis_Gene22079	-	scaffold615:157740-158740	828	49.7088	0.223315	222.595	9.90112e-15	7.03729e-14	DOWN
striiformis_Gene14251	-	C22144:24552-26855	1419	114.721	0.518014	221.463	2.60555e-34	3.67295e-33	DOWN
striiformis_Gene19510	sp|Q5A950|ATG26_CANAL Sterol 3-beta-glucosyltransferase OS=Candida albicans (strain SC5314 / ATCC MYA-2876) GN=ATG26 PE=3 SV=1	scaffold36:126531-128898	1644	44.3821	0.201383	220.387	3.12818e-13	2.03316e-12	DOWN
striiformis_Gene20751	-	scaffold431:131910-132757	579	887.658	4.03175	220.167	1.38138e-264	1.02488e-262	DOWN
striiformis_Gene3253	-	C17338:6250-7762	1512	21.0803	0.0964621	218.535	2.06712e-06	7.82851e-06	DOWN
striiformis_Gene29168	sp|P0CY18|CG11_CANAX G1/S-specific cyclin CLN1 OS=Candida albicans GN=CLN1 PE=3 SV=1	scaffold290:547301-548829	1380	191.682	0.884503	216.712	3.43087e-58	7.31553e-57	DOWN
striiformis_Gene16380	-	scaffold427:41927-43771	1548	72.4822	0.350484	206.806	1.17032e-21	1.15099e-20	DOWN
striiformis_Gene21812	-	scaffold734:116751-120301	2874	11.0567	0.0552026	200.293	0.00152617	0.00385939	DOWN
striiformis_Gene21515	-	scaffold722:94554-95454	564	4817.48	24.4266	197.223	0	0	DOWN
striiformis_Gene5114	-	C19262:14594-15407	813	96.4047	0.490495	196.546	6.74438e-29	8.36422e-28	DOWN
striiformis_Gene22148	-	scaffold938:219181-220323	981	34.6044	0.176721	195.814	3.02737e-10	1.63162e-09	DOWN
striiformis_Gene10778	-	C21412:30557-34142	3090	10.3961	0.0531181	195.717	0.00290124	0.00702711	DOWN
striiformis_Gene12485	-	scaffold480:17159-18125	735	59.4245	0.307252	193.406	9.72684e-18	8.05512e-17	DOWN
striiformis_Gene5601	sp|P32611|RML2_YEAST 54S ribosomal protein RML2, mitochondrial OS=Saccharomyces cerevisiae (strain ATCC 204508 / S288c) GN=RML2 PE=1 SV=1	C19554:11027-12398	1272	23.2868	0.12243	190.205	5.38004e-07	2.16276e-06	DOWN
striiformis_Gene21616	-	scaffold805:117489-119895	2406	14.6943	0.0783346	187.584	0.000216683	0.000631386	DOWN
striiformis_Gene4771	sp|Q64400|H32_CRILO Histone H3.2 OS=Cricetulus longicaudatus PE=2 SV=3	C19072:9941-10577	411	191.404	1.02606	186.543	1.87871e-56	3.88196e-55	DOWN
striiformis_Gene18245	-	scaffold460:13264-14537	651	73.413	0.398211	184.357	5.84211e-22	5.8178e-21	DOWN
striiformis_Gene5119	-	C19266:2316-4265	1116	34.7244	0.190671	182.117	3.02737e-10	1.63162e-09	DOWN
striiformis_Gene19161	-	scaffold634:86189-91290	2880	18.7886	0.103503	181.527	1.53779e-05	5.23196e-05	DOWN
striiformis_Gene24218	-	scaffold136:271410-272521	831	42.4275	0.234653	180.81	1.24183e-12	7.85008e-12	DOWN
striiformis_Gene27890	-	scaffold269:307764-309172	1125	83.8079	0.468088	179.043	5.61036e-25	6.23281e-24	DOWN
striiformis_Gene17598	-	scaffold708:68393-69457	678	127.26	0.71402	178.23	1.52171e-38	2.35438e-37	DOWN
striiformis_Gene16060	-	scaffold475:100766-104126	1371	23.765	0.134175	177.119	5.38004e-07	2.16276e-06	DOWN
striiformis_Gene28052	-	scaffold599:35118-36833	1140	26.7855	0.153272	174.758	7.07312e-08	3.11261e-07	DOWN
striiformis_Gene16275	-	scaffold245:90695-91979	1089	87.8363	0.506988	173.251	3.48541e-26	3.99813e-25	DOWN
striiformis_Gene2688	sp|Q4A054|Y0419_STAS1 Uncharacterized oxidoreductase SSP0419 OS=Staphylococcus saprophyticus subsp. saprophyticus (strain ATCC 15305 / DSM 20229) GN=SSP0419 PE=3 SV=1	C16398:1626-2934	1134	131.494	0.76198	172.569	9.05152e-40	1.44449e-38	DOWN
striiformis_Gene27102	-	scaffold447:141391-142667	651	68.5783	0.40019	171.364	1.88378e-20	1.7651e-19	DOWN
striiformis_Gene9575	-	C20986:4683-5685	1002	72.4618	0.424466	170.713	1.17032e-21	1.15099e-20	DOWN
striiformis_Gene9755	-	C21046:40426-42723	1167	29.6225	0.175236	169.043	9.20838e-09	4.41188e-08	DOWN
striiformis_Gene11442	-	scaffold996:41723-42470	660	56.726	0.340617	166.539	7.78437e-17	6.19964e-16	DOWN
striiformis_Gene21774	-	scaffold560:176913-178204	1104	29.7721	0.179414	165.941	9.20838e-09	4.41188e-08	DOWN
striiformis_Gene25537	-	scaffold230:7055-8225	738	48.1527	0.291077	165.429	1.97643e-14	1.38459e-13	DOWN
striiformis_Gene19999	-	scaffold620:187142-187916	627	69.327	0.419207	165.377	9.40559e-21	8.90513e-20	DOWN
striiformis_Gene13385	sp|P32449|AROG_YEAST Phospho-2-dehydro-3-deoxyheptonate aldolase, tyrosine-inhibited OS=Saccharomyces cerevisiae (strain ATCC 204508 / S288c) GN=ARO4 PE=1 SV=2	C22062:53688-55561	1311	20.2264	0.124001	163.115	4.04248e-06	1.47929e-05	DOWN
striiformis_Gene13985	-	C22116:54621-56372	1362	171.73	1.06495	161.256	2.26943e-50	4.30378e-49	DOWN
striiformis_Gene22939	-	scaffold425:156864-158967	2103	10.8897	0.0691346	157.514	0.00290124	0.00702711	DOWN
striiformis_Gene22087	-	scaffold615:203273-205684	1848	390.201	2.49588	156.338	1.60106e-115	5.59576e-114	DOWN
striiformis_Gene1641	-	C14100:2256-3282	951	32.9201	0.211187	155.881	1.18929e-09	6.11119e-09	DOWN
striiformis_Gene8780	-	C20706:6239-8026	1068	34.7116	0.22289	155.734	3.02737e-10	1.63162e-09	DOWN
striiformis_Gene25206	sp|Q12314|YO021_YEAST Uncharacterized protein YOR021C OS=Saccharomyces cerevisiae (strain ATCC 204508 / S288c) GN=YOR021C PE=1 SV=1	scaffold504:132430-135126	1080	53.6171	0.347672	154.217	6.21923e-16	4.7191e-15	DOWN
striiformis_Gene12006	-	C21758:37749-38940	1191	45.5666	0.29766	153.083	1.56913e-13	1.03902e-12	DOWN
striiformis_Gene14401	sp|Q5W6G0|MAN5_ORYSJ Putative mannan endo-1,4-beta-mannosidase 5 OS=Oryza sativa subsp. japonica GN=MAN5 PE=2 SV=2	scaffold130:81960-83508	1548	33.7977	0.221526	152.568	6.00242e-10	3.16775e-09	DOWN
striiformis_Gene15984	-	scaffold757:106919-107362	345	764.299	5.02467	152.109	5.81381e-225	3.72524e-223	DOWN
striiformis_Gene20635	-	scaffold593:47627-49082	930	68.8794	0.454185	151.655	1.88378e-20	1.7651e-19	DOWN
striiformis_Gene25793	-	scaffold534:333443-335317	1797	102.98	0.683565	150.651	1.05243e-30	1.36386e-29	DOWN
striiformis_Gene15931	sp|O60175|OPI10_SCHPO Protein OPI10 homolog OS=Schizosaccharomyces pombe (strain 972 / ATCC 24843) GN=SPBC21H7.06c PE=3 SV=1	scaffold743:11917-12920	663	54.6828	0.363796	150.312	3.11164e-16	2.39693e-15	DOWN
striiformis_Gene12797	-	scaffold957:5505-7166	771	171.176	1.14421	149.602	2.26943e-50	4.30378e-49	DOWN
striiformis_Gene16500	sp|Q9HEV5|ASD4_NEUCR GATA type zinc finger protein asd-4 OS=Neurospora crassa (strain ATCC 24698 / 74-OR23-1A / CBS 708.71 / DSM 1257 / FGSC 987) GN=asd-4 PE=1 SV=1	scaffold613:23972-26077	1932	40.5108	0.272493	148.667	4.92169e-12	3.01068e-11	DOWN
striiformis_Gene9294	-	C20864:29034-29703	669	93.3937	0.628574	148.58	5.40777e-28	6.52791e-27	DOWN
striiformis_Gene1752	-	C14454:2958-4290	1332	18.8433	0.128743	146.364	1.53779e-05	5.23196e-05	DOWN
striiformis_Gene20618	sp|Q84T03|RH27_ORYSJ DEAD-box ATP-dependent RNA helicase 27 OS=Oryza sativa subsp. japonica GN=Os03g0802700 PE=2 SV=1	scaffold874:190466-193618	2709	38.4207	0.265179	144.886	1.94699e-11	1.13518e-10	DOWN
striiformis_Gene8795	-	C20724:36070-38642	2196	136.493	0.94412	144.572	2.6556e-41	4.34169e-40	DOWN
striiformis_Gene24658	-	scaffold729:41655-42656	696	350.812	2.42768	144.505	2.19096e-103	7.07295e-102	DOWN
striiformis_Gene18506	sp|Q5A950|ATG26_CANAL Sterol 3-beta-glucosyltransferase OS=Candida albicans (strain SC5314 / ATCC MYA-2876) GN=ATG26 PE=3 SV=1	scaffold495:38386-43513	3795	99.5706	0.691207	144.053	8.42004e-30	1.06718e-28	DOWN
striiformis_Gene3248	-	C17384:6336-7111	597	128.788	0.903262	142.581	7.51565e-39	1.17427e-37	DOWN
striiformis_Gene17545	-	scaffold142:127332-127628	222	5603.72	39.3733	142.323	0	0	DOWN
striiformis_Gene18302	-	scaffold892:101607-103341	954	59.2061	0.41604	142.309	9.72684e-18	8.05512e-17	DOWN
striiformis_Gene18968	sp|P45148|CAN_HAEIN Carbonic anhydrase 2 OS=Haemophilus influenzae (strain ATCC 51907 / DSM 11121 / KW20 / Rd) GN=can PE=1 SV=1	scaffold474:21907-22348	441	4093.76	29.388	139.3	0	0	DOWN
striiformis_Gene28609	-	scaffold70:59437-62416	1884	27.2672	0.196085	139.058	3.58837e-08	1.62244e-07	DOWN
striiformis_Gene26606	sp|P09593|SANT_PLAFV S-antigen protein OS=Plasmodium falciparum (isolate v1) PE=4 SV=1	scaffold782:344311-355274	2817	42.1522	0.303421	138.923	1.24183e-12	7.85008e-12	DOWN
striiformis_Gene18127	sp|Q4A054|Y0419_STAS1 Uncharacterized oxidoreductase SSP0419 OS=Staphylococcus saprophyticus subsp. saprophyticus (strain ATCC 15305 / DSM 20229) GN=SSP0419 PE=3 SV=1	scaffold759:70936-72240	1134	105.389	0.76699	137.406	1.31717e-31	1.75167e-30	DOWN
striiformis_Gene13906	-	C22112:80097-81777	1680	15.7039	0.11525	136.259	0.000112277	0.000340781	DOWN
striiformis_Gene14195	-	scaffold951:1025-1627	465	1656.73	12.2165	135.614	0	0	DOWN
striiformis_Gene15407	-	scaffold791:87601-88105	504	78.0002	0.580518	134.363	1.81033e-23	1.89035e-22	DOWN
striiformis_Gene7282	-	C20314:1799-2815	891	33.1502	0.24713	134.141	6.00242e-10	3.16775e-09	DOWN
striiformis_Gene10626	sp|Q96V44|LAD_HYPJE L-arabinitol 4-dehydrogenase OS=Hypocrea jecorina GN=lad1 PE=1 SV=1	scaffold5:14466-16307	1197	115.51	0.863744	133.732	1.30581e-34	1.85519e-33	DOWN
striiformis_Gene26991	-	scaffold625:13008-15071	1500	29.1344	0.218852	133.124	9.20838e-09	4.41188e-08	DOWN
striiformis_Gene5889	sp|Q9Y815|RSV2_SCHPO Zinc finger protein rsv2 OS=Schizosaccharomyces pombe (strain 972 / ATCC 24843) GN=rsv2 PE=4 SV=1	C19756:8757-11074	2244	36.2604	0.273504	132.577	7.68629e-11	4.30154e-10	DOWN
striiformis_Gene12558	-	scaffold789:33742-36270	2208	59.2767	0.449356	131.915	9.72684e-18	8.05512e-17	DOWN
striiformis_Gene12454	-	C21866:9364-10763	1059	45.9277	0.351378	130.707	1.56913e-13	1.03902e-12	DOWN
striiformis_Gene2541	-	C16226:894-1638	744	75.336	0.577039	130.556	1.45567e-22	1.48458e-21	DOWN
striiformis_Gene14629	-	scaffold515:28867-31091	753	31.9798	0.245578	130.223	2.35468e-09	1.18125e-08	DOWN
striiformis_Gene13896	-	C22112:52419-53780	747	151.149	1.17203	128.963	2.71746e-44	4.6215e-43	DOWN
striiformis_Gene17060	sp|O13848|I3ACR_SCHPO NAD/NADP-dependent indole-3-acetaldehyde reductase OS=Schizosaccharomyces pombe (strain 972 / ATCC 24843) GN=SPAC19G12.09 PE=1 SV=1	scaffold741:90292-91490	969	21.3749	0.166286	128.543	2.06712e-06	7.82851e-06	DOWN
striiformis_Gene6322	sp|Q9SZL8|FRS5_ARATH Protein FAR1-RELATED SEQUENCE 5 OS=Arabidopsis thaliana GN=FRS5 PE=2 SV=1	scaffold717:12280-15477	2802	13.4349	0.105208	127.698	0.000416873	0.00116675	DOWN
striiformis_Gene368	-	C7796:1360-2149	555	748.422	5.86913	127.518	4.57077e-220	2.87076e-218	DOWN
striiformis_Gene28648	-	scaffold70:232417-233768	1083	22.5889	0.177685	127.129	1.05534e-06	4.11972e-06	DOWN
striiformis_Gene24687	-	scaffold729:208560-210728	2100	8.5905	0.0678476	126.615	0.0103134	0.0223821	DOWN
striiformis_Gene12559	-	scaffold789:36988-39104	1095	44.9136	0.355915	126.192	3.12818e-13	2.03316e-12	DOWN
striiformis_Gene13101	sp|Q6TN15|MX_SINCH Interferon-induced GTP-binding protein Mx OS=Siniperca chuatsi GN=mx PE=2 SV=1	C22018:5199-7343	2046	8.84419	0.0704941	125.46	0.0103134	0.0223821	DOWN
striiformis_Gene10869	-	scaffold29:40153-40898	570	304.325	2.429	125.288	2.32336e-89	6.76065e-88	DOWN
striiformis_Gene28899	-	scaffold54:407634-410410	1563	75.3033	0.601384	125.217	1.45567e-22	1.48458e-21	DOWN
striiformis_Gene17684	-	scaffold572:39249-43516	2421	19.3139	0.156358	123.524	7.89191e-06	2.78899e-05	DOWN
striiformis_Gene2665	-	C16394:4238-4774	462	182.319	1.4881	122.518	1.02517e-53	2.04182e-52	DOWN
striiformis_Gene22788	-	scaffold212:184012-186849	2625	18.0167	0.149699	120.353	1.53779e-05	5.23196e-05	DOWN
striiformis_Gene11293	-	C21600:10657-12733	1941	9.06766	0.0755362	120.044	0.00548661	0.0125875	DOWN
striiformis_Gene14923	-	scaffold690:35363-36356	993	45.9997	0.389699	118.039	1.56913e-13	1.03902e-12	DOWN
striiformis_Gene20396	-	scaffold487:56935-57469	345	195.506	1.65675	118.006	1.14196e-57	2.41871e-56	DOWN
striiformis_Gene15757	sp|P83970|PMA1_WHEAT Plasma membrane ATPase OS=Triticum aestivum GN=ha1 PE=2 SV=1	scaffold967:28568-36194	3861	21.7228	0.185089	117.364	2.06712e-06	7.82851e-06	DOWN
striiformis_Gene14080	sp|C1G966|ACUK_PARBD Transcription activator of gluconeogenesis PADG_03802 OS=Paracoccidioides brasiliensis (strain Pb18) GN=PADG_03802 PE=3 SV=1	C22132:90953-92784	1500	40.1835	0.344006	116.81	4.92169e-12	3.01068e-11	DOWN
striiformis_Gene8080	-	C20510:8615-9790	822	164.815	1.4205	116.026	3.04852e-48	5.54106e-47	DOWN
striiformis_Gene15197	-	scaffold94:30935-31839	621	660.876	5.74031	115.129	3.8938e-193	2.15724e-191	DOWN
striiformis_Gene9159	-	C20818:34580-38629	3513	37.8469	0.330178	114.626	3.86953e-11	2.20444e-10	DOWN
striiformis_Gene27499	sp|P46057|MLE_TRICU Muconate cycloisomerase 1 OS=Trichosporon cutaneum PE=1 SV=3	scaffold233:282793-284622	1257	52.8865	0.463101	114.201	1.24275e-15	9.24741e-15	DOWN
striiformis_Gene21692	-	scaffold532:219541-222796	1059	20.0472	0.176024	113.889	4.04248e-06	1.47929e-05	DOWN
striiformis_Gene24893	-	scaffold496:295966-297088	615	54.469	0.478537	113.824	3.11164e-16	2.39693e-15	DOWN
striiformis_Gene21667	-	scaffold532:89886-97532	1194	20.8953	0.185293	112.769	4.04248e-06	1.47929e-05	DOWN
striiformis_Gene29216	-	scaffold89:162064-163783	1161	16.7414	0.148479	112.753	5.80163e-05	0.000182553	DOWN
striiformis_Gene4330	sp|P29141|SUBV_BACSU Minor extracellular protease vpr OS=Bacillus subtilis (strain 168) GN=vpr PE=1 SV=1	C18620:4730-8593	2559	44.9696	0.399915	112.448	3.12818e-13	2.03316e-12	DOWN
striiformis_Gene27376	sp|Q9Y767|DPOG_NEUCR DNA polymerase gamma, mitochondrial OS=Neurospora crassa (strain ATCC 24698 / 74-OR23-1A / CBS 708.71 / DSM 1257 / FGSC 987) GN=mip-1 PE=3 SV=2	scaffold20:150639-158493	2280	8.4728	0.0761632	111.245	0.0103134	0.0223821	DOWN
striiformis_Gene19203	-	scaffold192:140663-142886	2004	8.16569	0.0739404	110.436	0.0103134	0.0223821	DOWN
striiformis_Gene1488	-	C13632:60-2447	1959	19.7226	0.180054	109.537	7.89191e-06	2.78899e-05	DOWN
striiformis_Gene19873	-	scaffold237:16119-17943	1029	42.2507	0.389786	108.395	1.24183e-12	7.85008e-12	DOWN
striiformis_Gene13275	sp|Q47861|TR2M_PANAY Tryptophan 2-monooxygenase OS=Pantoea agglomerans pv. gypsophilae GN=iaaM PE=3 SV=1	C22058:50822-52651	1767	8.5624	0.0790505	108.316	0.0103134	0.0223821	DOWN
striiformis_Gene19146	-	scaffold634:12274-13984	1269	25.5721	0.236898	107.946	1.39269e-07	5.96524e-07	DOWN
striiformis_Gene19730	sp|Q9CWV6|PKRI1_MOUSE PRKR-interacting protein 1 OS=Mus musculus GN=Prkrip1 PE=1 SV=2	scaffold672:90734-92057	981	13.1708	0.122069	107.896	0.000416873	0.00116675	DOWN
striiformis_Gene11440	-	scaffold996:36936-37661	570	46.5878	0.435547	106.964	7.86821e-14	5.30978e-13	DOWN
striiformis_Gene21423	-	scaffold962:126441-127410	969	23.4661	0.222965	105.246	5.38004e-07	2.16276e-06	DOWN
striiformis_Gene13002	-	scaffold877:46623-48664	993	23.8839	0.228729	104.42	5.38004e-07	2.16276e-06	DOWN
striiformis_Gene29469	-	scaffold246:44462-46826	1434	174.771	1.68763	103.56	2.77767e-51	5.33943e-50	DOWN
striiformis_Gene12583	sp|Q10237|YD14_SCHPO Uncharacterized protein C4G9.04c OS=Schizosaccharomyces pombe (strain 972 / ATCC 24843) GN=SPAC4G9.04c PE=4 SV=1	scaffold825:3031-6800	2970	17.5953	0.170793	103.021	2.99032e-05	9.82345e-05	DOWN
striiformis_Gene23753	sp|B0BK72|MSP2_MARSO Peroxidase 2 OS=Marasmius scorodonius GN=msp2 PE=1 SV=1	scaffold913:249491-251791	1467	1566.37	15.2402	102.779	0	0	DOWN
striiformis_Gene7433	-	C20370:13838-15512	1215	19.1943	0.186756	102.777	7.89191e-06	2.78899e-05	DOWN
striiformis_Gene23687	-	scaffold242:210680-212031	660	498.621	4.85635	102.674	4.22022e-145	1.74404e-143	DOWN
striiformis_Gene5573	-	C19512:6286-7604	1224	14.7768	0.144733	102.097	0.000216683	0.000631386	DOWN
striiformis_Gene23246	-	scaffold689:243409-244481	603	85.6587	0.845143	101.354	1.39823e-25	1.57124e-24	DOWN
striiformis_Gene13173	-	scaffold818:71372-77677	3030	25.7328	0.254707	101.029	1.39269e-07	5.96524e-07	DOWN
striiformis_Gene11795	-	C21734:22010-23289	1173	15.148	0.151538	99.9617	0.000112277	0.000340781	DOWN
striiformis_Gene21995	sp|Q54ST2|U586_DICDI UPF0586 protein OS=Dictyostelium discoideum GN=DDB_G0282239 PE=3 SV=1	scaffold281:237431-241982	1803	9.02441	0.0908199	99.366	0.00548661	0.0125875	DOWN
striiformis_Gene22635	sp|Q7Z9Z2|TBG_COPC7 Tubulin gamma chain OS=Coprinopsis cinerea (strain Okayama-7 / 130 / ATCC MYA-4618 / FGSC 9003) GN=TUB4 PE=3 SV=1	scaffold253:218644-222467	1815	9.29642	0.0939809	98.9182	0.00548661	0.0125875	DOWN
striiformis_Gene22987	sp|Q9UU88|KAD6_SCHPO Putative adenylate kinase fap7 OS=Schizosaccharomyces pombe (strain 972 / ATCC 24843) GN=fap7 PE=3 SV=1	scaffold203:101334-102118	570	48.7346	0.498456	97.7711	1.97643e-14	1.38459e-13	DOWN
striiformis_Gene8130	-	C20506:17184-19331	2067	21.9559	0.226404	96.9766	2.06712e-06	7.82851e-06	DOWN
striiformis_Gene13808	-	scaffold886:26586-30516	2658	34.106	0.354183	96.2949	3.02737e-10	1.63162e-09	DOWN
striiformis_Gene10575	sp|Q09891|ATCX_SCHPO Putative phospholipid-transporting ATPase C24B11.12c OS=Schizosaccharomyces pombe (strain 972 / ATCC 24843) GN=SPAC24B11.12c PE=3 SV=1	C21344:18247-24090	5061	41.5277	0.432759	95.9603	2.47277e-12	1.53935e-11	DOWN
striiformis_Gene29535	sp|O60176|YG41_SCHPO Uncharacterized RNA-binding protein C23E6.01c OS=Schizosaccharomyces pombe (strain 972 / ATCC 24843) GN=SPBC23E6.01c PE=1 SV=2	scaffold246:360425-363409	2532	7.00403	0.0733675	95.465	0.0192489	0.0395162	DOWN
striiformis_Gene13386	sp|P79066|LIP1_GEOFE Lipase 1 OS=Geotrichum fermentans GN=LIP1 PE=1 SV=1	C22062:57834-60307	1650	530.445	5.56294	95.3534	2.01861e-153	8.89238e-152	DOWN
striiformis_Gene18269	-	scaffold460:118682-120122	780	6031.38	64.2961	93.8063	0	0	DOWN
striiformis_Gene18565	sp|P21334|CRTI_NEUCR Phytoene desaturase OS=Neurospora crassa (strain ATCC 24698 / 74-OR23-1A / CBS 708.71 / DSM 1257 / FGSC 987) GN=al-1 PE=1 SV=1	scaffold512:49-1278	996	75.3538	0.803811	93.7457	1.45567e-22	1.48458e-21	DOWN
striiformis_Gene29014	-	scaffold12:378750-380966	1419	39.0689	0.416771	93.7419	9.7914e-12	5.86237e-11	DOWN
striiformis_Gene14220	-	scaffold260:4126-5730	744	29.1933	0.312736	93.3481	9.20838e-09	4.41188e-08	DOWN
striiformis_Gene17770	-	scaffold843:759-2520	1470	30.04	0.322894	93.0336	4.6584e-09	2.28808e-08	DOWN
striiformis_Gene15844	-	scaffold137:57524-59877	2094	7.5928	0.0817822	92.8417	0.0192489	0.0395162	DOWN
striiformis_Gene24661	-	scaffold729:49954-50894	567	48.0055	0.517604	92.7456	1.97643e-14	1.38459e-13	DOWN
striiformis_Gene22517	-	scaffold181:177047-179147	1497	20.8622	0.226567	92.0796	4.04248e-06	1.47929e-05	DOWN
striiformis_Gene2956	sp|P16425|Y2R2_DROME Putative 115 kDa protein in type-1 retrotransposable element R1DM OS=Drosophila melanogaster PE=4 SV=1	C16936:1069-6222	5040	11.992	0.13055	91.8575	0.00152617	0.00385939	DOWN
striiformis_Gene8145	-	scaffold90:17842-20035	1635	41.1945	0.452344	91.069	2.47277e-12	1.53935e-11	DOWN
striiformis_Gene15471	-	C22250:76703-77306	603	121.78	1.3436	90.6371	3.38851e-35	4.89078e-34	DOWN
striiformis_Gene22723	-	scaffold1:106685-109551	2463	26.6195	0.300497	88.5849	7.07312e-08	3.11261e-07	DOWN
striiformis_Gene12507	-	scaffold578:63553-65796	1650	9.52501	0.108011	88.1856	0.00548661	0.0125875	DOWN
striiformis_Gene21549	-	scaffold423:71394-73371	1092	109.99	1.25021	87.9772	1.43432e-31	1.89554e-30	DOWN
striiformis_Gene22328	-	scaffold851:77679-79509	879	20.7334	0.236717	87.5873	4.04248e-06	1.47929e-05	DOWN
striiformis_Gene23195	-	scaffold131:213442-214429	891	83.8282	0.962576	87.0874	5.61036e-25	6.23281e-24	DOWN
striiformis_Gene19325	sp|Q6DJH2|ADPPT_XENLA L-aminoadipate-semialdehyde dehydrogenase-phosphopantetheinyl transferase OS=Xenopus laevis GN=aasdhppt PE=2 SV=1	scaffold779:164624-165856	903	73.3392	0.847	86.587	5.84211e-22	5.8178e-21	DOWN
striiformis_Gene6424	-	C20016:7158-9568	2031	61.9785	0.716869	86.4572	2.42917e-18	2.07535e-17	DOWN
striiformis_Gene15834	-	scaffold137:23004-24215	1104	14.4055	0.166666	86.4333	0.000216683	0.000631386	DOWN
striiformis_Gene10640	-	C21368:40132-41224	894	41.9053	0.485064	86.3913	2.47277e-12	1.53935e-11	DOWN
striiformis_Gene22863	sp|Q05654|RTF21_SCHPO Retrotransposable element Tf2 155 kDa protein type 1 OS=Schizosaccharomyces pombe (strain 972 / ATCC 24843) GN=Tf2-1 PE=4 SV=1	scaffold38:36632-40962	2295	16.7495	0.194113	86.2874	5.80163e-05	0.000182553	DOWN
striiformis_Gene13732	-	scaffold675:56227-66464	3117	22.4813	0.260753	86.2168	1.05534e-06	4.11972e-06	DOWN
striiformis_Gene8463	-	C20638:1146-2181	1035	75.4001	0.87985	85.6965	1.45567e-22	1.48458e-21	DOWN
striiformis_Gene21991	-	scaffold281:222591-225827	2541	11.6101	0.136306	85.1767	0.00152617	0.00385939	DOWN
striiformis_Gene21062	sp|O74537|YCQ4_SCHPO Uncharacterized amino-acid permease C74.04 OS=Schizosaccharomyces pombe (strain 972 / ATCC 24843) GN=SPCC74.04 PE=3 SV=1	scaffold692:126687-129688	2421	25.162	0.297375	84.6137	1.39269e-07	5.96524e-07	DOWN
striiformis_Gene4336	-	C18628:6344-7955	1368	20.965	0.248463	84.3788	4.04248e-06	1.47929e-05	DOWN
striiformis_Gene13241	sp|Q8T683|ABCG9_DICDI ABC transporter G family member 9 OS=Dictyostelium discoideum GN=abcG9 PE=3 SV=1	C22052:59932-65769	4392	84.3367	1.01647	82.9702	7.71195e-24	8.16707e-23	DOWN
striiformis_Gene25439	sp|P10978|POLX_TOBAC Retrovirus-related Pol polyprotein from transposon TNT 1-94 OS=Nicotiana tabacum PE=2 SV=1	scaffold132:268180-270798	2475	21.883	0.266911	81.9861	2.06712e-06	7.82851e-06	DOWN
striiformis_Gene23234	sp|O74341|TCPG_SCHPO T-complex protein 1 subunit gamma OS=Schizosaccharomyces pombe (strain 972 / ATCC 24843) GN=cct3 PE=1 SV=1	scaffold689:137466-139733	1650	22.1014	0.269749	81.9332	1.05534e-06	4.11972e-06	DOWN
striiformis_Gene11471	sp|O74187|ALDH_AGABI Aldehyde dehydrogenase OS=Agaricus bisporus GN=aldA PE=3 SV=1	scaffold124:39217-41881	1455	92.558	1.14902	80.5539	3.36088e-26	3.85878e-25	DOWN
striiformis_Gene5948	-	C19784:12920-15106	1404	42.4458	0.527895	80.4058	1.24183e-12	7.85008e-12	DOWN
striiformis_Gene22776	-	scaffold212:125985-126351	366	97.9407	1.2192	80.3319	1.1256e-27	1.34215e-26	DOWN
striiformis_Gene16921	sp|P49148|RLA1_ALTAL 60S acidic ribosomal protein P1 OS=Alternaria alternata GN=ALTA12 PE=1 SV=1	C22288:34086-35035	792	172.255	2.16871	79.4274	3.74585e-49	6.89747e-48	DOWN
striiformis_Gene1145	-	C12324:691-3744	1950	12.3321	0.155869	79.1184	0.000799215	0.00211949	DOWN
striiformis_Gene19025	sp|P10978|POLX_TOBAC Retrovirus-related Pol polyprotein from transposon TNT 1-94 OS=Nicotiana tabacum PE=2 SV=1	scaffold608:104726-108974	4248	293.817	3.72022	78.9784	2.14511e-84	6.03437e-83	DOWN
striiformis_Gene22336	-	scaffold851:113349-114104	552	239.919	3.03921	78.9412	4.76768e-68	1.11395e-66	DOWN
striiformis_Gene28340	sp|P31049|FAMT_PSEPU Probable fatty acid methyltransferase OS=Pseudomonas putida PE=3 SV=1	scaffold179:348547-350388	1368	67.6749	0.858276	78.8498	3.77262e-20	3.48603e-19	DOWN
striiformis_Gene19151	-	scaffold634:35035-37594	1338	8.98559	0.114407	78.5406	0.0103134	0.0223821	DOWN
striiformis_Gene21408	-	scaffold962:55855-56645	573	31.7762	0.405889	78.2879	2.35468e-09	1.18125e-08	DOWN
striiformis_Gene10509	sp|P40984|UBC9_SCHPO SUMO-conjugating enzyme ubc9 OS=Schizosaccharomyces pombe (strain 972 / ATCC 24843) GN=hus5 PE=1 SV=1	scaffold943:945-3044	1143	22.188	0.285814	77.6309	1.05534e-06	4.11972e-06	DOWN
striiformis_Gene26609	-	scaffold782:362059-365038	2301	285.361	3.67727	77.6013	5.67658e-82	1.55213e-80	DOWN
striiformis_Gene26657	-	scaffold197:174940-177401	1227	56.6389	0.731925	77.3835	7.78437e-17	6.19964e-16	DOWN
striiformis_Gene14527	-	scaffold916:45014-45326	312	483.915	6.26789	77.2054	1.50744e-137	5.97655e-136	DOWN
striiformis_Gene6448	-	C20024:4048-6458	2031	84.7813	1.09962	77.1005	7.71195e-24	8.16707e-23	DOWN
striiformis_Gene15322	sp|Q9HYV6|Y3287_PSEAE Putative ankyrin repeat protein PA3287 OS=Pseudomonas aeruginosa (strain ATCC 15692 / PAO1 / 1C / PRS 101 / LMG 12228) GN=PA3287 PE=4 SV=1	scaffold899:28001-28740	492	104.62	1.36791	76.4816	4.62458e-30	5.88486e-29	DOWN
striiformis_Gene8794	-	C20724:30781-32602	1473	9.97991	0.130522	76.4615	0.00548661	0.0125875	DOWN
striiformis_Gene15558	sp|B2AMJ3|TVP38_PODAN Golgi apparatus membrane protein TVP38 OS=Podospora anserina (strain S / ATCC MYA-4624 / DSM 980 / FGSC 10383) GN=TVP38 PE=3 SV=1	scaffold50:42032-43770	1575	9.27043	0.121682	76.1857	0.00548661	0.0125875	DOWN
striiformis_Gene19022	sp|P53388|DIP5_YEAST Dicarboxylic amino acid permease OS=Saccharomyces cerevisiae (strain ATCC 204508 / S288c) GN=DIP5 PE=1 SV=1	scaffold608:87406-90620	1584	127.646	1.67827	76.0581	5.17335e-37	7.72168e-36	DOWN
striiformis_Gene26614	sp|P07982|GUN2_HYPJE Endoglucanase EG-II OS=Hypocrea jecorina GN=egl2 PE=1 SV=1	scaffold782:382245-384123	1194	12.4538	0.165345	75.3201	0.000799215	0.00211949	DOWN
striiformis_Gene15463	sp|O74905|RL9B_SCHPO 60S ribosomal protein L9-B OS=Schizosaccharomyces pombe (strain 972 / ATCC 24843) GN=rpl9b PE=3 SV=1	C22250:19508-28705	2016	69.6486	0.932281	74.7077	9.40559e-21	8.90513e-20	DOWN
striiformis_Gene17285	-	scaffold261:2006-4505	2499	10.8977	0.146588	74.3424	0.00290124	0.00702711	DOWN
striiformis_Gene17144	-	C22294:14934-17321	1308	136.382	1.83817	74.1944	9.69115e-40	1.54268e-38	DOWN
striiformis_Gene22627	sp|O94632|MU158_SCHPO Meiotically up-regulated gene 158 protein OS=Schizosaccharomyces pombe (strain 972 / ATCC 24843) GN=mug158 PE=1 SV=4	scaffold253:178398-183276	3060	13.9246	0.187954	74.0851	0.000416873	0.00116675	DOWN
striiformis_Gene26748	-	scaffold644:141099-141937	501	45.1891	0.610167	74.0602	1.56913e-13	1.03902e-12	DOWN
striiformis_Gene6101	sp|Q9P8P4|PLB2_ASPFU Lysophospholipase 2 OS=Neosartorya fumigata (strain ATCC MYA-4609 / Af293 / CBS 101355 / FGSC A1100) GN=plb2 PE=3 SV=2	C19874:1602-4303	1737	45.5138	0.614928	74.0148	1.56913e-13	1.03902e-12	DOWN
striiformis_Gene29462	sp|Q9UT39|YIQ4_SCHPO Uncharacterized WD repeat-containing protein C824.04 OS=Schizosaccharomyces pombe (strain 972 / ATCC 24843) GN=SPAC824.04 PE=4 SV=1	scaffold246:8468-12495	1986	28.7535	0.389479	73.8255	1.81863e-08	8.48272e-08	DOWN
striiformis_Gene13967	-	scaffold605:62512-64180	921	13284	181.184	73.3177	0	0	DOWN
striiformis_Gene20112	sp|A6NDR6|ME3L1_HUMAN Putative homeobox protein Meis3-like 1 OS=Homo sapiens GN=MEIS3P1 PE=5 SV=2	scaffold719:68366-70906	2283	23.5988	0.322497	73.1753	5.38004e-07	2.16276e-06	DOWN
striiformis_Gene18767	-	scaffold479:167180-170750	2283	159.472	2.18177	73.0929	3.02149e-45	5.21546e-44	DOWN
striiformis_Gene27342	-	scaffold860:390447-392068	1398	17.4931	0.239422	73.0639	2.99032e-05	9.82345e-05	DOWN
striiformis_Gene25783	sp|Q9C0R2|RTF22_SCHPO Retrotransposable element Tf2 155 kDa protein type 2 OS=Schizosaccharomyces pombe (strain 972 / ATCC 24843) GN=Tf2-7 PE=4 SV=1	scaffold534:237500-246025	4152	20.0559	0.276074	72.6468	4.04248e-06	1.47929e-05	DOWN
striiformis_Gene21548	-	scaffold423:66493-68496	1116	24.9379	0.344319	72.4267	2.739e-07	1.13859e-06	DOWN
striiformis_Gene28551	-	scaffold45:283081-284566	1173	12.5213	0.174397	71.7977	0.000799215	0.00211949	DOWN
striiformis_Gene26260	sp|Q6NV31|WDR82_DANRE WD repeat-containing protein 82 OS=Danio rerio GN=wdr82 PE=2 SV=1	scaffold750:225214-229243	2109	20.1932	0.282415	71.5019	4.04248e-06	1.47929e-05	DOWN
striiformis_Gene17064	sp|P21192|ACE2_YEAST Metallothionein expression activator OS=Saccharomyces cerevisiae (strain ATCC 204508 / S288c) GN=ACE2 PE=1 SV=1	scaffold741:110896-112134	1161	131.988	1.85269	71.2413	3.17699e-38	4.90346e-37	DOWN
striiformis_Gene19645	sp|O14141|YEW3_SCHPO Maf-like protein C3G6.03c OS=Schizosaccharomyces pombe (strain 972 / ATCC 24843) GN=SPAC3G6.03c PE=1 SV=2	scaffold617:73776-74937	777	63.1755	0.891101	70.896	6.06332e-19	5.31619e-18	DOWN
striiformis_Gene3753	-	C18120:31-1030	999	12.2669	0.173411	70.7389	0.000799215	0.00211949	DOWN
striiformis_Gene9130	sp|Q9HEV5|ASD4_NEUCR GATA type zinc finger protein asd-4 OS=Neurospora crassa (strain ATCC 24698 / 74-OR23-1A / CBS 708.71 / DSM 1257 / FGSC 987) GN=asd-4 PE=1 SV=1	C20812:22886-25068	2004	32.8565	0.467839	70.2304	1.18929e-09	6.11119e-09	DOWN
striiformis_Gene20749	-	scaffold431:125535-127564	1254	283.999	4.04482	70.213	7.39633e-80	1.97969e-78	DOWN
striiformis_Gene15945	-	scaffold743:58075-60903	1437	8.51057	0.122004	69.7565	0.0103134	0.0223821	DOWN
striiformis_Gene10753	-	scaffold871:39025-41913	1716	385.968	5.54458	69.6118	2.59679e-109	8.69273e-108	DOWN
striiformis_Gene27461	-	scaffold233:104375-105120	570	137.654	1.98076	69.4955	4.82092e-40	7.7226e-39	DOWN
striiformis_Gene25887	sp|P38295|MCFS2_YEAST Medium-chain fatty acid ethyl ester synthase/esterase 2 OS=Saccharomyces cerevisiae (strain ATCC 204508 / S288c) GN=EHT1 PE=1 SV=1	scaffold803:120807-122706	1404	30.0451	0.43804	68.5899	4.6584e-09	2.28808e-08	DOWN
striiformis_Gene2935	sp|Q05654|RTF21_SCHPO Retrotransposable element Tf2 155 kDa protein type 1 OS=Schizosaccharomyces pombe (strain 972 / ATCC 24843) GN=Tf2-1 PE=4 SV=1	C16900:4832-9464	4632	137.694	2.01384	68.3739	1.21318e-38	1.87932e-37	DOWN
striiformis_Gene8114	-	C20524:35080-36320	1023	78.3477	1.15108	68.0645	4.54253e-22	4.54146e-21	DOWN
striiformis_Gene24991	-	scaffold517:105586-112788	3351	27.5884	0.405521	68.032	3.58837e-08	1.62244e-07	DOWN
striiformis_Gene19263	-	scaffold531:58927-60635	1149	57.3744	0.844191	67.9638	3.89238e-17	3.1494e-16	DOWN
striiformis_Gene14122	sp|Q9FIR0|ATL30_ARATH RING-H2 finger protein ATL30 OS=Arabidopsis thaliana GN=ATL30 PE=2 SV=1	C22126:71060-71964	759	19.9757	0.296704	67.3253	7.89191e-06	2.78899e-05	DOWN
striiformis_Gene26256	-	scaffold750:214169-215669	1041	438.946	6.54938	67.021	1.06935e-123	3.94383e-122	DOWN
striiformis_Gene19635	-	scaffold617:32299-33970	1470	41.1777	0.615999	66.847	2.47277e-12	1.53935e-11	DOWN
striiformis_Gene1263	sp|Q9S725|4CL2_ARATH 4-coumarate--CoA ligase 2 OS=Arabidopsis thaliana GN=4CL2 PE=1 SV=2	C12792:1826-4377	2181	11.4481	0.172337	66.4286	0.00152617	0.00385939	DOWN
striiformis_Gene4539	sp|P53388|DIP5_YEAST Dicarboxylic amino acid permease OS=Saccharomyces cerevisiae (strain ATCC 204508 / S288c) GN=DIP5 PE=1 SV=1	C18850:333-2056	786	78.0671	1.17707	66.3232	4.54253e-22	4.54146e-21	DOWN
striiformis_Gene27828	-	scaffold269:34357-35774	1296	22.3214	0.33801	66.0377	1.05534e-06	4.11972e-06	DOWN
striiformis_Gene19935	sp|P52719|PEPS_ASPSA Carboxypeptidase cpdS OS=Aspergillus saitoi GN=cpdS PE=2 SV=1	scaffold744:113452-117212	2097	16.3108	0.247602	65.8751	5.80163e-05	0.000182553	DOWN
striiformis_Gene24880	-	scaffold496:246555-247761	1206	9.67454	0.146904	65.8562	0.00548661	0.0125875	DOWN
striiformis_Gene6497	-	scaffold187:27-4290	1287	41.3517	0.630865	65.5476	2.47277e-12	1.53935e-11	DOWN
striiformis_Gene27809	-	scaffold798:410789-412854	1185	10.7271	0.163866	65.4626	0.00290124	0.00702711	DOWN
striiformis_Gene15900	-	scaffold629:102949-104233	1122	54.7832	0.837263	65.4313	3.11164e-16	2.39693e-15	DOWN
striiformis_Gene23717	-	scaffold913:88621-89051	279	1987.5	30.3942	65.3908	0	0	DOWN
striiformis_Gene16776	-	scaffold163:110437-111332	375	177.134	2.71438	65.2576	1.17757e-50	2.24659e-49	DOWN
striiformis_Gene12346	sp|Q13231|CHIT1_HUMAN Chitotriosidase-1 OS=Homo sapiens GN=CHIT1 PE=1 SV=1	scaffold88:62094-63883	1407	17.3524	0.268094	64.7251	2.99032e-05	9.82345e-05	DOWN
striiformis_Gene13881	-	scaffold934:82485-84633	1737	582.203	8.99783	64.7048	1.48538e-164	7.0056e-163	DOWN
striiformis_Gene20662	sp|Q4WJ02|SPT16_ASPFU FACT complex subunit spt16 OS=Neosartorya fumigata (strain ATCC MYA-4609 / Af293 / CBS 101355 / FGSC A1100) GN=spt16 PE=3 SV=1	scaffold593:206621-208923	1662	55.4158	0.858069	64.582	1.5565e-16	1.21597e-15	DOWN
striiformis_Gene9213	-	C20842:31434-34328	2517	37.3525	0.578553	64.5619	3.86953e-11	2.20444e-10	DOWN
striiformis_Gene12550	-	C21900:59963-60812	576	165.878	2.57789	64.3464	4.75631e-47	8.4871e-46	DOWN
striiformis_Gene10185	sp|Q55DQ2|ABCGB_DICDI ABC transporter G family member 11 OS=Dictyostelium discoideum GN=abcG11 PE=3 SV=1	scaffold229:25966-32241	4338	664.941	10.4813	63.4407	3.48327e-186	1.84905e-184	DOWN
striiformis_Gene27161	-	scaffold447:398097-400168	1818	17.4661	0.278324	62.7546	2.99032e-05	9.82345e-05	DOWN
striiformis_Gene18170	sp|Q9NPZ5|B3GA2_HUMAN Galactosylgalactosylxylosylprotein 3-beta-glucuronosyltransferase 2 OS=Homo sapiens GN=B3GAT2 PE=1 SV=2	scaffold710:152550-154341	1548	7.7499	0.124409	62.2937	0.0192489	0.0395162	DOWN
striiformis_Gene11991	-	C21756:44939-46828	1614	11.1237	0.17863	62.2723	0.00152617	0.00385939	DOWN
striiformis_Gene29201	-	scaffold89:111545-114833	2262	34.2354	0.549886	62.2591	3.02737e-10	1.63162e-09	DOWN
striiformis_Gene20389	-	scaffold487:19266-20456	795	16.3132	0.262583	62.1259	5.80163e-05	0.000182553	DOWN
striiformis_Gene14547	-	scaffold668:43202-44956	1053	21.3503	0.344243	62.021	2.06712e-06	7.82851e-06	DOWN
striiformis_Gene248	sp|Q99315|YG31B_YEAST Transposon Ty3-G Gag-Pol polyprotein OS=Saccharomyces cerevisiae (strain ATCC 204508 / S288c) GN=TY3B-G PE=1 SV=3	C6826:51-1908	1857	41.7499	0.674004	61.9431	2.47277e-12	1.53935e-11	DOWN
striiformis_Gene24598	-	scaffold510:86006-87178	1062	10.6296	0.171977	61.8083	0.00290124	0.00702711	DOWN
striiformis_Gene15039	-	scaffold476:37016-38193	471	103.973	1.68975	61.5316	9.2586e-30	1.17113e-28	DOWN
striiformis_Gene14825	sp|B2AMJ3|TVP38_PODAN Golgi apparatus membrane protein TVP38 OS=Podospora anserina (strain S / ATCC MYA-4624 / DSM 980 / FGSC 10383) GN=TVP38 PE=3 SV=1	scaffold571:2680-4418	1575	7.4511	0.121485	61.3335	0.0192489	0.0395162	DOWN
striiformis_Gene26257	-	scaffold750:217122-217707	585	248.48	4.06922	61.0633	2.43575e-69	5.85272e-68	DOWN
striiformis_Gene8032	-	C20500:25185-26329	966	22.9666	0.376624	60.9802	1.05534e-06	4.11972e-06	DOWN
striiformis_Gene9775	sp|Q94BZ1|ZIFL1_ARATH Protein ZINC INDUCED FACILITATOR-LIKE 1 OS=Arabidopsis thaliana GN=ZIFL1 PE=2 SV=1	scaffold859:41101-43952	1440	47.873	0.787057	60.8253	3.94409e-14	2.70479e-13	DOWN
striiformis_Gene24115	-	scaffold51:90089-91366	1185	99.6363	1.63859	60.8061	2.89424e-28	3.5138e-27	DOWN
striiformis_Gene27791	-	scaffold798:299247-300183	624	655.344	10.779	60.7982	1.65979e-183	8.66577e-182	DOWN
striiformis_Gene19078	sp|A8XAC4|BRE3_CAEBR Beta-1,4-mannosyltransferase bre-3 OS=Caenorhabditis briggsae GN=bre-3 PE=3 SV=1	scaffold598:22029-24214	1740	200.152	3.29218	60.7962	4.83298e-56	9.9539e-55	DOWN
striiformis_Gene21394	-	scaffold231:231270-233595	777	70.617	1.16298	60.7207	1.03577e-19	9.37286e-19	DOWN
striiformis_Gene10342	sp|P38318|YB70_YEAST Uncharacterized membrane protein YBR220C OS=Saccharomyces cerevisiae (strain ATCC 204508 / S288c) GN=YBR220C PE=1 SV=1	C21250:24836-26876	1431	38.8417	0.648149	59.9271	1.94699e-11	1.13518e-10	DOWN
striiformis_Gene8414	-	C20596:20215-21988	1242	28.5522	0.477268	59.8242	1.81863e-08	8.48272e-08	DOWN
striiformis_Gene27884	-	scaffold269:277199-281216	1356	28.1197	0.475147	59.1811	1.81863e-08	8.48272e-08	DOWN
striiformis_Gene13981	sp|P37064|ASO_CUCPM L-ascorbate oxidase OS=Cucurbita pepo var. melopepo PE=1 SV=1	C22116:36040-38616	1914	33.8366	0.572838	59.0684	6.00242e-10	3.16775e-09	DOWN
striiformis_Gene28050	-	scaffold599:27375-29664	1434	58.5157	0.999495	58.5453	1.94594e-17	1.59484e-16	DOWN
striiformis_Gene17061	-	scaffold741:94084-96800	1680	40.5613	0.693284	58.506	4.92169e-12	3.01068e-11	DOWN
striiformis_Gene16617	-	scaffold215:59200-60951	1674	18.3294	0.315012	58.1864	1.53779e-05	5.23196e-05	DOWN
striiformis_Gene17019	-	scaffold624:22170-27462	3801	21.3359	0.367096	58.1208	2.06712e-06	7.82851e-06	DOWN
striiformis_Gene15148	sp|O59863|PLB_KLULA Lysophospholipase OS=Kluyveromyces lactis (strain ATCC 8585 / CBS 2359 / DSM 70799 / NBRC 1267 / NRRL Y-1140 / WM37) GN=PLB PE=1 SV=1	scaffold930:14169-19733	3432	13.0727	0.224982	58.1055	0.000416873	0.00116675	DOWN
striiformis_Gene2096	sp|Q9UTD0|FOLD_SCHPO Probable folylpolyglutamate synthase OS=Schizosaccharomyces pombe (strain 972 / ATCC 24843) GN=fol3 PE=3 SV=1	C15414:1559-2945	1386	41.8303	0.720052	58.0934	2.47277e-12	1.53935e-11	DOWN
striiformis_Gene15483	-	C22252:18486-19387	564	2015.92	34.9091	57.7477	0	0	DOWN
striiformis_Gene13259	sp|O14368|HSP16_SCHPO Heat shock protein 16 OS=Schizosaccharomyces pombe (strain 972 / ATCC 24843) GN=hsp16 PE=2 SV=1	scaffold865:72947-73280	249	1760.63	30.4895	57.7455	0	0	DOWN
striiformis_Gene7963	sp|Q94BZ1|ZIFL1_ARATH Protein ZINC INDUCED FACILITATOR-LIKE 1 OS=Arabidopsis thaliana GN=ZIFL1 PE=2 SV=1	scaffold972:14331-17181	1425	45.2341	0.784789	57.6385	1.56913e-13	1.03902e-12	DOWN
striiformis_Gene7964	-	scaffold972:19041-20058	1017	19.8684	0.345196	57.5569	7.89191e-06	2.78899e-05	DOWN
striiformis_Gene14559	-	scaffold746:56418-59672	1578	11.5753	0.201333	57.4933	0.00152617	0.00385939	DOWN
striiformis_Gene16777	sp|P40900|ISP4_SCHPO Sexual differentiation process protein isp4 OS=Schizosaccharomyces pombe (strain 972 / ATCC 24843) GN=isp4 PE=2 SV=2	scaffold163:111487-115881	2001	68.9293	1.20032	57.4258	4.0188e-19	3.55059e-18	DOWN
striiformis_Gene1007	-	C11754:855-3591	2655	9.98552	0.174231	57.312	0.00548661	0.0125875	DOWN
striiformis_Gene4900	-	C19150:6959-9116	1389	365.686	6.39126	57.2166	8.19961e-102	2.60723e-100	DOWN
striiformis_Gene26960	sp|Q5B0C0|HSP7M_EMENI Heat shock 70 kDa protein OS=Emericella nidulans (strain FGSC A4 / ATCC 38163 / CBS 112.46 / NRRL 194 / M139) GN=AN6010 PE=1 SV=1	scaffold162:327713-330422	2241	100.46	1.75717	57.1715	7.42189e-29	9.17753e-28	DOWN
striiformis_Gene27913	-	scaffold269:438085-439342	834	56.4937	0.99276	56.9057	7.78437e-17	6.19964e-16	DOWN
striiformis_Gene27471	-	scaffold233:157355-158604	1119	9.05631	0.159457	56.7947	0.00548661	0.0125875	DOWN
striiformis_Gene28136	sp|P41946|MEL5_YEASX Alpha-galactosidase 5 OS=Saccharomyces cerevisiae GN=MEL5 PE=3 SV=1	scaffold599:445858-448762	1356	436.732	7.70836	56.6569	7.61235e-122	2.79127e-120	DOWN
striiformis_Gene5364	-	C19426:16913-20386	2913	46.8285	0.82657	56.654	7.86821e-14	5.30978e-13	DOWN
striiformis_Gene3561	-	C17732:11815-13575	1431	14.5143	0.256304	56.6292	0.000216683	0.000631386	DOWN
striiformis_Gene5365	sp|Q9CL21|RECQ_PASMU ATP-dependent DNA helicase RecQ OS=Pasteurella multocida (strain Pm70) GN=recQ PE=3 SV=1	C19426:20745-23365	2397	22.2512	0.393644	56.5262	1.05534e-06	4.11972e-06	DOWN
striiformis_Gene25901	sp|Q9D099|ACER3_MOUSE Alkaline ceramidase 3 OS=Mus musculus GN=Acer3 PE=2 SV=1	scaffold803:206989-208668	843	42.1132	0.748448	56.2674	1.24183e-12	7.85008e-12	DOWN
striiformis_Gene26229	sp|Q9UVG5|PRM10_PICSO Pheromone-regulated membrane protein 10 OS=Pichia sorbitophila (strain ATCC MYA-4447 / BCRC 22081 / CBS 7064 / NBRC 10061 / NRRL Y-12695) GN=GNLVRS01_PISO0A10120g PE=3 SV=2	scaffold750:75699-78594	2484	11.0237	0.197056	55.942	0.00152617	0.00385939	DOWN
striiformis_Gene27263	-	scaffold860:2772-3259	414	90.1705	1.61799	55.7299	1.30799e-25	1.47114e-24	DOWN
striiformis_Gene28564	sp|P32331|YMC1_YEAST Carrier protein YMC1, mitochondrial OS=Saccharomyces cerevisiae (strain ATCC 204508 / S288c) GN=YMC1 PE=1 SV=2	scaffold45:362105-363788	858	30.7531	0.552345	55.6773	4.6584e-09	2.28808e-08	DOWN
striiformis_Gene3820	-	C18058:8505-9855	948	158.198	2.87106	55.1009	6.03487e-45	1.03326e-43	DOWN
striiformis_Gene12510	sp|P40157|VID27_YEAST Vacuolar import and degradation protein 27 OS=Saccharomyces cerevisiae (strain ATCC 204508 / S288c) GN=VID27 PE=1 SV=1	scaffold965:4089-6382	1845	13.1325	0.239085	54.9282	0.000416873	0.00116675	DOWN
striiformis_Gene21662	-	scaffold532:72073-74026	1296	283.009	5.15564	54.8931	2.07326e-78	5.44586e-77	DOWN
striiformis_Gene16473	-	C22280:28894-31212	2022	29.1356	0.531685	54.7986	9.20838e-09	4.41188e-08	DOWN
striiformis_Gene3701	-	scaffold69:1059-2068	738	500.4	9.14996	54.6888	3.21416e-138	1.28638e-136	DOWN
striiformis_Gene2188	sp|P35210|SPT23_YEAST Protein SPT23 OS=Saccharomyces cerevisiae (strain ATCC 204508 / S288c) GN=SPT23 PE=1 SV=2	C15602:97-2699	2391	14.95	0.276396	54.0891	0.000216683	0.000631386	DOWN
striiformis_Gene27084	-	scaffold447:50034-52356	987	54.85	1.01657	53.9559	5.16501e-15	3.73381e-14	DOWN
striiformis_Gene16471	-	C22280:17966-20074	1770	12.7121	0.236153	53.8299	0.000799215	0.00211949	DOWN
striiformis_Gene13996	sp|O74905|RL9B_SCHPO 60S ribosomal protein L9-B OS=Schizosaccharomyces pombe (strain 972 / ATCC 24843) GN=rpl9b PE=3 SV=1	scaffold642:2655-8622	3423	31.4577	0.58653	53.6336	2.35468e-09	1.18125e-08	DOWN
striiformis_Gene2111	-	C15456:3145-4882	1737	17.0691	0.318963	53.5144	2.99032e-05	9.82345e-05	DOWN
striiformis_Gene20798	-	scaffold526:143380-148696	3441	71.0283	1.33193	53.3274	5.25686e-20	4.81544e-19	DOWN
striiformis_Gene1287	-	C12878:469-2449	1161	17.8324	0.334821	53.2595	2.99032e-05	9.82345e-05	DOWN
striiformis_Gene21421	-	scaffold962:121153-122636	1383	13.1172	0.247792	52.9363	0.000416873	0.00116675	DOWN
striiformis_Gene25437	-	scaffold132:259313-260391	753	54.5097	1.03216	52.8113	5.16501e-15	3.73381e-14	DOWN
striiformis_Gene11479	-	C21636:16064-17996	1443	49.0271	0.937761	52.281	9.90112e-15	7.03729e-14	DOWN
striiformis_Gene9517	sp|A9ZSY2|TRET1_APILI Facilitated trehalose transporter Tret1 OS=Apis mellifera ligustica GN=Tret1 PE=1 SV=1	C20938:22954-26685	1851	477.028	9.1387	52.1987	2.40481e-131	9.30178e-130	DOWN
striiformis_Gene2810	-	C16688:9500-11223	1092	26.0715	0.502759	51.8569	7.07312e-08	3.11261e-07	DOWN
striiformis_Gene13925	-	scaffold954:89144-91637	2493	10.2686	0.198163	51.819	0.00290124	0.00702711	DOWN
striiformis_Gene16481	sp|O59826|KCAB_SCHPO Putative voltage-gated potassium channel subunit beta OS=Schizosaccharomyces pombe (strain 972 / ATCC 24843) GN=SPCC965.06 PE=3 SV=1	C22280:73261-74879	1014	1009.53	19.4958	51.7819	1.27804e-277	9.59438e-276	DOWN
striiformis_Gene13771	sp|Q8CDU6|HECD2_MOUSE Probable E3 ubiquitin-protein ligase HECTD2 OS=Mus musculus GN=Hectd2 PE=2 SV=2	C22102:13041-16238	2880	103.036	1.99067	51.7595	9.2586e-30	1.17113e-28	DOWN
striiformis_Gene9808	-	C21058:24528-25126	537	27.8321	0.538859	51.6501	3.58837e-08	1.62244e-07	DOWN
striiformis_Gene26039	-	scaffold84:199403-201128	1293	58.3364	1.13616	51.3452	3.48304e-16	2.66041e-15	DOWN
striiformis_Gene23291	-	scaffold235:228000-229312	720	17.0947	0.333612	51.2413	2.99032e-05	9.82345e-05	DOWN
striiformis_Gene22773	sp|P21137|KAPC_CAEEL cAMP-dependent protein kinase catalytic subunit OS=Caenorhabditis elegans GN=kin-1 PE=2 SV=3	scaffold212:106060-107508	1308	29.6311	0.579508	51.1315	9.20838e-09	4.41188e-08	DOWN
striiformis_Gene19027	-	scaffold608:113327-114335	447	39.2954	0.770035	51.0307	9.7914e-12	5.86237e-11	DOWN
striiformis_Gene5359	-	C19424:22816-24002	1107	7.10842	0.141842	50.1151	0.0192489	0.0395162	DOWN
striiformis_Gene5323	sp|O43079|AP1B1_SCHPO AP-1 complex subunit beta-1 OS=Schizosaccharomyces pombe (strain 972 / ATCC 24843) GN=apl2 PE=1 SV=1	C19408:725-2463	1056	18.0821	0.365053	49.5328	1.53779e-05	5.23196e-05	DOWN
striiformis_Gene16463	-	scaffold569:95448-98116	1950	8.32022	0.168147	49.4818	0.0103134	0.0223821	DOWN
striiformis_Gene27786	-	scaffold798:284816-286539	822	413.717	8.4188	49.142	3.12246e-113	1.07942e-111	DOWN
striiformis_Gene19365	-	scaffold792:157923-158713	633	33.9943	0.695011	48.9119	6.00242e-10	3.16775e-09	DOWN
striiformis_Gene12402	sp|P40996|SCD2_SCHPO Protein scd2/ral3 OS=Schizosaccharomyces pombe (strain 972 / ATCC 24843) GN=scd2 PE=1 SV=1	C21850:2461-4936	2316	36.3662	0.746914	48.6886	7.68629e-11	4.30154e-10	DOWN
striiformis_Gene25682	-	scaffold201:61411-62831	1284	165.148	3.40567	48.4921	1.15455e-45	2.0176e-44	DOWN
striiformis_Gene22371	sp|Q9UUA7|YHAH_SCHPO UPF0590 protein C409.17c OS=Schizosaccharomyces pombe (strain 972 / ATCC 24843) GN=SPBC409.17c PE=3 SV=1	scaffold851:248106-249805	822	26.5151	0.548937	48.3026	7.07312e-08	3.11261e-07	DOWN
striiformis_Gene6691	-	C20110:4642-5877	753	15.1943	0.316072	48.0723	0.000112277	0.000340781	DOWN
striiformis_Gene25738	-	scaffold534:24444-28300	2475	553.705	11.5434	47.9672	1.7201e-151	7.47361e-150	DOWN
striiformis_Gene26277	-	scaffold750:287217-289462	2145	7.00619	0.146974	47.6696	0.0192489	0.0395162	DOWN
striiformis_Gene23989	-	scaffold250:175368-176910	1386	33.157	0.697166	47.5597	6.00242e-10	3.16775e-09	DOWN
striiformis_Gene23787	-	scaffold49:130839-132392	1362	12.3685	0.261449	47.3075	0.000799215	0.00211949	DOWN
striiformis_Gene6659	-	C20098:22118-24049	1233	49.8687	1.05833	47.1202	1.4875e-13	9.85477e-13	DOWN
striiformis_Gene8405	-	scaffold900:20261-21746	939	11.1696	0.237811	46.9684	0.00152617	0.00385939	DOWN
striiformis_Gene28617	-	scaffold70:100607-102838	999	10.8964	0.232616	46.8429	0.00290124	0.00702711	DOWN
striiformis_Gene11472	sp|P41751|ALDH_ASPNG Aldehyde dehydrogenase OS=Aspergillus niger GN=aldA PE=3 SV=1	scaffold124:42824-45589	1392	21.7286	0.464342	46.7944	2.06712e-06	7.82851e-06	DOWN
striiformis_Gene2998	-	C17006:74-3845	1962	8.21992	0.176196	46.6521	0.0103134	0.0223821	DOWN
striiformis_Gene1253	-	C12760:559-3058	2499	13.6021	0.292668	46.4762	0.000416873	0.00116675	DOWN
striiformis_Gene21075	-	scaffold692:195813-197220	1089	1020.22	22.1034	46.1567	1.27257e-276	9.49715e-275	DOWN
striiformis_Gene16049	-	scaffold475:23920-24680	594	80.8394	1.75415	46.0847	1.16776e-22	1.19382e-21	DOWN
striiformis_Gene25688	-	scaffold201:124491-126358	1668	7.16835	0.155719	46.0339	0.0192489	0.0395162	DOWN
striiformis_Gene3748	-	C17946:10737-16478	3807	30.9425	0.673135	45.9677	4.6584e-09	2.28808e-08	DOWN
striiformis_Gene328	-	C7500:0-534	534	50.7723	1.10471	45.9598	7.6039e-14	5.13688e-13	DOWN
striiformis_Gene29245	sp|Q9SZL8|FRS5_ARATH Protein FAR1-RELATED SEQUENCE 5 OS=Arabidopsis thaliana GN=FRS5 PE=2 SV=1	scaffold89:285172-288581	2913	61.4728	1.33863	45.9222	4.59113e-17	3.69592e-16	DOWN
striiformis_Gene9394	-	C20900:28210-29582	921	83.3765	1.81837	45.8523	1.52138e-23	1.59651e-22	DOWN
striiformis_Gene8712	-	C20712:12297-14666	2079	27.3191	0.596232	45.8196	3.58837e-08	1.62244e-07	DOWN
striiformis_Gene5479	sp|E3KGP2|NNRE_PUCGT NAD(P)H-hydrate epimerase OS=Puccinia graminis f. sp. tritici (strain CRL 75-36-700-3 / race SCCL) GN=PGTG_08653 PE=3 SV=2	scaffold869:2640-3694	762	40.8769	0.894241	45.7113	4.92169e-12	3.01068e-11	DOWN
striiformis_Gene14157	-	scaffold980:11610-15661	3513	48.7938	1.07052	45.5795	2.90819e-13	1.89406e-12	DOWN
striiformis_Gene13511	sp|O14206|YDD3_SCHPO Brix domain-containing protein C1B9.03c OS=Schizosaccharomyces pombe (strain 972 / ATCC 24843) GN=SPAC1B9.03c PE=1 SV=2	scaffold430:78481-83002	2784	10.2892	0.22697	45.3329	0.00290124	0.00702711	DOWN
striiformis_Gene27785	-	scaffold798:277599-283439	1035	68.7514	1.52155	45.1851	4.0188e-19	3.55059e-18	DOWN
striiformis_Gene28665	sp|P0C956|GEL4_ASPFU 1,3-beta-glucanosyltransferase gel4 OS=Neosartorya fumigata (strain ATCC MYA-4609 / Af293 / CBS 101355 / FGSC A1100) GN=gel4 PE=3 SV=1	scaffold70:317000-319034	1653	14.4323	0.319417	45.1833	0.000216683	0.000631386	DOWN
striiformis_Gene1939	-	C14978:3020-5209	1413	12.1221	0.269596	44.9639	0.000799215	0.00211949	DOWN
striiformis_Gene3355	sp|P29141|SUBV_BACSU Minor extracellular protease vpr OS=Bacillus subtilis (strain 168) GN=vpr PE=1 SV=1	C17474:984-5121	2763	51.2815	1.14302	44.8649	3.88487e-14	2.66706e-13	DOWN
striiformis_Gene22460	sp|P04146|COPIA_DROME Copia protein OS=Drosophila melanogaster GN=GIP PE=1 SV=3	scaffold788:154868-155453	585	22.4805	0.50147	44.8292	1.05534e-06	4.11972e-06	DOWN
striiformis_Gene15095	sp|P47125|I23O_YEAST Indoleamine 2,3-dioxygenase family protein OS=Saccharomyces cerevisiae (strain ATCC 204508 / S288c) GN=BNA2 PE=1 SV=1	scaffold885:106094-107912	1731	15.7834	0.354271	44.5518	0.000112277	0.000340781	DOWN
striiformis_Gene16747	-	scaffold944:81323-82680	942	9.1978	0.206884	44.4587	0.00548661	0.0125875	DOWN
striiformis_Gene22954	-	scaffold425:229138-232246	2775	8.28114	0.187011	44.2816	0.0103134	0.0223821	DOWN
striiformis_Gene17330	sp|Q9HDF5|H4_MORAP Histone H4 OS=Mortierella alpina GN=H4.1 PE=3 SV=3	scaffold852:83646-84121	315	1217.89	27.7679	43.8596	0	0	DOWN
striiformis_Gene17749	-	scaffold706:64589-66533	1116	16.5708	0.378211	43.8136	5.80163e-05	0.000182553	DOWN
striiformis_Gene17456	-	C22298:33899-35104	1128	7.00243	0.160377	43.6623	0.0192489	0.0395162	DOWN
striiformis_Gene24671	-	scaffold729:108865-115796	2982	99.4455	2.28564	43.5088	2.67238e-27	3.14805e-26	DOWN
striiformis_Gene11541	-	C21632:39923-41165	1242	19.1324	0.442776	43.2101	7.89191e-06	2.78899e-05	DOWN
striiformis_Gene12157	-	scaffold210:27899-29138	1053	737.724	17.0903	43.1662	1.24349e-198	7.07452e-197	DOWN
striiformis_Gene5606	-	C19566:66-716	516	25.9036	0.600654	43.1257	1.39269e-07	5.96524e-07	DOWN
striiformis_Gene1972	sp|P21334|CRTI_NEUCR Phytoene desaturase OS=Neurospora crassa (strain ATCC 24698 / 74-OR23-1A / CBS 708.71 / DSM 1257 / FGSC 987) GN=al-1 PE=1 SV=1	C15046:2538-5003	1758	98.6125	2.29201	43.0245	5.29225e-27	6.17689e-26	DOWN
striiformis_Gene28685	sp|Q86B05|RLP24_DICDI Probable ribosome biogenesis protein RLP24 OS=Dictyostelium discoideum GN=rlp24 PE=2 SV=1	scaffold70:432583-433149	519	22.5796	0.526628	42.8758	1.05534e-06	4.11972e-06	DOWN
striiformis_Gene17722	sp|O14351|YB45_SCHPO Uncharacterized oxidoreductase C30D10.05c OS=Schizosaccharomyces pombe (strain 972 / ATCC 24843) GN=SPBC30D10.05c PE=3 SV=1	scaffold781:101613-105419	1056	15.186	0.355184	42.7553	0.000112277	0.000340781	DOWN
striiformis_Gene29375	sp|B0Y7S2|MANBA_ASPFC Probable beta-mannosidase A OS=Neosartorya fumigata (strain CEA10 / CBS 144.89 / FGSC A1163) GN=mndA PE=3 SV=1	scaffold61:273971-278505	3084	13.1933	0.3086	42.7521	0.000416873	0.00116675	DOWN
striiformis_Gene12936	-	scaffold138:63347-64251	621	261.821	6.15135	42.5632	1.60967e-70	3.95007e-69	DOWN
striiformis_Gene24456	-	scaffold24:179269-181183	1365	15.5692	0.366088	42.5286	0.000112277	0.000340781	DOWN
striiformis_Gene28623	-	scaffold70:132056-133451	1020	26.5321	0.625277	42.4326	7.07312e-08	3.11261e-07	DOWN
striiformis_Gene16626	-	scaffold215:84035-85835	1629	59.5816	1.40544	42.3936	1.77321e-16	1.37763e-15	DOWN
striiformis_Gene13970	-	scaffold605:74639-75721	981	15.6904	0.373422	42.0179	0.000112277	0.000340781	DOWN
striiformis_Gene11338	-	C21590:38176-38647	345	75.632	1.80429	41.9179	3.48285e-21	3.34243e-20	DOWN
striiformis_Gene6283	-	C19922:20568-21422	672	13.5212	0.322914	41.8724	0.000416873	0.00116675	DOWN
striiformis_Gene4610	sp|P30887|PHO2_YARLI Acid phosphatase OS=Yarrowia lipolytica (strain CLIB 122 / E 150) GN=PHO2 PE=3 SV=2	C18920:7104-8453	969	38.0698	0.912237	41.7324	1.94699e-11	1.13518e-10	DOWN
striiformis_Gene13210	-	C22042:19099-20468	1182	54.4234	1.30646	41.6571	5.16501e-15	3.73381e-14	DOWN
striiformis_Gene29505	sp|Q9FGJ6|ATL79_ARATH RING-H2 finger protein ATL79 OS=Arabidopsis thaliana GN=ATL79 PE=2 SV=1	scaffold246:225816-228437	1137	12.9274	0.310505	41.6335	0.000799215	0.00211949	DOWN
striiformis_Gene13449	-	C22076:3276-4689	1413	9.30443	0.223543	41.6226	0.00548661	0.0125875	DOWN
striiformis_Gene24847	-	scaffold496:64351-65343	930	15.6457	0.377862	41.4059	0.000112277	0.000340781	DOWN
striiformis_Gene6500	-	scaffold187:18647-19595	645	13.6548	0.331571	41.1821	0.000416873	0.00116675	DOWN
striiformis_Gene23988	-	scaffold250:171242-172468	1014	7.15365	0.174813	40.9217	0.0192489	0.0395162	DOWN
striiformis_Gene24276	sp|Q9FHE1|GSTT3_ARATH Glutathione S-transferase T3 OS=Arabidopsis thaliana GN=GSTT3 PE=2 SV=1	scaffold590:271216-272275	825	17.2655	0.422552	40.8601	2.99032e-05	9.82345e-05	DOWN
striiformis_Gene7351	sp|P19089|G3P_CRYPA Glyceraldehyde-3-phosphate dehydrogenase OS=Cryphonectria parasitica PE=3 SV=1	C20342:16769-18392	1026	1475.18	36.1533	40.8035	0	0	DOWN
striiformis_Gene10833	-	C21432:47479-48847	1284	9.84765	0.242053	40.6839	0.00548661	0.0125875	DOWN
striiformis_Gene4975	-	C19174:4687-5954	1191	17.8964	0.440587	40.6194	2.99032e-05	9.82345e-05	DOWN
striiformis_Gene19774	sp|Q12618|ACO1_AJECA Acyl-CoA desaturase OS=Ajellomyces capsulatus GN=OLE1 PE=3 SV=1	scaffold60:104724-105933	975	17.7669	0.439116	40.4606	2.99032e-05	9.82345e-05	DOWN
striiformis_Gene25104	-	scaffold547:295423-297945	2145	9.49085	0.235606	40.2827	0.00548661	0.0125875	DOWN
striiformis_Gene19316	sp|P52435|RPB11_HUMAN DNA-directed RNA polymerase II subunit RPB11-a OS=Homo sapiens GN=POLR2J PE=1 SV=1	scaffold779:122691-123448	564	18.218	0.458709	39.7158	1.53779e-05	5.23196e-05	DOWN
striiformis_Gene15070	sp|Q9ZU50|BAT1_ARATH Amino-acid permease BAT1 OS=Arabidopsis thaliana GN=BAT1 PE=2 SV=2	scaffold823:84613-85941	954	8.6927	0.219089	39.6766	0.0103134	0.0223821	DOWN
striiformis_Gene26755	-	scaffold644:182364-183286	837	20.6325	0.525021	39.2984	4.04248e-06	1.47929e-05	DOWN
striiformis_Gene5161	-	scaffold666:19314-23697	2667	25.5933	0.65203	39.2517	1.39269e-07	5.96524e-07	DOWN
striiformis_Gene19363	-	scaffold792:153300-153765	465	57.2218	1.46245	39.1274	6.83908e-16	5.1678e-15	DOWN
striiformis_Gene15086	-	scaffold885:69934-70994	777	71.5377	1.83202	39.0485	5.25686e-20	4.81544e-19	DOWN
striiformis_Gene25609	-	scaffold660:64308-66033	1293	21.9252	0.564783	38.8206	2.06712e-06	7.82851e-06	DOWN
striiformis_Gene28051	-	scaffold599:32126-34000	1089	7.24802	0.186731	38.8153	0.0192489	0.0395162	DOWN
striiformis_Gene10400	-	C21272:23728-25426	1563	12.7414	0.329792	38.6347	0.000799215	0.00211949	DOWN
striiformis_Gene15580	-	scaffold732:56730-57057	327	77.8821	2.02327	38.4932	1.43763e-20	1.35005e-19	DOWN
striiformis_Gene15147	-	scaffold930:12601-13264	663	10.9794	0.285391	38.4714	0.00290124	0.00702711	DOWN
striiformis_Gene23377	-	scaffold981:72962-73715	384	47.5164	1.23976	38.3271	5.68232e-13	3.63915e-12	DOWN
striiformis_Gene17613	sp|Q8TFH1|RL18B_SCHPO 60S ribosomal protein L18-B OS=Schizosaccharomyces pombe (strain 972 / ATCC 24843) GN=rpl18b PE=1 SV=1	scaffold708:132621-136208	762	216.758	5.67605	38.1882	1.90025e-58	4.05865e-57	DOWN
striiformis_Gene3169	-	C17232:156-1020	864	46.9729	1.2496	37.5903	1.10955e-12	7.02791e-12	DOWN
striiformis_Gene11223	-	C21556:51465-54276	1026	30.5639	0.813883	37.5532	4.6584e-09	2.28808e-08	DOWN
striiformis_Gene20862	sp|Q9VK68|PITH1_DROME PITH domain-containing protein CG6153 OS=Drosophila melanogaster GN=CG6153 PE=2 SV=1	scaffold168:54294-59673	447	61.9838	1.65062	37.5518	4.59113e-17	3.69592e-16	DOWN
striiformis_Gene26662	-	scaffold197:197813-198419	606	14.4451	0.386162	37.4068	0.000216683	0.000631386	DOWN
striiformis_Gene28817	sp|P10978|POLX_TOBAC Retrovirus-related Pol polyprotein from transposon TNT 1-94 OS=Nicotiana tabacum PE=2 SV=1	scaffold146:571357-575377	4020	12.1148	0.323869	37.4065	0.000799215	0.00211949	DOWN
striiformis_Gene21300	-	scaffold932:8670-9552	882	7.24211	0.193669	37.3943	0.0192489	0.0395162	DOWN
striiformis_Gene28410	-	scaffold140:128854-132303	3204	55.54	1.49176	37.2312	2.63368e-15	1.92585e-14	DOWN
striiformis_Gene1621	sp|P07250|IPMK_YEAST Inositol polyphosphate multikinase OS=Saccharomyces cerevisiae (strain ATCC 204508 / S288c) GN=ARG82 PE=1 SV=1	C14018:3406-4811	1233	14.6988	0.396282	37.0918	0.000216683	0.000631386	DOWN
striiformis_Gene4189	sp|P52917|VPS4_YEAST Vacuolar protein sorting-associated protein 4 OS=Saccharomyces cerevisiae (strain ATCC 204508 / S288c) GN=VPS4 PE=1 SV=1	C18428:78-2537	1377	17.5442	0.473255	37.0713	2.99032e-05	9.82345e-05	DOWN
striiformis_Gene28610	-	scaffold70:66537-69663	1824	445.473	12.036	37.0117	8.1762e-118	2.86551e-116	DOWN
striiformis_Gene24001	-	scaffold250:213489-214652	1071	14.7312	0.39849	36.9676	0.000216683	0.000631386	DOWN
striiformis_Gene757	sp|P04051|RPC1_YEAST DNA-directed RNA polymerase III subunit RPC1 OS=Saccharomyces cerevisiae (strain ATCC 204508 / S288c) GN=RPO31 PE=1 SV=1	C10444:2506-3372	564	33.3687	0.909597	36.6851	6.00242e-10	3.16775e-09	DOWN
striiformis_Gene7869	-	C20438:29001-29801	636	51.6858	1.40989	36.6595	3.88487e-14	2.66706e-13	DOWN
striiformis_Gene2320	-	C15810:3082-3505	423	33.8828	0.924527	36.6488	6.00242e-10	3.16775e-09	DOWN
striiformis_Gene2287	sp|Q9RKU5|ALLB_STRCO Allantoinase OS=Streptomyces coelicolor (strain ATCC BAA-471 / A3(2) / M145) GN=allB PE=3 SV=1	C15768:1727-3254	1071	25.2496	0.689073	36.6429	1.39269e-07	5.96524e-07	DOWN
striiformis_Gene27704	-	scaffold609:324142-325582	1353	15.4588	0.422043	36.6285	0.000112277	0.000340781	DOWN
striiformis_Gene22469	sp|O93428|CATD_CHIHA Cathepsin D OS=Chionodraco hamatus GN=ctsd PE=1 SV=2	scaffold788:202839-204901	1497	17.4248	0.476359	36.5791	2.99032e-05	9.82345e-05	DOWN
striiformis_Gene6364	-	C19988:11755-14956	1794	27.7345	0.761857	36.4038	3.58837e-08	1.62244e-07	DOWN
striiformis_Gene12835	sp|P04146|COPIA_DROME Copia protein OS=Drosophila melanogaster GN=GIP PE=1 SV=3	C21946:36714-38435	1377	10.5035	0.291663	36.0125	0.00290124	0.00702711	DOWN
striiformis_Gene16116	-	scaffold255:117799-118276	477	27.1078	0.759447	35.6941	3.58837e-08	1.62244e-07	DOWN
striiformis_Gene16052	-	scaffold475:37572-38106	345	59.1276	1.6579	35.6642	1.77321e-16	1.37763e-15	DOWN
striiformis_Gene904	sp|P56286|IF2A_SCHPO Eukaryotic translation initiation factor 2 subunit alpha OS=Schizosaccharomyces pombe (strain 972 / ATCC 24843) GN=tif211 PE=1 SV=1	C11206:2197-3860	726	30.5905	0.860514	35.5491	4.6584e-09	2.28808e-08	DOWN
striiformis_Gene13044	sp|P25387|GBLP_CHLRE Guanine nucleotide-binding protein subunit beta-like protein OS=Chlamydomonas reinhardtii GN=GBLP PE=1 SV=1	C22008:49975-51689	948	94.7251	2.68134	35.3275	8.1169e-26	9.1537e-25	DOWN
striiformis_Gene19551	-	scaffold793:133128-134743	1308	1168.59	33.2293	35.1675	9.77794e-307	8.0034e-305	DOWN
striiformis_Gene22957	-	scaffold425:244792-245779	987	54.9898	1.57836	34.8398	5.16501e-15	3.73381e-14	DOWN
striiformis_Gene14912	-	scaffold690:134-2248	1575	74.9969	2.15527	34.797	1.05439e-19	9.53462e-19	DOWN
striiformis_Gene6406	-	C20004:19570-21064	1068	9.03342	0.260022	34.741	0.00548661	0.0125875	DOWN
striiformis_Gene19611	-	scaffold963:97370-98143	567	4580.71	131.918	34.7239	0	0	DOWN
striiformis_Gene19140	-	scaffold979:170783-171846	690	41.8148	1.21145	34.5163	3.11562e-11	1.78859e-10	DOWN
striiformis_Gene15130	-	C22226:43057-44066	738	556.419	16.1724	34.4055	9.54449e-146	3.9964e-144	DOWN
striiformis_Gene28081	-	scaffold599:180257-181101	567	200.917	5.94055	33.8213	1.07564e-53	2.13897e-52	DOWN
striiformis_Gene3897	sp|P0C957|PLB1_ASPFU Lysophospholipase 1 OS=Neosartorya fumigata (strain ATCC MYA-4609 / Af293 / CBS 101355 / FGSC A1100) GN=plb1 PE=2 SV=1	C18166:15638-17322	1008	21.6311	0.643996	33.5889	2.06712e-06	7.82851e-06	DOWN
striiformis_Gene14512	sp|O94632|MU158_SCHPO Meiotically up-regulated gene 158 protein OS=Schizosaccharomyces pombe (strain 972 / ATCC 24843) GN=mug158 PE=1 SV=4	scaffold40:92160-97041	3060	7.88614	0.23494	33.5666	0.0192489	0.0395162	DOWN
striiformis_Gene9307	-	C20840:33381-35626	1344	14.0162	0.418378	33.5013	0.000216683	0.000631386	DOWN
striiformis_Gene27640	-	scaffold609:29998-30926	843	41.4752	1.24811	33.2304	3.11562e-11	1.78859e-10	DOWN
striiformis_Gene12520	-	scaffold838:10375-12919	1476	7.89607	0.238836	33.0606	0.0192489	0.0395162	DOWN
striiformis_Gene24918	-	scaffold19:146058-147629	1389	39.518	1.20811	32.7106	1.17592e-10	6.50061e-10	DOWN
striiformis_Gene8240	-	C20554:28763-30194	1431	26.5092	0.811766	32.6562	7.07312e-08	3.11261e-07	DOWN
striiformis_Gene9777	sp|Q99107|TSD2_USTMA Protein TSD2 OS=Ustilago maydis (strain 521 / FGSC 9021) GN=TSD2 PE=2 SV=1	C21054:422-1353	705	17.8358	0.546829	32.6168	2.99032e-05	9.82345e-05	DOWN
striiformis_Gene25988	-	scaffold498:280427-281457	660	266.641	8.17644	32.6109	1.93393e-69	4.6824e-68	DOWN
striiformis_Gene22796	-	scaffold212:212796-213698	549	96.2295	2.97877	32.3051	2.07378e-26	2.394e-25	DOWN
striiformis_Gene14521	-	scaffold916:30810-34595	3198	8.54095	0.265981	32.1111	0.0103134	0.0223821	DOWN
striiformis_Gene10446	sp|A2QNQ5|ATG26_ASPNC Sterol 3-beta-glucosyltransferase OS=Aspergillus niger (strain CBS 513.88 / FGSC A1513) GN=atg26 PE=3 SV=2	scaffold683:40646-42927	1638	9.69855	0.303587	31.9465	0.00548661	0.0125875	DOWN
striiformis_Gene1645	-	C14108:1025-2305	1209	12.5661	0.39683	31.6662	0.000799215	0.00211949	DOWN
striiformis_Gene24908	-	scaffold19:80599-81624	660	13.0907	0.415474	31.5079	0.000416873	0.00116675	DOWN
striiformis_Gene4185	-	C18402:4419-6024	1314	24.0537	0.766924	31.3639	2.739e-07	1.13859e-06	DOWN
striiformis_Gene10603	sp|Q9UT61|MAN1_SCHPO Alpha-mannosidase OS=Schizosaccharomyces pombe (strain 972 / ATCC 24843) GN=ams1 PE=3 SV=1	C21346:14075-19560	2994	8.17652	0.260936	31.3353	0.0103134	0.0223821	DOWN
striiformis_Gene13780	sp|P08770|TRA1_MAIZE Putative AC transposase OS=Zea mays PE=2 SV=2	C22102:45113-46120	918	29.7071	0.949262	31.2949	9.20838e-09	4.41188e-08	DOWN
striiformis_Gene4365	sp|P04146|COPIA_DROME Copia protein OS=Drosophila melanogaster GN=GIP PE=1 SV=3	C18686:87-3674	3510	103.631	3.31299	31.2802	2.47414e-27	2.92266e-26	DOWN
striiformis_Gene27306	sp|Q7Z9I0|YHA8_SCHPO Uncharacterized MFS-type transporter C409.08 OS=Schizosaccharomyces pombe (strain 972 / ATCC 24843) GN=SPBC409.08 PE=3 SV=1	scaffold860:206146-208649	1404	17.1016	0.54708	31.2598	2.99032e-05	9.82345e-05	DOWN
striiformis_Gene4952	-	C19168:8984-10693	1206	15.041	0.481888	31.2126	0.000112277	0.000340781	DOWN
striiformis_Gene14050	-	scaffold650:58378-59288	627	1893.07	60.8625	31.104	0	0	DOWN
striiformis_Gene12725	-	scaffold542:7824-9135	1230	9.46348	0.304361	31.0929	0.00548661	0.0125875	DOWN
striiformis_Gene20585	-	scaffold548:156346-158793	2118	27.4236	0.887006	30.917	3.58837e-08	1.62244e-07	DOWN
striiformis_Gene10235	-	C21220:3975-4545	489	4824.69	156.354	30.8575	0	0	DOWN
striiformis_Gene15120	-	C22226:5281-7675	1203	236.565	7.6757	30.82	6.65886e-62	1.46923e-60	DOWN
striiformis_Gene28724	-	scaffold146:27370-29174	897	19.5703	0.63578	30.7816	7.89191e-06	2.78899e-05	DOWN
striiformis_Gene18803	-	scaffold278:166989-168284	1119	52.8199	1.71908	30.7257	1.98376e-14	1.38285e-13	DOWN
striiformis_Gene10752	sp|P46436|GST1_ASCSU Glutathione S-transferase 1 OS=Ascaris suum GN=GST1 PE=1 SV=3	scaffold871:35599-38531	1194	14.0504	0.460702	30.4978	0.000216683	0.000631386	DOWN
striiformis_Gene10915	-	C21462:19188-21125	1623	14.1234	0.463374	30.4795	0.000216683	0.000631386	DOWN
striiformis_Gene11224	-	C21556:54732-58574	1884	169.328	5.56812	30.4103	2.63893e-44	4.49397e-43	DOWN
striiformis_Gene24996	-	scaffold517:137666-138521	594	212.413	6.99762	30.355	4.874e-56	1.00221e-54	DOWN
striiformis_Gene11221	-	C21556:44423-45608	996	10.5986	0.349257	30.3461	0.00290124	0.00702711	DOWN
striiformis_Gene3154	sp|P10978|POLX_TOBAC Retrovirus-related Pol polyprotein from transposon TNT 1-94 OS=Nicotiana tabacum PE=2 SV=1	C17200:7732-12624	3270	26.8588	0.885178	30.3428	7.07312e-08	3.11261e-07	DOWN
striiformis_Gene25368	sp|O00060|CYPH_UROFA Peptidyl-prolyl cis-trans isomerase OS=Uromyces fabae GN=PIG28 PE=2 SV=1	scaffold221:229919-230963	384	356.792	11.7831	30.28	1.60062e-92	4.75574e-91	DOWN
striiformis_Gene20988	sp|P55180|GALE_BACSU UDP-glucose 4-epimerase OS=Bacillus subtilis (strain 168) GN=galE PE=3 SV=1	scaffold831:10648-12217	1323	209.89	6.94541	30.22	3.73741e-55	7.57452e-54	DOWN
striiformis_Gene25152	-	scaffold538:180301-182088	1446	10.1505	0.336718	30.1454	0.00290124	0.00702711	DOWN
striiformis_Gene29088	sp|Q9ZU50|BAT1_ARATH Amino-acid permease BAT1 OS=Arabidopsis thaliana GN=BAT1 PE=2 SV=2	scaffold290:107924-110380	1944	59.2044	1.98049	29.8938	1.77321e-16	1.37763e-15	DOWN
striiformis_Gene17151	-	C22294:51274-52255	759	7.88494	0.265907	29.653	0.0192489	0.0395162	DOWN
striiformis_Gene11522	-	C21610:18120-18457	258	1166.99	39.4068	29.6139	9.44885e-299	7.49235e-297	DOWN
striiformis_Gene13936	-	scaffold715:47695-48823	978	388.41	13.2123	29.3976	8.17412e-100	2.55431e-98	DOWN
striiformis_Gene7111	sp|Q12116|TMS1_YEAST Membrane protein TMS1 OS=Saccharomyces cerevisiae (strain ATCC 204508 / S288c) GN=TMS1 PE=1 SV=1	scaffold956:14956-16144	888	13.275	0.452375	29.3451	0.000416873	0.00116675	DOWN
striiformis_Gene4653	-	C18954:5435-7500	1674	46.616	1.59028	29.3131	1.10955e-12	7.02791e-12	DOWN
striiformis_Gene2005	sp|Q08548|ALE1_YEAST Lysophospholipid acyltransferase OS=Saccharomyces cerevisiae (strain ATCC 204508 / S288c) GN=ALE1 PE=1 SV=1	C15120:5714-7541	1287	12.1359	0.414396	29.2858	0.000799215	0.00211949	DOWN
striiformis_Gene28324	sp|Q99315|YG31B_YEAST Transposon Ty3-G Gag-Pol polyprotein OS=Saccharomyces cerevisiae (strain ATCC 204508 / S288c) GN=TY3B-G PE=1 SV=3	scaffold179:277704-282680	4920	9.04066	0.309157	29.2429	0.00548661	0.0125875	DOWN
striiformis_Gene25578	sp|Q4P1V3|SNX3_USTMA Sorting nexin-3 OS=Ustilago maydis (strain 521 / FGSC 9021) GN=SNX3 PE=3 SV=2	scaffold230:221838-222467	387	65.1753	2.24057	29.0887	4.09536e-17	3.3052e-16	DOWN
striiformis_Gene25775	sp|Q9RKU5|ALLB_STRCO Allantoinase OS=Streptomyces coelicolor (strain ATCC BAA-471 / A3(2) / M145) GN=allB PE=3 SV=1	scaffold534:209256-211667	1656	21.628	0.746017	28.9913	2.06712e-06	7.82851e-06	DOWN
striiformis_Gene8733	-	scaffold982:30727-32287	1395	48.0209	1.65701	28.9805	2.90819e-13	1.89406e-12	DOWN
striiformis_Gene5372	sp|P87144|SYTC_SCHPO Threonine--tRNA ligase, cytoplasmic OS=Schizosaccharomyces pombe (strain 972 / ATCC 24843) GN=ths1 PE=3 SV=1	C19428:13053-14413	888	60.2793	2.08763	28.8745	1.1088e-15	8.2749e-15	DOWN
striiformis_Gene19228	-	scaffold254:73840-75266	1290	232.583	8.11535	28.6596	1.46705e-59	3.16538e-58	DOWN
striiformis_Gene28230	-	scaffold856:367685-368508	630	96.1615	3.36004	28.6192	2.76128e-25	3.07842e-24	DOWN
striiformis_Gene3490	-	C17662:1521-2035	423	27.4018	0.959077	28.571	3.58837e-08	1.62244e-07	DOWN
striiformis_Gene21535	-	scaffold423:3450-4126	603	12.3013	0.431074	28.5364	0.000799215	0.00211949	DOWN
striiformis_Gene13891	sp|P53049|YOR1_YEAST Oligomycin resistance ATP-dependent permease YOR1 OS=Saccharomyces cerevisiae (strain ATCC 204508 / S288c) GN=YOR1 PE=1 SV=1	C22112:33577-38886	4173	66.3524	2.33994	28.3565	2.11447e-17	1.72406e-16	DOWN
striiformis_Gene11426	-	C21604:14645-15795	978	162.168	5.72025	28.3498	2.8196e-42	4.68223e-41	DOWN
striiformis_Gene744	-	C10350:1007-2381	792	7.11585	0.251328	28.313	0.0192489	0.0395162	DOWN
striiformis_Gene22164	sp|Q10341|CYS2_SCHPO Probable serine-O-acetyltransferase cys2 OS=Schizosaccharomyces pombe (strain 972 / ATCC 24843) GN=cys2 PE=1 SV=1	scaffold264:17532-19442	1590	13.8088	0.487781	28.3094	0.000416873	0.00116675	DOWN
striiformis_Gene928	sp|Q8I7P9|POL5_DROME Retrovirus-related Pol polyprotein from transposon opus OS=Drosophila melanogaster GN=pol PE=4 SV=1	C11294:413-3925	1524	14.3804	0.509494	28.2249	0.000216683	0.000631386	DOWN
striiformis_Gene18210	sp|P0CS62|PACC_CRYNJ pH-response transcription factor pacC/RIM101 OS=Cryptococcus neoformans var. neoformans serotype D (strain JEC21 / ATCC MYA-565) GN=RIM101 PE=3 SV=1	scaffold654:17179-20250	2661	12.8604	0.457401	28.1162	0.000799215	0.00211949	DOWN
striiformis_Gene20774	-	scaffold526:46898-47946	687	39.5513	1.40683	28.1138	1.17592e-10	6.50061e-10	DOWN
striiformis_Gene15302	-	scaffold698:61688-62897	939	16.5182	0.590933	27.9527	5.80163e-05	0.000182553	DOWN
striiformis_Gene27010	-	scaffold625:128833-130211	1281	10.0926	0.361969	27.8825	0.00290124	0.00702711	DOWN
striiformis_Gene13102	-	C22018:9191-11057	1698	20.2686	0.730021	27.7644	4.04248e-06	1.47929e-05	DOWN
striiformis_Gene25333	sp|Q2HGY8|BUD32_CHAGB Serine/threonine-protein kinase BUD32 OS=Chaetomium globosum (strain ATCC 6205 / CBS 148.51 / DSM 1962 / NBRC 6347 / NRRL 1970) GN=BUD32 PE=3 SV=1	scaffold221:88957-89737	780	33.254	1.19775	27.7637	6.16572e-09	2.98339e-08	DOWN
striiformis_Gene8775	-	C20718:29479-30545	909	78.5144	2.82797	27.7635	7.3961e-21	7.02352e-20	DOWN
striiformis_Gene22684	-	scaffold665:153776-156533	1554	37.7741	1.36447	27.6841	4.42108e-10	2.34884e-09	DOWN
striiformis_Gene27439	sp|Q9P720|RL16_NEUCR 60S ribosomal protein L16 OS=Neurospora crassa (strain ATCC 24698 / 74-OR23-1A / CBS 708.71 / DSM 1257 / FGSC 987) GN=rpl-16 PE=3 SV=1	scaffold20:446784-451375	2010	14.8053	0.535089	27.6689	0.000216683	0.000631386	DOWN
striiformis_Gene11067	sp|O94695|YG1B_SCHPO Putative transporter C83.11 OS=Schizosaccharomyces pombe (strain 972 / ATCC 24843) GN=SPBC83.11 PE=1 SV=2	C21506:9527-11529	1938	7.00801	0.25471	27.5137	0.0192489	0.0395162	DOWN
striiformis_Gene22632	-	scaffold253:209799-210872	669	31.8963	1.16471	27.3856	2.28463e-08	1.04866e-07	DOWN
striiformis_Gene16552	-	scaffold810:110485-112231	1443	7.28959	0.266514	27.3516	0.0192489	0.0395162	DOWN
striiformis_Gene17452	sp|A1CAI0|BTGC_ASPCL Probable glucan endo-1,3-beta-glucosidase btgC OS=Aspergillus clavatus (strain ATCC 1007 / CBS 513.65 / DSM 816 / NCTC 3887 / NRRL 1) GN=btgC PE=3 SV=1	C22298:17067-18857	1116	551.449	20.2364	27.2504	9.57718e-140	3.88197e-138	DOWN
striiformis_Gene18605	sp|P31049|FAMT_PSEPU Probable fatty acid methyltransferase OS=Pseudomonas putida PE=3 SV=1	scaffold196:5624-7470	1368	74.8214	2.75018	27.206	1.05439e-19	9.53462e-19	DOWN
striiformis_Gene18758	sp|P07250|IPMK_YEAST Inositol polyphosphate multikinase OS=Saccharomyces cerevisiae (strain ATCC 204508 / S288c) GN=ARG82 PE=1 SV=1	scaffold479:122050-123162	966	31.3397	1.15633	27.1027	2.28463e-08	1.04866e-07	DOWN
striiformis_Gene3552	sp|P47911|RL6_MOUSE 60S ribosomal protein L6 OS=Mus musculus GN=Rpl6 PE=1 SV=3	C17726:156-1132	753	327.428	12.0885	27.0859	6.4772e-83	1.77871e-81	DOWN
striiformis_Gene19079	-	scaffold598:25476-26007	531	15.3496	0.567729	27.0368	0.000112277	0.000340781	DOWN
striiformis_Gene23633	-	scaffold150:280291-282621	1509	26.526	0.982081	27.01	7.07312e-08	3.11261e-07	DOWN
striiformis_Gene2634	-	C16376:6739-7933	1194	20.9696	0.777407	26.9738	4.04248e-06	1.47929e-05	DOWN
striiformis_Gene21107	-	scaffold262:145674-146532	858	12.5479	0.467248	26.8549	0.000799215	0.00211949	DOWN
striiformis_Gene15469	sp|Q5B041|HSP60_EMENI Heat shock protein 60 OS=Emericella nidulans (strain FGSC A4 / ATCC 38163 / CBS 112.46 / NRRL 194 / M139) GN=hsp60 PE=1 SV=1	C22250:68835-70940	1758	18.9184	0.705178	26.8278	1.53779e-05	5.23196e-05	DOWN
striiformis_Gene25002	-	scaffold517:162274-163405	891	13.0944	0.489353	26.7586	0.000416873	0.00116675	DOWN
striiformis_Gene17506	sp|O59936|RS12_ERYGR 40S ribosomal protein S12 OS=Erysiphe graminis subsp. hordei GN=RPS12 PE=3 SV=1	scaffold286:85719-86299	450	294.581	11.0295	26.7085	1.84866e-74	4.6721e-73	DOWN
striiformis_Gene3577	sp|Q60HG7|CGL_MACFA Cystathionine gamma-lyase OS=Macaca fascicularis GN=CTH PE=2 SV=1	C17780:8575-9982	1407	189.481	7.09526	26.7053	3.72798e-48	6.73744e-47	DOWN
striiformis_Gene10364	-	C21254:20082-24591	3957	15.3909	0.577983	26.6286	0.000112277	0.000340781	DOWN
striiformis_Gene9605	-	C20992:7535-8357	822	12.481	0.469534	26.5817	0.000799215	0.00211949	DOWN
striiformis_Gene422	-	C8212:881-2667	1716	7.45308	0.280597	26.5615	0.0192489	0.0395162	DOWN
striiformis_Gene21285	sp|Q91WQ5|TAF5L_MOUSE TAF5-like RNA polymerase II p300/CBP-associated factor-associated factor 65 kDa subunit 5L OS=Mus musculus GN=Taf5l PE=2 SV=1	scaffold669:141157-146268	3483	9.32164	0.352017	26.4807	0.00548661	0.0125875	DOWN
striiformis_Gene28574	sp|Q4PBY6|CCPR_USTMA Cytochrome c peroxidase, mitochondrial OS=Ustilago maydis (strain 521 / FGSC 9021) GN=CCP1 PE=3 SV=1	scaffold45:401320-402662	1134	205.016	7.7499	26.454	7.99002e-53	1.56434e-51	DOWN
striiformis_Gene5877	-	C19750:15416-16557	1068	35.83	1.35672	26.4093	1.65502e-09	8.37879e-09	DOWN
striiformis_Gene9899	sp|Q9Y815|RSV2_SCHPO Zinc finger protein rsv2 OS=Schizosaccharomyces pombe (strain 972 / ATCC 24843) GN=rsv2 PE=4 SV=1	C21112:0-2248	2175	38.5208	1.4619	26.3498	2.28126e-10	1.23844e-09	DOWN
striiformis_Gene16767	sp|Q9USN4|YJA1_SCHPO Uncharacterized transporter C1529.01 OS=Schizosaccharomyces pombe (strain 972 / ATCC 24843) GN=SPCC1529.01 PE=3 SV=2	scaffold163:48074-50743	1572	10.3988	0.39691	26.1994	0.00290124	0.00702711	DOWN
striiformis_Gene4382	sp|Q9BTY7|F203A_HUMAN Protein FAM203A OS=Homo sapiens GN=FAM203A PE=1 SV=1	scaffold928:12016-13708	1215	22.0961	0.843549	26.1942	1.05534e-06	4.11972e-06	DOWN
striiformis_Gene26161	sp|B0D6H2|ARO1_LACBS Pentafunctional AROM polypeptide OS=Laccaria bicolor (strain S238N-H82 / ATCC MYA-4686) GN=LACBIDRAFT_233717 PE=3 SV=1	scaffold127:106010-111317	4944	20.5575	0.786482	26.1386	4.04248e-06	1.47929e-05	DOWN
striiformis_Gene18319	-	scaffold787:8377-10082	705	34.6152	1.32839	26.058	3.19647e-09	1.58909e-08	DOWN
striiformis_Gene5413	-	C19464:17579-19619	1773	43.7834	1.68652	25.9608	8.22611e-12	4.9345e-11	DOWN
striiformis_Gene18125	-	scaffold759:40739-41467	633	22.7959	0.884854	25.7623	1.05534e-06	4.11972e-06	DOWN
striiformis_Gene29218	-	scaffold89:168649-170953	1416	29.1243	1.13892	25.5719	8.414e-08	3.65953e-07	DOWN
striiformis_Gene28216	-	scaffold856:288613-289165	309	240.352	9.4168	25.5237	9.78515e-61	2.14782e-59	DOWN
striiformis_Gene27416	-	scaffold20:337190-338276	1086	16.7042	0.655722	25.4745	5.80163e-05	0.000182553	DOWN
striiformis_Gene6249	-	C19928:18344-19403	624	48.3928	1.90024	25.4667	2.90819e-13	1.89406e-12	DOWN
striiformis_Gene16448	-	scaffold569:22591-25150	1308	17.3687	0.682208	25.4595	2.99032e-05	9.82345e-05	DOWN
striiformis_Gene10870	-	scaffold29:43346-44750	1119	19.28	0.758432	25.4209	7.89191e-06	2.78899e-05	DOWN
striiformis_Gene19199	-	scaffold192:125743-127057	1314	47.9326	1.88922	25.3716	5.68232e-13	3.63915e-12	DOWN
striiformis_Gene23231	sp|P54872|HMCSA_DICDI Hydroxymethylglutaryl-CoA synthase A OS=Dictyostelium discoideum GN=hgsA PE=1 SV=2	scaffold689:124769-126842	1626	92.8629	3.66491	25.3384	4.05289e-24	4.35754e-23	DOWN
striiformis_Gene15149	sp|P0C958|PLB3_ASPFU Lysophospholipase 3 OS=Neosartorya fumigata (strain ATCC MYA-4609 / Af293 / CBS 101355 / FGSC A1100) GN=plb3 PE=2 SV=1	scaffold930:20312-23015	2052	21.9311	0.866223	25.3181	2.06712e-06	7.82851e-06	DOWN
striiformis_Gene20247	-	scaffold929:98990-102420	1773	121.198	4.80234	25.2373	1.72138e-31	2.26548e-30	DOWN
striiformis_Gene9533	-	C20958:27832-28595	408	70.4691	2.79249	25.2352	1.49698e-18	1.28413e-17	DOWN
striiformis_Gene20425	sp|Q57611|Y147_METJA Uncharacterized ATP-binding protein MJ0147 OS=Methanocaldococcus jannaschii (strain ATCC 43067 / DSM 2661 / JAL-1 / JCM 10045 / NBRC 100440) GN=MJ0147 PE=3 SV=1	scaffold16:5087-6610	1293	57.9809	2.30088	25.1994	7.97474e-15	5.70003e-14	DOWN
striiformis_Gene13691	sp|P10978|POLX_TOBAC Retrovirus-related Pol polyprotein from transposon TNT 1-94 OS=Nicotiana tabacum PE=2 SV=1	scaffold205:60332-64424	4092	17.4105	0.693971	25.0882	2.99032e-05	9.82345e-05	DOWN
striiformis_Gene22048	sp|Q4WF53|NRPS4_ASPFU Nonribosomal peptide synthetase 4 OS=Neosartorya fumigata (strain ATCC MYA-4609 / Af293 / CBS 101355 / FGSC A1100) GN=NRPS4 PE=2 SV=1	scaffold615:19583-24924	5064	15.936	0.635374	25.0813	0.000112277	0.000340781	DOWN
striiformis_Gene20199	-	scaffold248:77791-78854	690	55.0552	2.19712	25.0579	2.9625e-14	2.05384e-13	DOWN
striiformis_Gene12146	sp|Q10341|CYS2_SCHPO Probable serine-O-acetyltransferase cys2 OS=Schizosaccharomyces pombe (strain 972 / ATCC 24843) GN=cys2 PE=1 SV=1	C21794:43150-45060	1590	15.2847	0.611155	25.0095	0.000112277	0.000340781	DOWN
striiformis_Gene20233	sp|Q54YZ4|ETFB_DICDI Electron transfer flavoprotein subunit beta OS=Dictyostelium discoideum GN=etfb PE=3 SV=1	scaffold929:37590-38746	816	394.171	15.8155	24.9231	2.82538e-99	8.7642e-98	DOWN
striiformis_Gene22622	-	scaffold253:160303-160780	477	17.7007	0.71143	24.8805	2.99032e-05	9.82345e-05	DOWN
striiformis_Gene21693	-	scaffold532:223203-223587	384	137.279	5.52934	24.8274	4.86949e-35	7.01239e-34	DOWN
striiformis_Gene9901	-	C21112:13021-14629	1446	36.0733	1.45382	24.8128	8.5588e-10	4.43931e-09	DOWN
striiformis_Gene29503	-	scaffold246:217338-218400	678	18.1419	0.732991	24.7505	1.53779e-05	5.23196e-05	DOWN
striiformis_Gene14076	-	C22132:66898-70500	2703	50.5167	2.04428	24.7112	7.78363e-13	4.94992e-12	DOWN
striiformis_Gene11152	sp|Q2NW30|RLME_SODGM Ribosomal RNA large subunit methyltransferase E OS=Sodalis glossinidius (strain morsitans) GN=rlmE PE=3 SV=1	C21488:25094-26084	990	19.8443	0.804197	24.6759	7.89191e-06	2.78899e-05	DOWN
striiformis_Gene19573	sp|P55180|GALE_BACSU UDP-glucose 4-epimerase OS=Bacillus subtilis (strain 168) GN=galE PE=3 SV=1	scaffold195:70872-72441	1323	108.909	4.42152	24.6316	1.0273e-27	1.22957e-26	DOWN
striiformis_Gene17182	-	scaffold10:47624-50051	1641	148.881	6.05082	24.6051	4.02713e-37	6.06795e-36	DOWN
striiformis_Gene22648	sp|Q9UTD0|FOLD_SCHPO Probable folylpolyglutamate synthase OS=Schizosaccharomyces pombe (strain 972 / ATCC 24843) GN=fol3 PE=3 SV=1	scaffold665:15289-16675	1386	32.7398	1.33152	24.5883	1.18771e-08	5.61419e-08	DOWN
striiformis_Gene22290	-	scaffold509:159492-161195	1233	79.9223	3.25493	24.5542	2.39019e-20	2.23137e-19	DOWN
striiformis_Gene353	-	C7688:1619-2387	768	54.4098	2.21762	24.5352	5.70427e-14	3.88043e-13	DOWN
striiformis_Gene5605	sp|O74771|DIP1_SCHPO Protein dip1 OS=Schizosaccharomyces pombe (strain 972 / ATCC 24843) GN=dip1 PE=3 SV=2	C19554:21517-24514	2463	15.2909	0.624326	24.4919	0.000112277	0.000340781	DOWN
striiformis_Gene5206	-	C19302:20468-21242	627	20.8244	0.852941	24.4148	4.04248e-06	1.47929e-05	DOWN
striiformis_Gene6670	sp|Q2HJ84|PKNX1_BOVIN Homeobox protein PKNOX1 OS=Bos taurus GN=PKNOX1 PE=2 SV=1	C20100:21456-23996	2208	22.3647	0.921475	24.2705	1.05534e-06	4.11972e-06	DOWN
striiformis_Gene6326	-	C19968:13290-14791	870	62.9499	2.60186	24.1942	2.96786e-16	2.28756e-15	DOWN
striiformis_Gene29515	sp|B0D6H2|ARO1_LACBS Pentafunctional AROM polypeptide OS=Laccaria bicolor (strain S238N-H82 / ATCC MYA-4686) GN=LACBIDRAFT_233717 PE=3 SV=1	scaffold246:266693-272000	4944	24.045	1.00047	24.0337	2.12045e-06	7.94278e-06	DOWN
striiformis_Gene4147	-	C18382:13068-13752	684	14.7556	0.615047	23.991	0.000216683	0.000631386	DOWN
striiformis_Gene24341	-	scaffold501:202057-203322	1197	25.2051	1.05149	23.9708	1.11679e-06	4.31317e-06	DOWN
striiformis_Gene18936	-	scaffold185:72883-75875	1302	60.9935	2.56061	23.8199	1.1088e-15	8.2749e-15	DOWN
striiformis_Gene25501	sp|Q01631|CYAA_NEUCR Adenylate cyclase OS=Neurospora crassa (strain ATCC 24698 / 74-OR23-1A / CBS 708.71 / DSM 1257 / FGSC 987) GN=cr-1 PE=3 SV=2	scaffold867:185270-192339	6561	13.5549	0.570338	23.7664	0.000416873	0.00116675	DOWN
striiformis_Gene8916	sp|A8Q1U2|MKAR_MALGO Very-long-chain 3-oxoacyl-CoA reductase OS=Malassezia globosa (strain ATCC MYA-4612 / CBS 7966) GN=MGL_1839 PE=3 SV=1	C20756:15774-17118	1188	35.0006	1.47367	23.7506	1.65502e-09	8.37879e-09	DOWN
striiformis_Gene11640	-	C21678:9098-10385	1227	35.6027	1.50673	23.6291	1.65502e-09	8.37879e-09	DOWN
striiformis_Gene2239	-	C15686:2888-5115	1626	9.28516	0.39364	23.5879	0.00548661	0.0125875	DOWN
striiformis_Gene25757	-	scaffold534:120097-121522	1356	9.30476	0.394799	23.5683	0.00548661	0.0125875	DOWN
striiformis_Gene21771	sp|P10978|POLX_TOBAC Retrovirus-related Pol polyprotein from transposon TNT 1-94 OS=Nicotiana tabacum PE=2 SV=1	scaffold560:163517-164261	744	77.9338	3.31007	23.5445	1.70586e-19	1.53274e-18	DOWN
striiformis_Gene13442	-	scaffold170:60528-61512	759	22.0003	0.93535	23.5209	1.05534e-06	4.11972e-06	DOWN
striiformis_Gene3076	sp|Q9P720|RL16_NEUCR 60S ribosomal protein L16 OS=Neurospora crassa (strain ATCC 24698 / 74-OR23-1A / CBS 708.71 / DSM 1257 / FGSC 987) GN=rpl-16 PE=3 SV=1	C17096:6768-11433	2361	12.5322	0.532948	23.5149	0.000799215	0.00211949	DOWN
striiformis_Gene18436	sp|Q09330|MLO3_SCHPO mRNA export protein mlo3 OS=Schizosaccharomyces pombe (strain 972 / ATCC 24843) GN=mlo3 PE=1 SV=1	scaffold691:49709-51747	1110	104.575	4.45805	23.4576	1.47521e-26	1.70766e-25	DOWN
striiformis_Gene24540	-	scaffold444:312291-312821	420	42.2042	1.80303	23.4074	1.60158e-11	9.37669e-11	DOWN
striiformis_Gene19447	-	scaffold141:162609-163897	1110	12.842	0.549208	23.3828	0.000799215	0.00211949	DOWN
striiformis_Gene1674	-	C14186:4251-4959	564	387.369	16.5693	23.3787	3.91398e-96	1.19944e-94	DOWN
striiformis_Gene10211	sp|P40358|JEM1_YEAST DnaJ-like chaperone JEM1 OS=Saccharomyces cerevisiae (strain ATCC 204508 / S288c) GN=JEM1 PE=1 SV=3	C21214:1572-1947	375	103.905	4.45097	23.3443	2.86912e-26	3.30313e-25	DOWN
striiformis_Gene2492	sp|P20825|POL2_DROME Retrovirus-related Pol polyprotein from transposon 297 OS=Drosophila melanogaster GN=pol PE=4 SV=1	C16130:6652-10281	2490	69.0033	2.99231	23.0602	2.90363e-18	2.4641e-17	DOWN
striiformis_Gene22556	sp|Q4WQ08|ADMB_ASPFU Disintegrin and metalloproteinase domain-containing protein B OS=Neosartorya fumigata (strain ATCC MYA-4609 / Af293 / CBS 101355 / FGSC A1100) GN=ADM-B PE=3 SV=2	scaffold503:107734-109342	1293	13.8127	0.601179	22.976	0.000416873	0.00116675	DOWN
striiformis_Gene21700	sp|P07250|IPMK_YEAST Inositol polyphosphate multikinase OS=Saccharomyces cerevisiae (strain ATCC 204508 / S288c) GN=ARG82 PE=1 SV=1	scaffold536:24331-25443	1038	37.2578	1.62187	22.9721	4.42108e-10	2.34884e-09	DOWN
striiformis_Gene21013	sp|Q99044|LAC1_TRAVI Laccase-1 OS=Trametes villosa GN=LCC1 PE=3 SV=1	scaffold831:137683-141197	1767	21.9926	0.957996	22.9569	2.06712e-06	7.82851e-06	DOWN
striiformis_Gene16181	sp|P10978|POLX_TOBAC Retrovirus-related Pol polyprotein from transposon TNT 1-94 OS=Nicotiana tabacum PE=2 SV=1	scaffold960:42776-46778	4002	10.6926	0.468134	22.8409	0.00290124	0.00702711	DOWN
striiformis_Gene16047	sp|P10978|POLX_TOBAC Retrovirus-related Pol polyprotein from transposon TNT 1-94 OS=Nicotiana tabacum PE=2 SV=1	scaffold475:14014-18274	4119	72.8889	3.19558	22.8093	4.39735e-18	3.71186e-17	DOWN
striiformis_Gene22634	sp|O42936|LAS1_SCHPO Pre-rRNA-processing protein las1 OS=Schizosaccharomyces pombe (strain 972 / ATCC 24843) GN=las1 PE=1 SV=1	scaffold253:216121-217747	1383	26.0168	1.14232	22.7754	5.86866e-07	2.33477e-06	DOWN
striiformis_Gene7036	sp|Q0CHZ8|EXGD_ASPTN Probable glucan 1,3-beta-glucosidase D OS=Aspergillus terreus (strain NIH 2624 / FGSC A1156) GN=exgD PE=3 SV=1	C20238:25353-29406	2607	226.535	9.9726	22.7157	1.06185e-56	2.20848e-55	DOWN
striiformis_Gene27055	-	scaffold625:341923-343729	1635	28.6242	1.26346	22.6554	1.61063e-07	6.82502e-07	DOWN
striiformis_Gene26898	sp|Q9UTM4|TCPE_SCHPO T-complex protein 1 subunit epsilon OS=Schizosaccharomyces pombe (strain 972 / ATCC 24843) GN=cct5 PE=3 SV=1	scaffold162:60252-62401	1227	79.4095	3.50873	22.632	2.39019e-20	2.23137e-19	DOWN
striiformis_Gene11643	-	C21678:15131-16560	1356	15.1502	0.670322	22.6014	0.000112277	0.000340781	DOWN
striiformis_Gene14298	sp|Q9H845|ACAD9_HUMAN Acyl-CoA dehydrogenase family member 9, mitochondrial OS=Homo sapiens GN=ACAD9 PE=1 SV=1	C22154:24665-27157	1596	46.9241	2.07689	22.5934	1.04783e-11	6.22371e-11	DOWN
striiformis_Gene14704	-	scaffold570:15389-16396	834	21.9571	0.974457	22.5327	2.06712e-06	7.82851e-06	DOWN
striiformis_Gene2253	-	C15708:4796-7662	2562	14.635	0.649613	22.5288	0.000216683	0.000631386	DOWN
striiformis_Gene28219	-	scaffold856:303859-306046	1116	118.886	5.30797	22.3976	1.44724e-29	1.81613e-28	DOWN
striiformis_Gene23999	sp|Q54RA4|Y3291_DICDI Probable iron/ascorbate oxidoreductase DDB_G0283291 OS=Dictyostelium discoideum GN=DDB_G0283291 PE=3 SV=1	scaffold250:209803-211202	1044	35.4805	1.58621	22.3681	1.65502e-09	8.37879e-09	DOWN
striiformis_Gene27065	sp|P08770|TRA1_MAIZE Putative AC transposase OS=Zea mays PE=2 SV=2	scaffold625:390519-391790	1062	7.97001	0.356625	22.3484	0.0192489	0.0395162	DOWN
striiformis_Gene11271	sp|P78958|G3P1_SCHPO Glyceraldehyde-3-phosphate dehydrogenase 1 OS=Schizosaccharomyces pombe (strain 972 / ATCC 24843) GN=tdh1 PE=1 SV=1	scaffold995:51947-53473	1011	833.24	37.3114	22.332	2.75375e-203	1.58804e-201	DOWN
striiformis_Gene23405	-	scaffold981:211143-212768	1473	110.483	4.95173	22.312	2.70538e-28	3.29081e-27	DOWN
striiformis_Gene1789	sp|Q9M1W4|HMT2_ARATH Homocysteine S-methyltransferase 2 OS=Arabidopsis thaliana GN=HMT-2 PE=1 SV=1	C14548:1459-2766	1107	23.7264	1.06513	22.2756	4.01639e-06	1.47101e-05	DOWN
striiformis_Gene14125	-	C22126:83312-84038	579	3844.75	172.62	22.2729	0	0	DOWN
striiformis_Gene17237	-	C22296:41393-42965	1389	20.7314	0.931072	22.2662	4.04248e-06	1.47929e-05	DOWN
striiformis_Gene15357	-	scaffold641:66971-68436	1212	12.3228	0.556223	22.1544	0.000799215	0.00211949	DOWN
striiformis_Gene24348	-	scaffold501:239449-241762	1002	18.4838	0.834504	22.1494	1.53779e-05	5.23196e-05	DOWN
striiformis_Gene14595	sp|Q12220|UTP12_YEAST U3 small nucleolar RNA-associated protein 12 OS=Saccharomyces cerevisiae (strain ATCC 204508 / S288c) GN=DIP2 PE=1 SV=1	C22178:28802-32340	3003	31.4103	1.42415	22.0555	2.28463e-08	1.04866e-07	DOWN
striiformis_Gene13939	sp|Q2NW30|RLME_SODGM Ribosomal RNA large subunit methyltransferase E OS=Sodalis glossinidius (strain morsitans) GN=rlmE PE=3 SV=1	scaffold715:54098-55088	990	39.2827	1.7842	22.017	1.17592e-10	6.50061e-10	DOWN
striiformis_Gene24468	sp|P30598|CHS1_USTMA Chitin synthase 1 OS=Ustilago maydis (strain 521 / FGSC 9021) GN=CHS1 PE=3 SV=2	scaffold24:261283-266451	2970	183.923	8.35463	22.0145	2.34145e-45	4.05819e-44	DOWN
striiformis_Gene2960	-	C16938:9999-10411	321	520.446	23.7843	21.8819	2.09003e-127	7.9153e-126	DOWN
striiformis_Gene13269	sp|P41925|RYL2_YARLI Ras-like GTP-binding protein RYL2 OS=Yarrowia lipolytica (strain CLIB 122 / E 150) GN=RYL2 PE=3 SV=2	C22058:23336-25449	1878	15.6485	0.717131	21.821	0.000112277	0.000340781	DOWN
striiformis_Gene13476	sp|P87242|YC0H_SCHPO HD domain-containing protein C4G3.17 OS=Schizosaccharomyces pombe (strain 972 / ATCC 24843) GN=SPCC4G3.17 PE=3 SV=1	C22078:8351-9553	624	138.002	6.33028	21.8003	2.89889e-34	4.06839e-33	DOWN
striiformis_Gene15773	-	scaffold967:93506-94056	414	22.3993	1.0286	21.7765	7.58772e-06	2.68898e-05	DOWN
striiformis_Gene14247	sp|Q04598|RM34_YEAST 54S ribosomal protein L34, mitochondrial OS=Saccharomyces cerevisiae (strain ATCC 204508 / S288c) GN=YDR115W PE=1 SV=1	C22144:16228-16833	468	47.9061	2.20069	21.7687	5.47806e-12	3.31902e-11	DOWN
striiformis_Gene12557	-	scaffold789:30308-32355	1293	145.334	6.70231	21.6842	2.90266e-36	4.29208e-35	DOWN
striiformis_Gene17516	sp|A8XAC4|BRE3_CAEBR Beta-1,4-mannosyltransferase bre-3 OS=Caenorhabditis briggsae GN=bre-3 PE=3 SV=1	scaffold286:141014-145237	3732	36.0953	1.66852	21.6331	8.5588e-10	4.43931e-09	DOWN
striiformis_Gene2587	-	C16300:6026-7210	1113	12.9231	0.598462	21.5939	0.000799215	0.00211949	DOWN
striiformis_Gene19020	-	scaffold608:70724-77100	2277	19.3845	0.897877	21.5893	7.89191e-06	2.78899e-05	DOWN
striiformis_Gene28547	-	scaffold45:259139-262279	933	24.8184	1.15173	21.5488	2.12045e-06	7.94278e-06	DOWN
striiformis_Gene10236	-	C21220:5295-5854	336	3092.58	144.215	21.4442	0	0	DOWN
striiformis_Gene11154	-	C21488:32591-33713	972	759.214	35.4577	21.4118	4.14334e-184	2.18119e-182	DOWN
striiformis_Gene25315	sp|Q99M03|RWD2B_MOUSE RWD domain-containing protein 2B OS=Mus musculus GN=Rwdd2b PE=2 SV=1	scaffold221:3692-4834	876	102.12	4.78247	21.353	5.578e-26	6.34123e-25	DOWN
striiformis_Gene18032	-	scaffold483:118959-119598	471	29.3789	1.38141	21.2673	8.414e-08	3.65953e-07	DOWN
striiformis_Gene22155	-	scaffold938:234046-234397	351	41.4203	1.94833	21.2594	3.11562e-11	1.78859e-10	DOWN
striiformis_Gene18659	sp|B0Y7S2|MANBA_ASPFC Probable beta-mannosidase A OS=Neosartorya fumigata (strain CEA10 / CBS 144.89 / FGSC A1163) GN=mndA PE=3 SV=1	scaffold745:89594-99240	3642	64.3752	3.0289	21.2537	7.77826e-16	5.87398e-15	DOWN
striiformis_Gene15167	-	scaffold603:502-1230	666	164.073	7.76397	21.1326	6.7063e-41	1.08802e-39	DOWN
striiformis_Gene11041	sp|P04803|SYWM_YEAST Tryptophan--tRNA ligase, mitochondrial OS=Saccharomyces cerevisiae (strain ATCC 204508 / S288c) GN=MSW1 PE=1 SV=2	scaffold754:45438-45887	369	49.2443	2.33454	21.0938	1.49298e-12	9.35841e-12	DOWN
striiformis_Gene21417	sp|O14206|YDD3_SCHPO Brix domain-containing protein C1B9.03c OS=Schizosaccharomyces pombe (strain 972 / ATCC 24843) GN=SPAC1B9.03c PE=1 SV=2	scaffold962:109315-113875	2826	8.54093	0.405773	21.0485	0.0103134	0.0223821	DOWN
striiformis_Gene28790	-	scaffold146:408507-412813	2133	108.952	5.18379	21.0178	1.05561e-26	1.22418e-25	DOWN
striiformis_Gene28409	-	scaffold140:124894-128247	2538	64.9935	3.09584	20.9938	7.77826e-16	5.87398e-15	DOWN
striiformis_Gene10085	-	C21178:8614-9982	1368	8.83333	0.420798	20.9919	0.0103134	0.0223821	DOWN
striiformis_Gene15297	sp|Q54JM3|ULA1_DICDI NEDD8-activating enzyme E1 regulatory subunit OS=Dictyostelium discoideum GN=nae1 PE=3 SV=1	scaffold698:43139-45760	1938	30.5746	1.45652	20.9915	4.38794e-08	1.9547e-07	DOWN
striiformis_Gene20583	-	scaffold548:146774-148177	1335	15.3932	0.737091	20.8837	0.000112277	0.000340781	DOWN
striiformis_Gene4834	sp|Q6YM50|MAN5_SOLLC Mannan endo-1,4-beta-mannosidase 5 OS=Solanum lycopersicum GN=MAN5 PE=2 SV=1	C19114:3010-5858	1515	325.758	15.5991	20.8831	5.2428e-79	1.39154e-77	DOWN
striiformis_Gene21185	sp|Q9ZU50|BAT1_ARATH Amino-acid permease BAT1 OS=Arabidopsis thaliana GN=BAT1 PE=2 SV=2	scaffold649:15541-18178	2001	58.2117	2.78819	20.878	4.13374e-15	3.00543e-14	DOWN
striiformis_Gene14254	sp|Q9UUG1|RPF2_SCHPO Ribosome production factor 2 homolog OS=Schizosaccharomyces pombe (strain 972 / ATCC 24843) GN=SPAC926.08c PE=1 SV=1	C22144:36292-37569	1182	14.7505	0.711949	20.7185	0.000216683	0.000631386	DOWN
striiformis_Gene11739	sp|P54069|BEM46_SCHPO Protein bem46 OS=Schizosaccharomyces pombe (strain 972 / ATCC 24843) GN=bem46 PE=2 SV=3	scaffold786:19229-20635	1170	7.60826	0.369447	20.5936	0.0192489	0.0395162	DOWN
striiformis_Gene13080	sp|Q6BQF2|ACS1_DEBHA Acetyl-coenzyme A synthetase 1 OS=Debaryomyces hansenii (strain ATCC 36239 / CBS 767 / JCM 1990 / NBRC 0083 / IGC 2968) GN=ACS1 PE=3 SV=1	C22016:464-4029	2010	276.584	13.444	20.573	4.12039e-67	9.53931e-66	DOWN
striiformis_Gene13356	-	C22066:20800-22695	1305	11.5249	0.560348	20.5674	0.00152617	0.00385939	DOWN
striiformis_Gene28594	sp|P10978|POLX_TOBAC Retrovirus-related Pol polyprotein from transposon TNT 1-94 OS=Nicotiana tabacum PE=2 SV=1	scaffold45:493254-497904	4302	9.26478	0.451861	20.5036	0.00548661	0.0125875	DOWN
striiformis_Gene17497	-	scaffold286:50474-53160	2604	28.3017	1.38413	20.4473	1.61063e-07	6.82502e-07	DOWN
striiformis_Gene16488	-	C22280:119430-119835	405	20.3295	0.994544	20.441	4.04248e-06	1.47929e-05	DOWN
striiformis_Gene24823	sp|Q9USW3|YHZ7_SCHPO Probable glycosidase C21B10.07 OS=Schizosaccharomyces pombe (strain 972 / ATCC 24843) GN=SPBC21B10.07 PE=3 SV=1	scaffold194:243639-247977	2244	53.92	2.64742	20.367	1.09759e-13	7.34444e-13	DOWN
striiformis_Gene18530	sp|Q09850|ENG2_SCHPO Putative endo-1,3(4)-beta-glucanase 2 OS=Schizosaccharomyces pombe (strain 972 / ATCC 24843) GN=eng2 PE=3 SV=1	scaffold800:4012-6276	1617	30.4484	1.49663	20.3446	4.38794e-08	1.9547e-07	DOWN
striiformis_Gene20157	-	scaffold924:80061-82169	1770	7.94899	0.39203	20.2765	0.0192489	0.0395162	DOWN
striiformis_Gene15640	sp|P0CN80|SLX1_CRYNJ Structure-specific endonuclease subunit SLX1 OS=Cryptococcus neoformans var. neoformans serotype D (strain JEC21 / ATCC MYA-565) GN=SLX1 PE=3 SV=1	scaffold500:54268-55985	1485	19.1082	0.946256	20.1935	7.89191e-06	2.78899e-05	DOWN
striiformis_Gene16904	-	scaffold701:78273-78897	291	77.5734	3.84346	20.1832	1.70586e-19	1.53274e-18	DOWN
striiformis_Gene25748	sp|O74892|RS2_SCHPO 40S ribosomal protein S2 OS=Schizosaccharomyces pombe (strain 972 / ATCC 24843) GN=rps2 PE=1 SV=1	scaffold534:77969-79128	807	264.564	13.1663	20.094	1.13834e-63	2.55613e-62	DOWN
striiformis_Gene26286	-	scaffold750:325051-328151	2043	11.5335	0.574718	20.0681	0.00152617	0.00385939	DOWN
striiformis_Gene12919	-	C21982:73027-74236	1209	20.1743	1.00948	19.9848	2.68473e-05	8.86548e-05	DOWN
striiformis_Gene23495	-	scaffold600:110855-111549	459	24.7124	1.24256	19.8883	2.12045e-06	7.94278e-06	DOWN
striiformis_Gene4381	sp|P38009|PUR92_YEAST Bifunctional purine biosynthesis protein ADE17 OS=Saccharomyces cerevisiae (strain ATCC 204508 / S288c) GN=ADE17 PE=1 SV=2	scaffold928:9403-11751	1599	241.306	12.1498	19.8609	4.46472e-58	9.48809e-57	DOWN
striiformis_Gene10181	sp|Q55DR1|ABCGE_DICDI ABC transporter G family member 14 OS=Dictyostelium discoideum GN=abcG14 PE=3 SV=1	scaffold229:6770-12833	4458	40.4272	2.04116	19.806	5.01411e-10	2.65612e-09	DOWN
striiformis_Gene16333	sp|O42936|LAS1_SCHPO Pre-rRNA-processing protein las1 OS=Schizosaccharomyces pombe (strain 972 / ATCC 24843) GN=las1 PE=1 SV=1	scaffold909:85180-86821	1383	7.59145	0.38342	19.7993	0.0192489	0.0395162	DOWN
striiformis_Gene18598	-	scaffold512:122816-125129	2313	20.6443	1.04699	19.7178	2.68473e-05	8.86548e-05	DOWN
striiformis_Gene24869	sp|Q7SAF6|CEF1_NEUCR Pre-mRNA-splicing factor cef-1 OS=Neurospora crassa (strain ATCC 24698 / 74-OR23-1A / CBS 708.71 / DSM 1257 / FGSC 987) GN=cef-1 PE=3 SV=1	scaffold496:191023-192108	810	64.4502	3.28481	19.6207	7.77826e-16	5.87398e-15	DOWN
striiformis_Gene9609	sp|Q54KA7|SECG_DICDI Ankyrin repeat, PH and SEC7 domain containing protein secG OS=Dictyostelium discoideum GN=secG PE=2 SV=1	C20992:23897-29366	5115	10.6522	0.54551	19.527	0.00290124	0.00702711	DOWN
striiformis_Gene2316	sp|P61422|THIED_GEOSL Thiamine biosynthesis bifunctional protein ThiED OS=Geobacter sulfurreducens (strain ATCC 51573 / DSM 12127 / PCA) GN=thiDE PE=3 SV=1	C15806:4288-6720	1431	25.1074	1.28735	19.5032	1.11679e-06	4.31317e-06	DOWN
striiformis_Gene14648	-	scaffold806:12331-14675	1071	12.2739	0.630514	19.4665	0.000799215	0.00211949	DOWN
striiformis_Gene11876	-	scaffold857:32070-33340	915	606.629	31.2468	19.4141	5.61641e-144	2.31349e-142	DOWN
striiformis_Gene18273	-	scaffold460:128307-129489	936	19.933	1.02919	19.3677	5.02575e-05	0.000159604	DOWN
striiformis_Gene26496	-	scaffold464:181819-182623	732	21.3208	1.10169	19.3528	1.42944e-05	4.88034e-05	DOWN
striiformis_Gene16105	-	scaffold255:24527-26777	2250	19.7817	1.029	19.2242	5.02575e-05	0.000159604	DOWN
striiformis_Gene20321	sp|P47114|YJ24_YEAST Uncharacterized vacuolar membrane protein YJR054W OS=Saccharomyces cerevisiae (strain ATCC 204508 / S288c) GN=YJR054W PE=1 SV=1	scaffold33:84567-86841	1725	8.3986	0.438925	19.1345	0.0103134	0.0223821	DOWN
striiformis_Gene5620	-	C19580:6955-7339	237	1027.85	53.8331	19.0933	6.42996e-243	4.40956e-241	DOWN
striiformis_Gene16611	-	scaffold215:33337-33808	471	22.7264	1.19381	19.0369	7.58772e-06	2.68898e-05	DOWN
striiformis_Gene14709	-	scaffold570:37533-39295	1539	12.6707	0.666167	19.0203	0.000799215	0.00211949	DOWN
striiformis_Gene27397	-	scaffold20:255882-257036	873	35.6459	1.87741	18.9867	1.65502e-09	8.37879e-09	DOWN
striiformis_Gene9328	-	scaffold955:2-1034	1032	14.6637	0.772782	18.9752	0.000216683	0.000631386	DOWN
striiformis_Gene28499	-	scaffold140:521914-522879	792	44.2113	2.33773	18.9121	3.82184e-11	2.1802e-10	DOWN
striiformis_Gene13812	-	scaffold886:38249-39531	1065	27.913	1.4768	18.901	3.07747e-07	1.26274e-06	DOWN
striiformis_Gene2606	sp|Q14457|BECN1_HUMAN Beclin-1 OS=Homo sapiens GN=BECN1 PE=1 SV=2	C16326:459-2734	1527	110.715	5.86823	18.8668	2.83232e-27	3.33336e-26	DOWN
striiformis_Gene29085	-	scaffold290:90511-93512	762	10.8026	0.574031	18.8188	0.00290124	0.00702711	DOWN
striiformis_Gene10643	-	C21368:49439-50531	894	40.6119	2.15967	18.8047	5.01411e-10	2.65612e-09	DOWN
striiformis_Gene12917	-	C21982:67695-70191	1041	30.2225	1.61604	18.7016	4.38794e-08	1.9547e-07	DOWN
striiformis_Gene2883	-	C16796:10646-11747	1101	12.6182	0.675594	18.6772	0.000799215	0.00211949	DOWN
striiformis_Gene24406	-	scaffold222:209403-217339	4404	30.1505	1.62141	18.5952	4.38794e-08	1.9547e-07	DOWN
striiformis_Gene24651	-	scaffold729:14545-16661	1338	94.0815	5.06465	18.5761	1.00436e-22	1.02843e-21	DOWN
striiformis_Gene24985	-	scaffold517:87306-91875	3507	53.7867	2.90412	18.5208	1.09759e-13	7.34444e-13	DOWN
striiformis_Gene13328	sp|Q9UUC1|RL21A_SCHPO 60S ribosomal protein L21-A OS=Schizosaccharomyces pombe (strain 972 / ATCC 24843) GN=rpl21a PE=3 SV=1	scaffold209:7881-8519	483	359.977	19.5096	18.4513	5.74573e-85	1.63444e-83	DOWN
striiformis_Gene4855	sp|Q9PT92|CATA_DANRE Catalase OS=Danio rerio GN=cat PE=2 SV=1	C19132:6386-8529	1584	426.195	23.0996	18.4503	2.84862e-100	8.94567e-99	DOWN
striiformis_Gene7088	sp|Q9UTJ2|PMM_SCHPO Phosphomannomutase OS=Schizosaccharomyces pombe (strain 972 / ATCC 24843) GN=pmm1 PE=2 SV=1	C20246:18056-19415	774	181.642	9.84846	18.4437	8.9375e-44	1.51187e-42	DOWN
striiformis_Gene25581	sp|P55306|CATA_SCHPO Catalase OS=Schizosaccharomyces pombe (strain 972 / ATCC 24843) GN=cta1 PE=1 SV=1	scaffold230:229723-231857	1584	433.9	23.573	18.4067	2.89464e-102	9.25046e-101	DOWN
striiformis_Gene21011	-	scaffold831:129121-131841	2166	13.646	0.747176	18.2634	0.000416873	0.00116675	DOWN
striiformis_Gene14665	-	scaffold806:60811-61893	387	56.554	3.10266	18.2276	1.32215e-13	8.79606e-13	DOWN
striiformis_Gene20400	sp|P23174|MDR3_CRIGR Multidrug resistance protein 3 OS=Cricetulus griseus GN=ABCB4 PE=2 SV=1	scaffold487:82165-87708	5061	29.0599	1.59953	18.1678	8.414e-08	3.65953e-07	DOWN
striiformis_Gene11330	-	C21590:10792-13480	1953	61.6573	3.41236	18.0688	5.36586e-15	3.87019e-14	DOWN
striiformis_Gene3487	sp|Q9FHE1|GSTT3_ARATH Glutathione S-transferase T3 OS=Arabidopsis thaliana GN=GSTT3 PE=2 SV=1	C17650:2721-3612	891	75.0622	4.15683	18.0576	2.90143e-18	2.46389e-17	DOWN
striiformis_Gene14343	-	C22152:25908-27137	1161	49.1322	2.72161	18.0526	1.49298e-12	9.35841e-12	DOWN
striiformis_Gene29211	-	scaffold89:134329-135436	600	7.09962	0.394414	18.0004	0.0192489	0.0395162	DOWN
striiformis_Gene11002	-	C21500:17775-20108	2022	25.9976	1.44727	17.9632	1.11679e-06	4.31317e-06	DOWN
striiformis_Gene12856	-	scaffold887:59055-67851	6015	37.6251	2.10358	17.8862	3.40797e-09	1.69026e-08	DOWN
striiformis_Gene21266	sp|Q7VL09|BIOF_HAEDU 8-amino-7-oxononanoate synthase OS=Haemophilus ducreyi (strain 35000HP / ATCC 700724) GN=HD_1684 PE=3 SV=1	scaffold669:56399-57868	1326	12.6006	0.704657	17.8819	0.000799215	0.00211949	DOWN
striiformis_Gene17109	-	scaffold724:18144-19432	1209	22.8559	1.28042	17.8503	7.58772e-06	2.68898e-05	DOWN
striiformis_Gene23831	-	scaffold514:3710-4580	789	18.9621	1.06631	17.7829	9.37433e-05	0.000286376	DOWN
striiformis_Gene5102	sp|O14267|YFPC_SCHPO Uncharacterized UPF0442 protein C7D4.12c OS=Schizosaccharomyces pombe (strain 972 / ATCC 24843) GN=SPAC7D4.12c PE=3 SV=1	C19254:9110-12575	2868	13.5527	0.763621	17.7479	0.000416873	0.00116675	DOWN
striiformis_Gene18807	-	scaffold763:8449-10169	1650	15.2285	0.861247	17.6819	0.000112277	0.000340781	DOWN
striiformis_Gene20372	-	scaffold121:121011-122291	1116	71.5817	4.08005	17.5443	7.3083e-17	5.83514e-16	DOWN
striiformis_Gene9279	-	C20852:25320-26714	1308	33.4367	1.91571	17.4539	6.16572e-09	2.98339e-08	DOWN
striiformis_Gene11460	-	C21608:45813-48684	1548	8.58992	0.492736	17.4331	0.0103134	0.0223821	DOWN
striiformis_Gene2666	-	C16394:6127-7344	1065	89.8998	5.23248	17.1811	2.58289e-21	2.48628e-20	DOWN
striiformis_Gene16357	-	scaffold145:75751-79661	2553	66.5796	3.8756	17.1792	2.1397e-16	1.65729e-15	DOWN
striiformis_Gene14650	sp|Q09809|YAB9_SCHPO Uncharacterized membrane protein C2G11.09 OS=Schizosaccharomyces pombe (strain 972 / ATCC 24843) GN=SPAC2G11.09 PE=3 SV=2	scaffold806:20549-21787	909	40.8308	2.37751	17.1738	5.01411e-10	2.65612e-09	DOWN
striiformis_Gene3213	sp|O14267|YFPC_SCHPO Uncharacterized UPF0442 protein C7D4.12c OS=Schizosaccharomyces pombe (strain 972 / ATCC 24843) GN=SPAC7D4.12c PE=3 SV=1	C17292:10910-14135	2628	7.73089	0.450245	17.1704	0.0192489	0.0395162	DOWN
striiformis_Gene4216	-	C18446:10478-13165	1953	19.0925	1.11225	17.1657	5.02575e-05	0.000159604	DOWN
striiformis_Gene16074	-	scaffold912:20565-21327	762	10.3745	0.605064	17.1461	0.00290124	0.00702711	DOWN
striiformis_Gene5456	-	C19488:12891-13614	384	166.98	9.74298	17.1385	1.67473e-39	2.64929e-38	DOWN
striiformis_Gene27197	sp|P70318|TIAR_MOUSE Nucleolysin TIAR OS=Mus musculus GN=Tial1 PE=2 SV=1	scaffold656:98217-100154	1443	10.6938	0.625013	17.1097	0.00290124	0.00702711	DOWN
striiformis_Gene8141	sp|P87049|CGP1_SCHPO G1/S-specific cyclin pas1 OS=Schizosaccharomyces pombe (strain 972 / ATCC 24843) GN=pas1 PE=2 SV=3	C20512:23583-26850	3111	27.4725	1.61919	16.9668	3.07747e-07	1.26274e-06	DOWN
striiformis_Gene13198	-	scaffold456:39260-42089	2505	10.7103	0.632382	16.9364	0.00290124	0.00702711	DOWN
striiformis_Gene13196	-	scaffold456:30443-31193	471	25.3757	1.5038	16.8744	1.11679e-06	4.31317e-06	DOWN
striiformis_Gene24668	-	scaffold729:73175-75207	1776	7.64889	0.455101	16.807	0.0192489	0.0395162	DOWN
striiformis_Gene14822	sp|Q9NBX4|RTXE_DROME Probable RNA-directed DNA polymerase from transposon X-element OS=Drosophila melanogaster GN=X-element\ORF2 PE=3 SV=1	scaffold985:95243-102046	6024	7.75023	0.461368	16.7984	0.0192489	0.0395162	DOWN
striiformis_Gene1994	-	C15102:7613-8042	351	92.6359	5.5162	16.7934	3.68753e-22	3.69248e-21	DOWN
striiformis_Gene28356	-	scaffold179:422275-423642	882	13.6746	0.815922	16.7597	0.000416873	0.00116675	DOWN
striiformis_Gene22516	-	scaffold181:174952-176143	1191	101.375	6.06293	16.7205	8.68467e-24	9.17423e-23	DOWN
striiformis_Gene17118	sp|P11414|RPB1_CRIGR DNA-directed RNA polymerase II subunit RPB1 (Fragment) OS=Cricetulus griseus GN=POLR2A PE=3 SV=1	scaffold724:36233-37043	810	10.7643	0.64392	16.7168	0.00290124	0.00702711	DOWN
striiformis_Gene26656	-	scaffold197:168087-173989	2637	98.9858	5.92532	16.7056	7.40221e-24	7.8456e-23	DOWN
striiformis_Gene8108	sp|Q8L727|GSTT2_ARATH Glutathione S-transferase T2 OS=Arabidopsis thaliana GN=GSTT2 PE=2 SV=1	C20524:12213-13641	603	43.5784	2.61053	16.6933	7.28694e-11	4.08707e-10	DOWN
striiformis_Gene10951	sp|Q9Y822|RM16_SCHPO 54S ribosomal protein L16, mitochondrial OS=Schizosaccharomyces pombe (strain 972 / ATCC 24843) GN=mrpl16 PE=3 SV=1	C21426:5581-6345	696	300.756	18.0208	16.6894	6.19973e-69	1.47572e-67	DOWN
striiformis_Gene14036	-	scaffold494:53730-55021	693	44.7691	2.68264	16.6884	3.82184e-11	2.1802e-10	DOWN
striiformis_Gene15677	-	scaffold48:65891-67782	1602	21.3146	1.2812	16.6364	1.42944e-05	4.88034e-05	DOWN
striiformis_Gene22528	-	scaffold181:241641-242187	546	63.4983	3.81918	16.6262	1.48167e-15	1.09737e-14	DOWN
striiformis_Gene20082	sp|Q54WA3|PEX7_DICDI Peroxisomal targeting signal 2 receptor OS=Dictyostelium discoideum GN=pex7 PE=3 SV=1	scaffold755:89978-91277	1059	9.43618	0.568129	16.6092	0.00548661	0.0125875	DOWN
striiformis_Gene21615	sp|P0A3K9|IF3_BRUSU Translation initiation factor IF-3 OS=Brucella suis biovar 1 (strain 1330) GN=infC PE=3 SV=1	scaffold805:115740-116496	756	81.6694	4.94337	16.521	5.80362e-20	5.30862e-19	DOWN
striiformis_Gene3037	-	C17040:7113-10176	3063	70.3065	4.29031	16.3873	1.37795e-16	1.0798e-15	DOWN
striiformis_Gene10671	-	scaffold725:29288-33160	3324	8.3129	0.507585	16.3774	0.0103134	0.0223821	DOWN
striiformis_Gene9477	-	scaffold647:28582-30870	2010	13.009	0.795365	16.356	0.000416873	0.00116675	DOWN
striiformis_Gene28699	-	scaffold70:479037-479892	702	45.8134	2.81677	16.2645	2.00223e-11	1.16098e-10	DOWN
striiformis_Gene18862	sp|Q10408|YD83_SCHPO Uncharacterized protein C1F3.03 OS=Schizosaccharomyces pombe (strain 972 / ATCC 24843) GN=SPAC1F3.03 PE=4 SV=1	scaffold872:92596-96387	3081	11.7603	0.723683	16.2506	0.00152617	0.00385939	DOWN
striiformis_Gene2216	-	C15648:162-1389	1227	8.68214	0.534629	16.2396	0.0103134	0.0223821	DOWN
striiformis_Gene15813	sp|O00060|CYPH_UROFA Peptidyl-prolyl cis-trans isomerase OS=Uromyces fabae GN=PIG28 PE=2 SV=1	scaffold148:58084-59128	384	104.326	6.428	16.2299	1.25265e-24	1.36532e-23	DOWN
striiformis_Gene16565	sp|P0CS53|TRM82_CRYNB tRNA (guanine-N(7)-)-methyltransferase subunit TRM82 OS=Cryptococcus neoformans var. neoformans serotype D (strain B-3501A) GN=TRM82 PE=3 SV=1	scaffold160:48681-50632	1590	16.8291	1.03772	16.2174	0.000322207	0.000910228	DOWN
striiformis_Gene23316	sp|P36091|DCW1_YEAST Mannan endo-1,6-alpha-mannosidase DCW1 OS=Saccharomyces cerevisiae (strain ATCC 204508 / S288c) GN=DCW1 PE=1 SV=1	scaffold473:70804-72572	1374	55.1502	3.4067	16.1887	2.50343e-13	1.63801e-12	DOWN
striiformis_Gene2707	-	C16496:5288-8529	2808	37.3372	2.3071	16.1836	3.40797e-09	1.69026e-08	DOWN
striiformis_Gene6158	-	C19902:10337-12797	2460	9.08899	0.562481	16.1588	0.00548661	0.0125875	DOWN
striiformis_Gene24163	sp|P36136|SHB17_YEAST Sedoheptulose 1,7-bisphosphatase OS=Saccharomyces cerevisiae (strain ATCC 204508 / S288c) GN=SHB17 PE=1 SV=1	scaffold136:37560-38719	696	136.319	8.44841	16.1355	9.74444e-32	1.30134e-30	DOWN
striiformis_Gene28224	-	scaffold856:327259-332301	4674	33.1203	2.05311	16.1318	4.28877e-08	1.91388e-07	DOWN
striiformis_Gene23047	sp|Q03667|MIC17_YEAST Mitochondrial intermembrane space cysteine motif-containing protein MIC17 OS=Saccharomyces cerevisiae (strain ATCC 204508 / S288c) GN=MIC17 PE=1 SV=1	scaffold453:119996-120653	441	2319.94	144.133	16.0958	0	0	DOWN
striiformis_Gene12996	-	scaffold877:21370-23349	1617	11.1139	0.693352	16.0292	0.00152617	0.00385939	DOWN
[truncated: 3,778 more rows]
