# Supplementary material for: Haustoria – arsenals during the interaction between wheat and Puccinia striiformis f. sp. tritici
Source: Mol Plant Pathol. 2019 Nov 27;21(1):83–94. doi: 10.1111/mpp.12882 (PMC6913192; doi:10.1111/mpp.12882)
Supplement: Supplementary file 10 — Table S4 Up‐regulated genes of haustoria compared with germ tube RNA‐Seq and urediospores RNA‐Seq. [file MPP-21-83-s010.xls]

## Sheet: Table S4 Up-regulated genes 
Table S4. Up-regulated genes of Haustoria comparied with GT-RNA-seq and U-RNA-seq. False discovery rate (FDR)<0.05 and fold_change-Haustoria-RNA/GT>=2.
gene_id
striiformis_Gene8853
striiformis_Gene12805
striiformis_Gene24824
striiformis_Gene5061
striiformis_Gene16705
striiformis_Gene24962
striiformis_Gene17729
striiformis_Gene28555
striiformis_Gene25205
striiformis_Gene19894
striiformis_Gene4950
striiformis_Gene17192
striiformis_Gene21337
striiformis_Gene12145
striiformis_Gene29284
striiformis_Gene25875
striiformis_Gene7800
striiformis_Gene23703
striiformis_Gene19439
striiformis_Gene27695
striiformis_Gene10420
striiformis_Gene6785
striiformis_Gene22358
striiformis_Gene15076
striiformis_Gene29367
striiformis_Gene3750
striiformis_Gene19889
striiformis_Gene23701
striiformis_Gene6703
striiformis_Gene4452
striiformis_Gene10712
striiformis_Gene14011
striiformis_Gene4629
striiformis_Gene27870
striiformis_Gene21094
striiformis_Gene25969
striiformis_Gene23763
striiformis_Gene29571
striiformis_Gene5482
striiformis_Gene19260
striiformis_Gene9758
striiformis_Gene28506
striiformis_Gene18023
striiformis_Gene1308
striiformis_Gene29055
striiformis_Gene2172
striiformis_Gene16188
striiformis_Gene12290
striiformis_Gene22162
striiformis_Gene14098
striiformis_Gene58
striiformis_Gene10355
striiformis_Gene14654
striiformis_Gene21074
striiformis_Gene9562
striiformis_Gene29361
striiformis_Gene9763
striiformis_Gene25844
striiformis_Gene12940
striiformis_Gene18491
striiformis_Gene23710
striiformis_Gene15314
striiformis_Gene13392
striiformis_Gene14652
striiformis_Gene13645
striiformis_Gene28772
striiformis_Gene18828
striiformis_Gene23308
striiformis_Gene11557
striiformis_Gene22090
striiformis_Gene18933
striiformis_Gene28298
striiformis_Gene23897
striiformis_Gene25204
striiformis_Gene20138
striiformis_Gene16708
striiformis_Gene11210
striiformis_Gene13072
striiformis_Gene27694
striiformis_Gene1179
striiformis_Gene5960
striiformis_Gene14462
striiformis_Gene12414
striiformis_Gene13895
striiformis_Gene19483
striiformis_Gene21095
striiformis_Gene27240
striiformis_Gene12843
striiformis_Gene8953
striiformis_Gene10312
striiformis_Gene2165
striiformis_Gene25706
striiformis_Gene8517
striiformis_Gene20354
striiformis_Gene13963
striiformis_Gene20282
striiformis_Gene8603
striiformis_Gene11969
striiformis_Gene24441
striiformis_Gene12841
striiformis_Gene14662
striiformis_Gene1367
striiformis_Gene4770
striiformis_Gene12486
striiformis_Gene3159
striiformis_Gene9813
striiformis_Gene11430
striiformis_Gene3542
striiformis_Gene3432
striiformis_Gene28696
striiformis_Gene14156
striiformis_Gene22334
striiformis_Gene29171
striiformis_Gene14983
striiformis_Gene9595
striiformis_Gene19652
striiformis_Gene28847
striiformis_Gene11995
striiformis_Gene19899
striiformis_Gene26159
striiformis_Gene28675
striiformis_Gene25170
striiformis_Gene16278
striiformis_Gene16989
striiformis_Gene20106
striiformis_Gene25261
striiformis_Gene18931
striiformis_Gene13268
striiformis_Gene21560
striiformis_Gene5099
striiformis_Gene26436
striiformis_Gene22488
striiformis_Gene28337
striiformis_Gene27859
striiformis_Gene18128
striiformis_Gene1219
striiformis_Gene13062
striiformis_Gene23720
striiformis_Gene19944
striiformis_Gene5059
striiformis_Gene16460
striiformis_Gene18976
striiformis_Gene21931
striiformis_Gene25912
striiformis_Gene11949
striiformis_Gene26796
striiformis_Gene7760
striiformis_Gene13635
striiformis_Gene1711
striiformis_Gene19206
striiformis_Gene12462
striiformis_Gene22986
striiformis_Gene19005
striiformis_Gene19777
striiformis_Gene2867
striiformis_Gene21566
striiformis_Gene13419
striiformis_Gene14380
striiformis_Gene25036
striiformis_Gene23712
striiformis_Gene28757
striiformis_Gene25377
striiformis_Gene1368
striiformis_Gene19941
striiformis_Gene9818
striiformis_Gene21911
striiformis_Gene14493
striiformis_Gene28114
striiformis_Gene27264
striiformis_Gene6339
striiformis_Gene4545
striiformis_Gene27652
striiformis_Gene26732
striiformis_Gene15904
striiformis_Gene16144
striiformis_Gene10213
striiformis_Gene23848
striiformis_Gene23637
striiformis_Gene7790
striiformis_Gene29472
striiformis_Gene2019
striiformis_Gene11254
striiformis_Gene9139
striiformis_Gene4350
striiformis_Gene21398
striiformis_Gene1013
striiformis_Gene4305
striiformis_Gene23498
striiformis_Gene1501
striiformis_Gene24812
striiformis_Gene16202
striiformis_Gene14532
striiformis_Gene28299
striiformis_Gene19755
striiformis_Gene9034
striiformis_Gene4923
striiformis_Gene15102
striiformis_Gene26269
striiformis_Gene19493
striiformis_Gene23194
striiformis_Gene27328
striiformis_Gene22840
striiformis_Gene15884
striiformis_Gene29559
striiformis_Gene11432
striiformis_Gene10577
striiformis_Gene18274
striiformis_Gene25304
striiformis_Gene1374
striiformis_Gene14461
striiformis_Gene24699
striiformis_Gene5250
striiformis_Gene13055
striiformis_Gene11567
striiformis_Gene24874
striiformis_Gene22753
striiformis_Gene19721
striiformis_Gene16911
striiformis_Gene12004
striiformis_Gene27672
striiformis_Gene12001
striiformis_Gene4891
striiformis_Gene27272
striiformis_Gene26566
striiformis_Gene3356
striiformis_Gene13473
striiformis_Gene25737
striiformis_Gene17460
striiformis_Gene17193
striiformis_Gene16076
striiformis_Gene27692
striiformis_Gene21930
striiformis_Gene25203
striiformis_Gene22138
striiformis_Gene4696
striiformis_Gene19507
striiformis_Gene26158
striiformis_Gene24534
striiformis_Gene15593
striiformis_Gene27377
striiformis_Gene9865
striiformis_Gene9862
striiformis_Gene18304
striiformis_Gene13962
striiformis_Gene11537
striiformis_Gene12800
striiformis_Gene13098
striiformis_Gene19597
striiformis_Gene29194
striiformis_Gene8954
striiformis_Gene29407
striiformis_Gene4225
striiformis_Gene17115
striiformis_Gene22958
striiformis_Gene21987
striiformis_Gene26302
striiformis_Gene5726
striiformis_Gene17116
striiformis_Gene10407
striiformis_Gene19467
striiformis_Gene21208
striiformis_Gene21444
striiformis_Gene19152
striiformis_Gene5005
striiformis_Gene21235
striiformis_Gene26794
striiformis_Gene29494
striiformis_Gene1340
striiformis_Gene6278
striiformis_Gene3153
striiformis_Gene25139
striiformis_Gene20908
striiformis_Gene11416
striiformis_Gene4213
striiformis_Gene20765
striiformis_Gene12596
striiformis_Gene4799
striiformis_Gene12706
striiformis_Gene5109
striiformis_Gene14755
striiformis_Gene18074
striiformis_Gene17916
striiformis_Gene9167
striiformis_Gene22514
striiformis_Gene10361
striiformis_Gene20779
striiformis_Gene18495
striiformis_Gene18823
striiformis_Gene14621
striiformis_Gene10512
striiformis_Gene18122
striiformis_Gene25209
striiformis_Gene25458
striiformis_Gene22851
striiformis_Gene17607
striiformis_Gene9490
striiformis_Gene13384
striiformis_Gene11749
striiformis_Gene6761
striiformis_Gene13778
striiformis_Gene14611
striiformis_Gene26312
striiformis_Gene21858
striiformis_Gene16883
striiformis_Gene23185
striiformis_Gene26706
striiformis_Gene12453
striiformis_Gene18078
striiformis_Gene7431
striiformis_Gene4837
striiformis_Gene10627
striiformis_Gene26150
striiformis_Gene28977
striiformis_Gene11012
striiformis_Gene11576
striiformis_Gene18434
striiformis_Gene15418
striiformis_Gene19393
striiformis_Gene16972
striiformis_Gene8244
striiformis_Gene23733
striiformis_Gene16934
striiformis_Gene21844
striiformis_Gene24479
striiformis_Gene18131
striiformis_Gene23789
striiformis_Gene19806
striiformis_Gene14197
striiformis_Gene25284
striiformis_Gene19687
striiformis_Gene21209
striiformis_Gene16709
striiformis_Gene3368
striiformis_Gene20438
striiformis_Gene10244
striiformis_Gene2531
striiformis_Gene10461
striiformis_Gene21912
striiformis_Gene17907
striiformis_Gene8241
striiformis_Gene21977
striiformis_Gene26861
striiformis_Gene9270
striiformis_Gene11842
striiformis_Gene17249
striiformis_Gene28125
striiformis_Gene7965
striiformis_Gene1383
striiformis_Gene16183
striiformis_Gene359
striiformis_Gene4489
striiformis_Gene28573
striiformis_Gene22483
striiformis_Gene19904
striiformis_Gene26367
striiformis_Gene9804
striiformis_Gene22850
striiformis_Gene5348
striiformis_Gene12803
striiformis_Gene28266
striiformis_Gene6095
striiformis_Gene14117
striiformis_Gene21634
striiformis_Gene16282
striiformis_Gene16018
striiformis_Gene6913
striiformis_Gene24438
striiformis_Gene29124
striiformis_Gene17057
striiformis_Gene18970
striiformis_Gene16434
striiformis_Gene22792
striiformis_Gene1723
striiformis_Gene16286
striiformis_Gene26413
striiformis_Gene13822
striiformis_Gene25436
striiformis_Gene8471
striiformis_Gene24053
striiformis_Gene19726
striiformis_Gene15457
striiformis_Gene24637
striiformis_Gene3019
striiformis_Gene23791
striiformis_Gene4941
striiformis_Gene23615
striiformis_Gene4362
striiformis_Gene20612
striiformis_Gene15959
striiformis_Gene13089
striiformis_Gene18895
striiformis_Gene1599
striiformis_Gene1817
striiformis_Gene28473
striiformis_Gene12284
striiformis_Gene2564
striiformis_Gene2676
striiformis_Gene23029
striiformis_Gene4940
striiformis_Gene650
striiformis_Gene9759
striiformis_Gene14189
striiformis_Gene19703
striiformis_Gene13636
striiformis_Gene25099
striiformis_Gene4220
striiformis_Gene19517
striiformis_Gene3605
striiformis_Gene10734
striiformis_Gene23806
striiformis_Gene8128
striiformis_Gene6451
striiformis_Gene11841
striiformis_Gene27131
striiformis_Gene13443
striiformis_Gene6096
striiformis_Gene6940
striiformis_Gene28932
striiformis_Gene15724
striiformis_Gene28190
striiformis_Gene9881
striiformis_Gene12336
striiformis_Gene27655
striiformis_Gene29101
striiformis_Gene23778
striiformis_Gene11972
striiformis_Gene28263
striiformis_Gene11214
striiformis_Gene4186
striiformis_Gene13479
striiformis_Gene14001
striiformis_Gene28888
striiformis_Gene11403
striiformis_Gene16284
striiformis_Gene15932
striiformis_Gene29187
striiformis_Gene6338
striiformis_Gene6706
striiformis_Gene21443
striiformis_Gene15016
striiformis_Gene1853
striiformis_Gene11362
striiformis_Gene26542
striiformis_Gene4148
striiformis_Gene23987
striiformis_Gene13612
striiformis_Gene28622
striiformis_Gene4856
striiformis_Gene9448
striiformis_Gene12804
striiformis_Gene28680
striiformis_Gene15981
striiformis_Gene14323
striiformis_Gene24788
striiformis_Gene27911
striiformis_Gene25168
striiformis_Gene29199
striiformis_Gene17641
striiformis_Gene18433
striiformis_Gene23421
striiformis_Gene21664
striiformis_Gene3424
striiformis_Gene2145
striiformis_Gene22339
striiformis_Gene25067
striiformis_Gene29023
striiformis_Gene9806
striiformis_Gene16231
striiformis_Gene6071
striiformis_Gene28330
striiformis_Gene15676
striiformis_Gene11039
striiformis_Gene26516
striiformis_Gene28150
striiformis_Gene1718
striiformis_Gene19080
striiformis_Gene10228
striiformis_Gene24599
striiformis_Gene25345
striiformis_Gene12876
striiformis_Gene10612
striiformis_Gene13399
striiformis_Gene24963
striiformis_Gene28189
striiformis_Gene26234
striiformis_Gene20278
striiformis_Gene9708
striiformis_Gene319
striiformis_Gene23468
striiformis_Gene17152
striiformis_Gene26786
striiformis_Gene28267
striiformis_Gene18653
striiformis_Gene27033
striiformis_Gene13235
striiformis_Gene26615
striiformis_Gene22972
striiformis_Gene13169
striiformis_Gene8401
striiformis_Gene11218
striiformis_Gene27168
striiformis_Gene25493
striiformis_Gene21941
striiformis_Gene16940
striiformis_Gene17837
striiformis_Gene11153
striiformis_Gene15026
striiformis_Gene11010
striiformis_Gene3482
striiformis_Gene16886
striiformis_Gene27443
striiformis_Gene18360
striiformis_Gene24867
striiformis_Gene27329
striiformis_Gene4547
striiformis_Gene1392
striiformis_Gene29134
striiformis_Gene11781
striiformis_Gene2675
striiformis_Gene12212
striiformis_Gene17508
striiformis_Gene14593
striiformis_Gene18686
striiformis_Gene25482
striiformis_Gene12929
striiformis_Gene23184
striiformis_Gene26041
striiformis_Gene27030
striiformis_Gene23938
striiformis_Gene8355
striiformis_Gene2724
striiformis_Gene21675
striiformis_Gene5289
striiformis_Gene18820
striiformis_Gene10180
striiformis_Gene2876
striiformis_Gene13298
striiformis_Gene20398
striiformis_Gene24984
striiformis_Gene15275
striiformis_Gene20270
striiformis_Gene25531
striiformis_Gene15089
striiformis_Gene21921
striiformis_Gene5123
striiformis_Gene16337
striiformis_Gene10383
striiformis_Gene4005
striiformis_Gene11634
striiformis_Gene12831
striiformis_Gene12026
striiformis_Gene22123
striiformis_Gene4493
striiformis_Gene27115
striiformis_Gene4691
striiformis_Gene21805
striiformis_Gene5807
striiformis_Gene19971
striiformis_Gene26444
striiformis_Gene21332
striiformis_Gene10318
striiformis_Gene1823
striiformis_Gene22050
striiformis_Gene13573
striiformis_Gene10592
striiformis_Gene14459
striiformis_Gene16737
striiformis_Gene18652
striiformis_Gene12420
striiformis_Gene28116
striiformis_Gene17935
striiformis_Gene1932
striiformis_Gene29067
striiformis_Gene4278
striiformis_Gene1414
striiformis_Gene17675
striiformis_Gene306
striiformis_Gene5072
striiformis_Gene19248
striiformis_Gene28235
striiformis_Gene9412
striiformis_Gene14707
striiformis_Gene24286
striiformis_Gene18849
striiformis_Gene28937
striiformis_Gene29519
striiformis_Gene5270
striiformis_Gene10846
striiformis_Gene19085
striiformis_Gene12246
striiformis_Gene20806
striiformis_Gene9561
striiformis_Gene23275
striiformis_Gene21043
striiformis_Gene13589
striiformis_Gene1196
striiformis_Gene4986
striiformis_Gene3664
striiformis_Gene6991
striiformis_Gene9373
striiformis_Gene16819
striiformis_Gene12927
striiformis_Gene28936
striiformis_Gene17694
striiformis_Gene25983
striiformis_Gene23768
striiformis_Gene6070
striiformis_Gene3195
striiformis_Gene19700
striiformis_Gene15227
striiformis_Gene21159
striiformis_Gene11800
striiformis_Gene3784
striiformis_Gene3158
striiformis_Gene29094
striiformis_Gene22602
striiformis_Gene22638
striiformis_Gene12839
striiformis_Gene3065
striiformis_Gene20184
striiformis_Gene28528
striiformis_Gene27072
striiformis_Gene28743
striiformis_Gene15192
striiformis_Gene11350
striiformis_Gene27305
striiformis_Gene12622
striiformis_Gene9196
striiformis_Gene23438
striiformis_Gene23807
striiformis_Gene4113
striiformis_Gene5715
striiformis_Gene11436
striiformis_Gene3809
striiformis_Gene29299
striiformis_Gene1354
striiformis_Gene10914
striiformis_Gene8229
striiformis_Gene19621
striiformis_Gene13639
striiformis_Gene13185
striiformis_Gene19438
striiformis_Gene18488
striiformis_Gene21672
striiformis_Gene11780
striiformis_Gene9833
striiformis_Gene22611
striiformis_Gene25640
striiformis_Gene6771
striiformis_Gene21676
striiformis_Gene22542
striiformis_Gene25660
striiformis_Gene16892
striiformis_Gene17301
striiformis_Gene14073
striiformis_Gene26249
striiformis_Gene20800
striiformis_Gene22789
striiformis_Gene20587
striiformis_Gene23193
striiformis_Gene13265
striiformis_Gene9535
striiformis_Gene6097
striiformis_Gene13518
striiformis_Gene1773
striiformis_Gene28588
striiformis_Gene4223
striiformis_Gene25708
striiformis_Gene6450
striiformis_Gene10215
striiformis_Gene25140
striiformis_Gene21179
striiformis_Gene18441
striiformis_Gene14576
striiformis_Gene10070
striiformis_Gene27341
striiformis_Gene4494
striiformis_Gene2158
striiformis_Gene14677
striiformis_Gene20941
striiformis_Gene573
striiformis_Gene4728
striiformis_Gene23729
striiformis_Gene7331
striiformis_Gene12471
striiformis_Gene11855
striiformis_Gene18504
striiformis_Gene17588
striiformis_Gene12035
striiformis_Gene19893
striiformis_Gene27476
striiformis_Gene29507
striiformis_Gene29146
striiformis_Gene18099
striiformis_Gene18649
striiformis_Gene14219
striiformis_Gene8395
striiformis_Gene12958
striiformis_Gene25443
striiformis_Gene10816
striiformis_Gene2903
striiformis_Gene27864
striiformis_Gene13579
striiformis_Gene22147
striiformis_Gene21920
striiformis_Gene12105
striiformis_Gene21874
striiformis_Gene16013
striiformis_Gene14020
striiformis_Gene25468
striiformis_Gene22456
striiformis_Gene14049
striiformis_Gene8544
striiformis_Gene4453
striiformis_Gene3246
striiformis_Gene21397
striiformis_Gene21015
striiformis_Gene15077
striiformis_Gene6433
striiformis_Gene28108
striiformis_Gene22033
striiformis_Gene27414
striiformis_Gene26002
striiformis_Gene14349
striiformis_Gene12378
striiformis_Gene19254
striiformis_Gene15243
striiformis_Gene21917
striiformis_Gene13749
striiformis_Gene12283
striiformis_Gene6426
striiformis_Gene19481
striiformis_Gene29377
striiformis_Gene11706
striiformis_Gene23672
striiformis_Gene1415
striiformis_Gene23413
striiformis_Gene475
striiformis_Gene26232
striiformis_Gene28362
striiformis_Gene24084
striiformis_Gene27908
striiformis_Gene24094
striiformis_Gene27442
striiformis_Gene711
striiformis_Gene23210
striiformis_Gene27287
striiformis_Gene23625
striiformis_Gene28186
striiformis_Gene15916
striiformis_Gene3249
striiformis_Gene5017
striiformis_Gene27899
striiformis_Gene17691
striiformis_Gene20643
striiformis_Gene4179
striiformis_Gene25644
striiformis_Gene22979
striiformis_Gene22224
striiformis_Gene3632
striiformis_Gene23057
striiformis_Gene18808
striiformis_Gene16256
striiformis_Gene14708
striiformis_Gene19745
striiformis_Gene23179
striiformis_Gene13462
striiformis_Gene24044
striiformis_Gene5219
striiformis_Gene5171
striiformis_Gene5176
striiformis_Gene28548
striiformis_Gene5018
striiformis_Gene23577
striiformis_Gene6057
striiformis_Gene27822
striiformis_Gene9461
striiformis_Gene9487
striiformis_Gene7226
striiformis_Gene21396
striiformis_Gene18207
striiformis_Gene15612
striiformis_Gene17276
striiformis_Gene26720
striiformis_Gene14147
striiformis_Gene1141
striiformis_Gene17062
striiformis_Gene12309
striiformis_Gene6420
striiformis_Gene12465
striiformis_Gene19066
striiformis_Gene20239
striiformis_Gene2551
striiformis_Gene14894
striiformis_Gene3576
striiformis_Gene17150
striiformis_Gene4836
striiformis_Gene16069
striiformis_Gene10525
striiformis_Gene29006
striiformis_Gene17969
striiformis_Gene15486
striiformis_Gene6230
striiformis_Gene22451
striiformis_Gene3002
striiformis_Gene28238
striiformis_Gene18946
striiformis_Gene24160
striiformis_Gene2866
striiformis_Gene26512
striiformis_Gene9958
striiformis_Gene12374
striiformis_Gene16947
striiformis_Gene6713
striiformis_Gene2839
striiformis_Gene18275
striiformis_Gene18647
striiformis_Gene17214
striiformis_Gene15880
striiformis_Gene28457
striiformis_Gene12015
striiformis_Gene401
striiformis_Gene1220
striiformis_Gene7038
striiformis_Gene21464
striiformis_Gene10783
striiformis_Gene24964
striiformis_Gene14447
striiformis_Gene21574
striiformis_Gene27085
striiformis_Gene10623
striiformis_Gene15414
striiformis_Gene17213
striiformis_Gene22238
striiformis_Gene7182
striiformis_Gene17888
striiformis_Gene10717
striiformis_Gene20318
striiformis_Gene16011
striiformis_Gene1156
striiformis_Gene19058
striiformis_Gene3847
striiformis_Gene4007
striiformis_Gene17524
striiformis_Gene13018
striiformis_Gene21573
striiformis_Gene27258
striiformis_Gene15474
striiformis_Gene16319
striiformis_Gene8724
striiformis_Gene13092
striiformis_Gene11092
striiformis_Gene19704
striiformis_Gene23296
striiformis_Gene13859
striiformis_Gene23002
striiformis_Gene5872
striiformis_Gene7758
striiformis_Gene25932
striiformis_Gene4458
striiformis_Gene13965
striiformis_Gene21553
striiformis_Gene18813
striiformis_Gene28348
striiformis_Gene18978
striiformis_Gene26757
striiformis_Gene23983
striiformis_Gene12327
striiformis_Gene7832
striiformis_Gene23278
striiformis_Gene4117
striiformis_Gene6034
striiformis_Gene24608
striiformis_Gene3304
striiformis_Gene19977
striiformis_Gene10170
striiformis_Gene1450
striiformis_Gene22555
striiformis_Gene21109
striiformis_Gene11081
striiformis_Gene15577
striiformis_Gene23412
striiformis_Gene22889
striiformis_Gene20118
striiformis_Gene15401
striiformis_Gene23172
striiformis_Gene1819
striiformis_Gene17202
striiformis_Gene23575
striiformis_Gene126
striiformis_Gene9895
striiformis_Gene5760
striiformis_Gene25892
striiformis_Gene15276
striiformis_Gene17614
striiformis_Gene10996
striiformis_Gene10275
striiformis_Gene1922
striiformis_Gene4703
striiformis_Gene24789
striiformis_Gene6031
striiformis_Gene14845
striiformis_Gene25019
striiformis_Gene22221
striiformis_Gene19427
striiformis_Gene20196
striiformis_Gene6120
striiformis_Gene4677
striiformis_Gene6645
striiformis_Gene5439
striiformis_Gene25943
striiformis_Gene3165
striiformis_Gene22330
striiformis_Gene28470
striiformis_Gene8461
striiformis_Gene27405
striiformis_Gene11788
striiformis_Gene4280
striiformis_Gene13226
striiformis_Gene5728
striiformis_Gene4416
striiformis_Gene16907
striiformis_Gene23145
striiformis_Gene7506
striiformis_Gene8052
striiformis_Gene15056
striiformis_Gene29047
striiformis_Gene25457
striiformis_Gene26412
striiformis_Gene23734
striiformis_Gene23962
striiformis_Gene19908
striiformis_Gene21427
striiformis_Gene9447
striiformis_Gene21148
striiformis_Gene7297
striiformis_Gene11397
striiformis_Gene11132
striiformis_Gene12682
striiformis_Gene23155
striiformis_Gene18268
striiformis_Gene16210
striiformis_Gene7225
striiformis_Gene1745
striiformis_Gene12003
striiformis_Gene22271
striiformis_Gene17858
striiformis_Gene20313
striiformis_Gene4264
striiformis_Gene13046
striiformis_Gene5131
striiformis_Gene20134
striiformis_Gene21624
striiformis_Gene2457
striiformis_Gene7329
striiformis_Gene282
striiformis_Gene10601
striiformis_Gene24853
striiformis_Gene11391
striiformis_Gene22790
striiformis_Gene10460
striiformis_Gene28517
striiformis_Gene16438
striiformis_Gene15663
striiformis_Gene25149
striiformis_Gene16016
striiformis_Gene21329
striiformis_Gene2141
striiformis_Gene6695
striiformis_Gene2181
striiformis_Gene19472
striiformis_Gene10477
striiformis_Gene17288
striiformis_Gene25366
striiformis_Gene8738
striiformis_Gene7628
striiformis_Gene27187
striiformis_Gene27388
striiformis_Gene6421
striiformis_Gene4594
striiformis_Gene12626
striiformis_Gene22628
striiformis_Gene24021
striiformis_Gene23165
striiformis_Gene11268
striiformis_Gene12242
striiformis_Gene2417
striiformis_Gene17531
striiformis_Gene10614
striiformis_Gene15354
striiformis_Gene22296
striiformis_Gene26102
striiformis_Gene25138
striiformis_Gene4777
striiformis_Gene21416
striiformis_Gene21367
striiformis_Gene17304
striiformis_Gene2217
striiformis_Gene22036
striiformis_Gene3690
striiformis_Gene27319
striiformis_Gene28643
striiformis_Gene23514
striiformis_Gene21982
striiformis_Gene26445
striiformis_Gene8787
striiformis_Gene29291
striiformis_Gene15870
striiformis_Gene22631
striiformis_Gene23311
striiformis_Gene14693
striiformis_Gene12076
striiformis_Gene6547
striiformis_Gene11809
striiformis_Gene21625
striiformis_Gene27313
striiformis_Gene11633
striiformis_Gene23809
striiformis_Gene16638
striiformis_Gene15799
striiformis_Gene10624
striiformis_Gene13913
striiformis_Gene20289
striiformis_Gene5316
striiformis_Gene12281
striiformis_Gene5729
striiformis_Gene25991
striiformis_Gene13999
striiformis_Gene29126
striiformis_Gene1894
striiformis_Gene23604
striiformis_Gene3857
striiformis_Gene20548
striiformis_Gene16968
striiformis_Gene16301
striiformis_Gene20511
striiformis_Gene11325
striiformis_Gene11137
striiformis_Gene1701
striiformis_Gene14198
striiformis_Gene21762
striiformis_Gene16354
striiformis_Gene28471
striiformis_Gene19032
striiformis_Gene23795
striiformis_Gene15291
striiformis_Gene29516
striiformis_Gene15305
striiformis_Gene12798
striiformis_Gene24655
striiformis_Gene9476
striiformis_Gene25466
striiformis_Gene28311
striiformis_Gene17451
striiformis_Gene20353
striiformis_Gene12637
striiformis_Gene21369
striiformis_Gene13469
striiformis_Gene12727
striiformis_Gene25223
striiformis_Gene1797
striiformis_Gene1125
striiformis_Gene27771
striiformis_Gene15871
striiformis_Gene14097
striiformis_Gene27893
striiformis_Gene3499
striiformis_Gene28404
striiformis_Gene2009
striiformis_Gene2576
striiformis_Gene21305
striiformis_Gene21918
striiformis_Gene23568
striiformis_Gene192
striiformis_Gene24270
striiformis_Gene19838
striiformis_Gene1962
striiformis_Gene11670
striiformis_Gene10232
striiformis_Gene23851
striiformis_Gene19902
striiformis_Gene22758
striiformis_Gene16179
striiformis_Gene14723
striiformis_Gene23403
striiformis_Gene25491
striiformis_Gene26430
striiformis_Gene17756
striiformis_Gene17026
striiformis_Gene17742
striiformis_Gene21395
striiformis_Gene11116
striiformis_Gene12325
striiformis_Gene7341
striiformis_Gene28887
striiformis_Gene19779
striiformis_Gene23369
striiformis_Gene16496
striiformis_Gene9937
striiformis_Gene8152
striiformis_Gene6777
striiformis_Gene18213
striiformis_Gene20661
striiformis_Gene20897
striiformis_Gene29411
striiformis_Gene9898
striiformis_Gene21754
striiformis_Gene18574
striiformis_Gene14072
striiformis_Gene19461
striiformis_Gene20310
striiformis_Gene22884
striiformis_Gene24827
striiformis_Gene24906
striiformis_Gene24198
striiformis_Gene8299
striiformis_Gene11215
striiformis_Gene9450
striiformis_Gene21273
striiformis_Gene27182
striiformis_Gene12611
striiformis_Gene25090
striiformis_Gene17031
striiformis_Gene14557
striiformis_Gene27746
striiformis_Gene23487
striiformis_Gene8118
striiformis_Gene29313
striiformis_Gene28361
striiformis_Gene28534
striiformis_Gene15228
striiformis_Gene11428
striiformis_Gene28491
striiformis_Gene15080
striiformis_Gene26809
striiformis_Gene5671
striiformis_Gene26611
striiformis_Gene1089
striiformis_Gene4112
striiformis_Gene16109
striiformis_Gene5274
striiformis_Gene10495
striiformis_Gene13477
striiformis_Gene26246
striiformis_Gene22885
striiformis_Gene10328
striiformis_Gene13992
striiformis_Gene21983
striiformis_Gene13699
striiformis_Gene16795
striiformis_Gene12252
striiformis_Gene11908
striiformis_Gene16457
striiformis_Gene25662
striiformis_Gene26522
striiformis_Gene2714
striiformis_Gene19471
striiformis_Gene16480
striiformis_Gene13380
striiformis_Gene14953
striiformis_Gene5509
striiformis_Gene26086
striiformis_Gene20436
striiformis_Gene21289
striiformis_Gene19963
striiformis_Gene28474
striiformis_Gene25858
striiformis_Gene23046
striiformis_Gene7503
striiformis_Gene15669
striiformis_Gene14515
striiformis_Gene25857
striiformis_Gene22009
striiformis_Gene17331
striiformis_Gene4724
striiformis_Gene1361
striiformis_Gene4349
striiformis_Gene10344
striiformis_Gene23151
striiformis_Gene20444
striiformis_Gene11942
striiformis_Gene3337
striiformis_Gene13968
striiformis_Gene12898
striiformis_Gene13010
striiformis_Gene22956
striiformis_Gene17275
striiformis_Gene1735
striiformis_Gene10257
striiformis_Gene23685
striiformis_Gene12594
striiformis_Gene11933
striiformis_Gene2084
striiformis_Gene22696
striiformis_Gene12893
striiformis_Gene25564
striiformis_Gene17611
striiformis_Gene4578
striiformis_Gene3649
striiformis_Gene21614
striiformis_Gene12166
striiformis_Gene25830
striiformis_Gene26661
striiformis_Gene28532
striiformis_Gene25792
striiformis_Gene8784
striiformis_Gene18425
striiformis_Gene26653
striiformis_Gene27267
striiformis_Gene29195
striiformis_Gene21985
striiformis_Gene23312
striiformis_Gene28374
striiformis_Gene22519
striiformis_Gene9907
striiformis_Gene28867
striiformis_Gene14161
striiformis_Gene26781
striiformis_Gene19723
striiformis_Gene20807
striiformis_Gene18208
striiformis_Gene27666
striiformis_Gene14749
striiformis_Gene21129
striiformis_Gene27050
striiformis_Gene13920
striiformis_Gene23758
striiformis_Gene27412
striiformis_Gene10536
striiformis_Gene7874
striiformis_Gene18577
striiformis_Gene20416
striiformis_Gene26883
striiformis_Gene4599
striiformis_Gene25913
striiformis_Gene24915
striiformis_Gene15731
striiformis_Gene4802
striiformis_Gene170
striiformis_Gene14639
striiformis_Gene9905
striiformis_Gene10704
striiformis_Gene6026
striiformis_Gene1500
striiformis_Gene23731
striiformis_Gene4496
striiformis_Gene25210
striiformis_Gene3164
striiformis_Gene28828
striiformis_Gene9815
striiformis_Gene27794
striiformis_Gene543
striiformis_Gene3470
striiformis_Gene23091
striiformis_Gene6074
striiformis_Gene1793
striiformis_Gene29002
striiformis_Gene15277
striiformis_Gene22874
striiformis_Gene22079
striiformis_Gene14251
striiformis_Gene19510
striiformis_Gene20751
striiformis_Gene3253
striiformis_Gene29168
striiformis_Gene16380
striiformis_Gene21812
striiformis_Gene21515
striiformis_Gene5114
striiformis_Gene22148
striiformis_Gene10778
striiformis_Gene12485
striiformis_Gene5601
striiformis_Gene4771
striiformis_Gene18245
striiformis_Gene5119
striiformis_Gene19161
striiformis_Gene24218
striiformis_Gene27890
striiformis_Gene17598
striiformis_Gene16060
striiformis_Gene28052
striiformis_Gene16275
striiformis_Gene2688
striiformis_Gene27102
striiformis_Gene9575
striiformis_Gene9755
striiformis_Gene11442
striiformis_Gene21774
striiformis_Gene25537
striiformis_Gene19999
striiformis_Gene13385
striiformis_Gene13985
striiformis_Gene22939
striiformis_Gene22087
striiformis_Gene1641
striiformis_Gene8780
striiformis_Gene25206
striiformis_Gene12006
striiformis_Gene14401
striiformis_Gene15984
striiformis_Gene20635
striiformis_Gene25793
striiformis_Gene15931
striiformis_Gene12797
striiformis_Gene16500
striiformis_Gene9294
striiformis_Gene1752
striiformis_Gene20618
striiformis_Gene8795
striiformis_Gene24658
striiformis_Gene18506
striiformis_Gene3248
striiformis_Gene17545
striiformis_Gene18302
striiformis_Gene18968
striiformis_Gene28609
striiformis_Gene26606
striiformis_Gene18127
striiformis_Gene13906
striiformis_Gene14195
striiformis_Gene15407
striiformis_Gene7282
striiformis_Gene10626
striiformis_Gene26991
striiformis_Gene5889
striiformis_Gene12558
striiformis_Gene12454
striiformis_Gene2541
striiformis_Gene14629
striiformis_Gene13896
striiformis_Gene17060
striiformis_Gene6322
striiformis_Gene368
striiformis_Gene28648
striiformis_Gene24687
striiformis_Gene12559
striiformis_Gene13101
striiformis_Gene10869
striiformis_Gene28899
striiformis_Gene17684
striiformis_Gene2665
striiformis_Gene22788
striiformis_Gene11293
striiformis_Gene14923
striiformis_Gene20396
striiformis_Gene15757
striiformis_Gene14080
striiformis_Gene8080
striiformis_Gene15197
striiformis_Gene9159
striiformis_Gene27499
striiformis_Gene21692
striiformis_Gene24893
striiformis_Gene21667
striiformis_Gene29216
striiformis_Gene4330
striiformis_Gene27376
striiformis_Gene19203
striiformis_Gene1488
striiformis_Gene19873
striiformis_Gene13275
striiformis_Gene19146
striiformis_Gene19730
striiformis_Gene11440
striiformis_Gene21423
striiformis_Gene13002
striiformis_Gene29469
striiformis_Gene12583
striiformis_Gene23753
striiformis_Gene7433
striiformis_Gene23687
striiformis_Gene5573
striiformis_Gene23246
striiformis_Gene13173
striiformis_Gene11795
striiformis_Gene21995
striiformis_Gene22635
striiformis_Gene22987
striiformis_Gene8130
striiformis_Gene13808
striiformis_Gene10575
striiformis_Gene29535
striiformis_Gene13386
striiformis_Gene18269
striiformis_Gene18565
striiformis_Gene29014
striiformis_Gene14220
striiformis_Gene17770
striiformis_Gene15844
striiformis_Gene24661
striiformis_Gene22517
striiformis_Gene2956
striiformis_Gene8145
striiformis_Gene15471
striiformis_Gene22723
striiformis_Gene12507
striiformis_Gene21549
striiformis_Gene22328
striiformis_Gene23195
striiformis_Gene19325
striiformis_Gene6424
striiformis_Gene15834
striiformis_Gene10640
striiformis_Gene22863
striiformis_Gene13732
striiformis_Gene8463
striiformis_Gene21991
striiformis_Gene21062
striiformis_Gene4336
striiformis_Gene13241
striiformis_Gene25439
striiformis_Gene23234
striiformis_Gene11471
striiformis_Gene5948
striiformis_Gene22776
striiformis_Gene16921
striiformis_Gene1145
striiformis_Gene19025
striiformis_Gene22336
striiformis_Gene28340
striiformis_Gene19151
striiformis_Gene21408
striiformis_Gene10509
striiformis_Gene26609
striiformis_Gene26657
striiformis_Gene14527
striiformis_Gene6448
striiformis_Gene15322
striiformis_Gene8794
striiformis_Gene15558
striiformis_Gene19022
striiformis_Gene26614
striiformis_Gene15463
striiformis_Gene17285
striiformis_Gene17144
striiformis_Gene22627
striiformis_Gene26748
striiformis_Gene6101
striiformis_Gene29462
striiformis_Gene13967
striiformis_Gene18767
striiformis_Gene27342
striiformis_Gene25783
striiformis_Gene21548
striiformis_Gene28551
striiformis_Gene26260
striiformis_Gene17064
striiformis_Gene19645
striiformis_Gene3753
striiformis_Gene9130
striiformis_Gene20749
striiformis_Gene10753
striiformis_Gene27461
striiformis_Gene25887
striiformis_Gene2935
striiformis_Gene8114
striiformis_Gene24991
striiformis_Gene19263
striiformis_Gene14122
striiformis_Gene26256
striiformis_Gene19635
striiformis_Gene1263
striiformis_Gene4539
striiformis_Gene27828
striiformis_Gene19935
striiformis_Gene24880
striiformis_Gene6497
striiformis_Gene27809
striiformis_Gene15900
striiformis_Gene23717
striiformis_Gene16776
striiformis_Gene12346
striiformis_Gene13881
striiformis_Gene20662
striiformis_Gene9213
striiformis_Gene12550
striiformis_Gene10185
striiformis_Gene27161
striiformis_Gene18170
striiformis_Gene11991
striiformis_Gene20389
striiformis_Gene14547
striiformis_Gene24598
striiformis_Gene15039
striiformis_Gene14825
striiformis_Gene26257
striiformis_Gene8032
striiformis_Gene9775
striiformis_Gene24115
striiformis_Gene27791
striiformis_Gene19078
striiformis_Gene10342
striiformis_Gene8414
striiformis_Gene27884
striiformis_Gene13981
striiformis_Gene28050
striiformis_Gene17061
striiformis_Gene16617
striiformis_Gene17019
striiformis_Gene15148
striiformis_Gene2096
striiformis_Gene15483
striiformis_Gene13259
striiformis_Gene7963
striiformis_Gene14559
striiformis_Gene16777
striiformis_Gene1007
striiformis_Gene4900
striiformis_Gene26960
striiformis_Gene27913
striiformis_Gene27471
striiformis_Gene28136
striiformis_Gene5364
striiformis_Gene3561
striiformis_Gene5365
striiformis_Gene25901
striiformis_Gene26229
striiformis_Gene27263
striiformis_Gene28564
striiformis_Gene3820
striiformis_Gene12510
striiformis_Gene21662
striiformis_Gene16473
striiformis_Gene3701
striiformis_Gene2188
striiformis_Gene27084
striiformis_Gene16471
striiformis_Gene13996
striiformis_Gene2111
striiformis_Gene20798
striiformis_Gene1287
striiformis_Gene21421
striiformis_Gene11479
striiformis_Gene9517
striiformis_Gene2810
striiformis_Gene13925
striiformis_Gene16481
striiformis_Gene13771
striiformis_Gene9808
striiformis_Gene26039
striiformis_Gene23291
striiformis_Gene22773
striiformis_Gene19027
striiformis_Gene5323
striiformis_Gene27786
striiformis_Gene19365
striiformis_Gene12402
striiformis_Gene25682
striiformis_Gene22371
striiformis_Gene6691
striiformis_Gene25738
striiformis_Gene26277
striiformis_Gene23989
striiformis_Gene23787
striiformis_Gene6659
striiformis_Gene8405
striiformis_Gene28617
striiformis_Gene2998
striiformis_Gene1253
striiformis_Gene21075
striiformis_Gene16049
striiformis_Gene25688
striiformis_Gene3748
striiformis_Gene328
striiformis_Gene29245
striiformis_Gene9394
striiformis_Gene8712
striiformis_Gene5479
striiformis_Gene14157
striiformis_Gene13511
striiformis_Gene27785
striiformis_Gene28665
striiformis_Gene1939
striiformis_Gene3355
striiformis_Gene22460
striiformis_Gene15095
striiformis_Gene16747
striiformis_Gene17330
striiformis_Gene17749
striiformis_Gene17456
striiformis_Gene24671
striiformis_Gene11541
striiformis_Gene12157
striiformis_Gene5606
striiformis_Gene1972
striiformis_Gene28685
striiformis_Gene17722
striiformis_Gene29375
striiformis_Gene12936
striiformis_Gene24456
striiformis_Gene28623
striiformis_Gene16626
striiformis_Gene13970
striiformis_Gene6283
striiformis_Gene4610
striiformis_Gene13210
striiformis_Gene29505
striiformis_Gene13449
striiformis_Gene24847
striiformis_Gene6500
striiformis_Gene23988
striiformis_Gene24276
striiformis_Gene7351
striiformis_Gene10833
striiformis_Gene4975
striiformis_Gene19774
striiformis_Gene25104
striiformis_Gene19316
striiformis_Gene15070
striiformis_Gene26755
striiformis_Gene5161
striiformis_Gene19363
striiformis_Gene15086
striiformis_Gene25609
striiformis_Gene28051
striiformis_Gene10400
striiformis_Gene15580
striiformis_Gene15147
striiformis_Gene23377
striiformis_Gene17613
striiformis_Gene3169
striiformis_Gene20862
striiformis_Gene26662
striiformis_Gene28817
striiformis_Gene21300
striiformis_Gene28410
striiformis_Gene1621
striiformis_Gene4189
striiformis_Gene28610
striiformis_Gene24001
striiformis_Gene757
striiformis_Gene7869
striiformis_Gene2320
striiformis_Gene2287
striiformis_Gene27704
striiformis_Gene22469
striiformis_Gene6364
striiformis_Gene12835
striiformis_Gene16116
striiformis_Gene16052
striiformis_Gene904
striiformis_Gene13044
striiformis_Gene19551
striiformis_Gene22957
striiformis_Gene14912
striiformis_Gene19611
striiformis_Gene19140
striiformis_Gene15130
striiformis_Gene28081
striiformis_Gene3897
striiformis_Gene14512
striiformis_Gene9307
striiformis_Gene27640
striiformis_Gene12520
striiformis_Gene24918
striiformis_Gene8240
striiformis_Gene9777
striiformis_Gene22796
striiformis_Gene14521
striiformis_Gene10446
striiformis_Gene1645
striiformis_Gene24908
striiformis_Gene4185
striiformis_Gene10603
striiformis_Gene13780
striiformis_Gene4365
striiformis_Gene27306
striiformis_Gene14050
striiformis_Gene12725
striiformis_Gene20585
striiformis_Gene10235
striiformis_Gene15120
striiformis_Gene18803
striiformis_Gene10752
striiformis_Gene10915
striiformis_Gene11224
striiformis_Gene24996
striiformis_Gene3154
striiformis_Gene25368
striiformis_Gene20988
striiformis_Gene25152
striiformis_Gene29088
striiformis_Gene17151
striiformis_Gene11522
striiformis_Gene13936
striiformis_Gene7111
striiformis_Gene4653
striiformis_Gene2005
striiformis_Gene28324
striiformis_Gene25578
striiformis_Gene25775
striiformis_Gene8733
striiformis_Gene19228
striiformis_Gene28230
striiformis_Gene3490
striiformis_Gene21535
striiformis_Gene11426
striiformis_Gene744
striiformis_Gene22164
striiformis_Gene928
striiformis_Gene18210
striiformis_Gene20774
striiformis_Gene15302
striiformis_Gene27010
striiformis_Gene13102
striiformis_Gene25333
striiformis_Gene8775
striiformis_Gene22684
striiformis_Gene27439
striiformis_Gene22632
striiformis_Gene18605
striiformis_Gene18758
striiformis_Gene3552
striiformis_Gene19079
striiformis_Gene23633
striiformis_Gene2634
striiformis_Gene21107
striiformis_Gene15469
striiformis_Gene25002
striiformis_Gene17506
striiformis_Gene3577
striiformis_Gene10364
striiformis_Gene9605
striiformis_Gene422
striiformis_Gene28574
striiformis_Gene5877
striiformis_Gene9899
striiformis_Gene16767
striiformis_Gene4382
striiformis_Gene26161
striiformis_Gene18319
striiformis_Gene5413
striiformis_Gene18125
striiformis_Gene27416
striiformis_Gene6249
striiformis_Gene16448
striiformis_Gene10870
striiformis_Gene19199
striiformis_Gene23231
striiformis_Gene15149
striiformis_Gene20247
striiformis_Gene9533
striiformis_Gene20425
striiformis_Gene13691
striiformis_Gene22048
striiformis_Gene20199
striiformis_Gene12146
striiformis_Gene20233
striiformis_Gene22622
striiformis_Gene21693
striiformis_Gene9901
striiformis_Gene29503
striiformis_Gene14076
striiformis_Gene11152
striiformis_Gene19573
striiformis_Gene17182
striiformis_Gene22648
striiformis_Gene22290
striiformis_Gene353
striiformis_Gene5605
striiformis_Gene5206
striiformis_Gene6326
striiformis_Gene29515
striiformis_Gene4147
striiformis_Gene24341
striiformis_Gene18936
striiformis_Gene25501
striiformis_Gene8916
striiformis_Gene11640
striiformis_Gene2239
striiformis_Gene25757
striiformis_Gene21771
striiformis_Gene13442
striiformis_Gene3076
striiformis_Gene18436
striiformis_Gene24540
striiformis_Gene1674
striiformis_Gene10211
striiformis_Gene2492
striiformis_Gene22556
striiformis_Gene21700
striiformis_Gene21013
striiformis_Gene16047
striiformis_Gene22634
striiformis_Gene7036
striiformis_Gene27055
striiformis_Gene26898
striiformis_Gene11643
striiformis_Gene14298
striiformis_Gene14704
striiformis_Gene2253
striiformis_Gene28219
striiformis_Gene23999
striiformis_Gene27065
striiformis_Gene11271
striiformis_Gene23405
striiformis_Gene1789
striiformis_Gene14125
striiformis_Gene17237
striiformis_Gene15357
striiformis_Gene24348
striiformis_Gene13939
striiformis_Gene2960
striiformis_Gene13476
striiformis_Gene15773
striiformis_Gene14247
striiformis_Gene12557
striiformis_Gene17516
striiformis_Gene2587
striiformis_Gene19020
striiformis_Gene10236
striiformis_Gene11154
striiformis_Gene25315
striiformis_Gene18032
striiformis_Gene22155
striiformis_Gene18659
striiformis_Gene15167
striiformis_Gene11041
striiformis_Gene28790
striiformis_Gene28409
striiformis_Gene10085
striiformis_Gene15297
striiformis_Gene20583
striiformis_Gene4834
striiformis_Gene21185
striiformis_Gene14254
striiformis_Gene11739
striiformis_Gene13080
striiformis_Gene13356
striiformis_Gene17497
striiformis_Gene16488
striiformis_Gene24823
striiformis_Gene18530
striiformis_Gene20157
striiformis_Gene16904
striiformis_Gene25748
striiformis_Gene26286
striiformis_Gene12919
striiformis_Gene23495
striiformis_Gene4381
striiformis_Gene10181
striiformis_Gene16333
striiformis_Gene18598
striiformis_Gene24869
striiformis_Gene9609
striiformis_Gene2316
striiformis_Gene14648
striiformis_Gene11876
striiformis_Gene18273
striiformis_Gene26496
striiformis_Gene20321
striiformis_Gene5620
striiformis_Gene16611
striiformis_Gene14709
striiformis_Gene9328
striiformis_Gene28499
striiformis_Gene13812
striiformis_Gene2606
striiformis_Gene29085
striiformis_Gene10643
striiformis_Gene12917
striiformis_Gene2883
striiformis_Gene24406
striiformis_Gene24651
striiformis_Gene24985
striiformis_Gene13328
striiformis_Gene4855
striiformis_Gene7088
striiformis_Gene25581
striiformis_Gene21011
striiformis_Gene14665
striiformis_Gene11330
striiformis_Gene3487
striiformis_Gene14343
striiformis_Gene29211
striiformis_Gene11002
striiformis_Gene12856
striiformis_Gene17109
striiformis_Gene23831
striiformis_Gene5102
striiformis_Gene18807
striiformis_Gene20372
striiformis_Gene9279
striiformis_Gene14650
striiformis_Gene3213
striiformis_Gene4216
striiformis_Gene16074
striiformis_Gene5456
striiformis_Gene27197
striiformis_Gene8141
striiformis_Gene13198
striiformis_Gene13196
striiformis_Gene24668
striiformis_Gene1994
striiformis_Gene22516
striiformis_Gene26656
striiformis_Gene8108
striiformis_Gene10951
striiformis_Gene14036
striiformis_Gene15677
striiformis_Gene22528
striiformis_Gene20082
striiformis_Gene21615
striiformis_Gene3037
striiformis_Gene10671
striiformis_Gene9477
striiformis_Gene28699
striiformis_Gene2216
striiformis_Gene15813
striiformis_Gene23316
striiformis_Gene6158
striiformis_Gene24163
striiformis_Gene28224
striiformis_Gene23047
striiformis_Gene12996
striiformis_Gene7091
striiformis_Gene29493
striiformis_Gene9665
striiformis_Gene22144
striiformis_Gene20385
striiformis_Gene1740
striiformis_Gene14265
striiformis_Gene28411
striiformis_Gene25303
striiformis_Gene23724
striiformis_Gene18472
striiformis_Gene13582
striiformis_Gene5554
striiformis_Gene17272
striiformis_Gene25276
striiformis_Gene21318
striiformis_Gene12224
striiformis_Gene21058
striiformis_Gene8978
striiformis_Gene6963
striiformis_Gene13104
striiformis_Gene13542
striiformis_Gene1828
striiformis_Gene26560
striiformis_Gene24172
striiformis_Gene9383
striiformis_Gene9215
striiformis_Gene10877
striiformis_Gene13933
striiformis_Gene3641
striiformis_Gene12978
striiformis_Gene21269
striiformis_Gene19628
striiformis_Gene13766
striiformis_Gene9443
striiformis_Gene22367
striiformis_Gene26342
striiformis_Gene14345
striiformis_Gene22597
striiformis_Gene18835
striiformis_Gene23727
striiformis_Gene23093
striiformis_Gene19695
striiformis_Gene2092
striiformis_Gene28214
striiformis_Gene27071
striiformis_Gene20633
striiformis_Gene24315
striiformis_Gene16143
striiformis_Gene10724
striiformis_Gene23449
striiformis_Gene9101
striiformis_Gene16878
striiformis_Gene3756
striiformis_Gene14366
striiformis_Gene15168
striiformis_Gene24322
striiformis_Gene22787
striiformis_Gene3757
striiformis_Gene24802
striiformis_Gene7251
striiformis_Gene123
striiformis_Gene1184
striiformis_Gene10379
striiformis_Gene6475
striiformis_Gene17551
striiformis_Gene15019
striiformis_Gene4748
striiformis_Gene24805
striiformis_Gene9318
striiformis_Gene28045
striiformis_Gene18001
striiformis_Gene26013
striiformis_Gene23852
striiformis_Gene11718
striiformis_Gene24347
striiformis_Gene21753
striiformis_Gene14074
striiformis_Gene12388
striiformis_Gene10637
striiformis_Gene27082
striiformis_Gene10851
[truncated: 1,526 more rows]
