# Supplementary material for: Haustoria – arsenals during the interaction between wheat and Puccinia striiformis f. sp. tritici
Source: Mol Plant Pathol. 2019 Nov 27;21(1):83–94. doi: 10.1111/mpp.12882 (PMC6913192; doi:10.1111/mpp.12882)
Supplement: Supplementary file 11 — Table S5 Detailed annotations of all genes from Puccinia striiformis f. sp. tritici. [file MPP-21-83-s011.xls]

## Sheet: Table S5 detail annotation
Table S5. Detail annotations of all genes from Pst.
Unigene_ID	GO_ID	GO_name	GO_namespace
striiformis_Gene29047	GO:0005634	nucleus	cellular_component
striiformis_Gene29047	GO:0003677	DNA binding	molecular_function
striiformis_Gene29047	GO:0006281	DNA repair	biological_process
striiformis_Gene29047	GO:0046982	protein heterodimerization activity	molecular_function
striiformis_Gene29047	GO:0006334	nucleosome assembly	biological_process
striiformis_Gene29047	GO:0005694	chromosome	cellular_component
striiformis_Gene29047	GO:0006974	response to DNA damage stimulus	biological_process
striiformis_Gene29047	GO:0000786	nucleosome	cellular_component
striiformis_Gene8884	GO:0003677	DNA binding	molecular_function
striiformis_Gene8884	GO:0005618	cell wall	cellular_component
striiformis_Gene8884	GO:0004803	transposase activity	molecular_function
striiformis_Gene8884	GO:0006313	transposition, DNA-mediated	biological_process
striiformis_Gene8884	GO:0032196	transposition	biological_process
striiformis_Gene8884	GO:0006310	DNA recombination	biological_process
striiformis_Gene8884	GO:0005886	plasma membrane	cellular_component
striiformis_Gene25746	GO:0015074	DNA integration	biological_process
striiformis_Gene25746	GO:0008233	peptidase activity	molecular_function
striiformis_Gene25746	GO:0016779	nucleotidyltransferase activity	molecular_function
striiformis_Gene25746	GO:0004518	nuclease activity	molecular_function
striiformis_Gene25746	GO:0004190	aspartic-type endopeptidase activity	molecular_function
striiformis_Gene25746	GO:0003676	nucleic acid binding	molecular_function
striiformis_Gene25746	GO:0003964	RNA-directed DNA polymerase activity	molecular_function
striiformis_Gene25746	GO:0046872	metal ion binding	molecular_function
striiformis_Gene25746	GO:0016787	hydrolase activity	molecular_function
striiformis_Gene25746	GO:0006508	proteolysis	biological_process
striiformis_Gene25746	GO:0090305	nucleic acid phosphodiester bond hydrolysis	biological_process
striiformis_Gene25746	GO:0008270	zinc ion binding	molecular_function
striiformis_Gene25746	GO:0016740	transferase activity	molecular_function
striiformis_Gene25746	GO:0004519	endonuclease activity	molecular_function
striiformis_Gene1008	GO:0015074	DNA integration	biological_process
striiformis_Gene1008	GO:0008233	peptidase activity	molecular_function
striiformis_Gene1008	GO:0016779	nucleotidyltransferase activity	molecular_function
striiformis_Gene1008	GO:0004518	nuclease activity	molecular_function
striiformis_Gene1008	GO:0004190	aspartic-type endopeptidase activity	molecular_function
striiformis_Gene1008	GO:0003676	nucleic acid binding	molecular_function
striiformis_Gene1008	GO:0003964	RNA-directed DNA polymerase activity	molecular_function
striiformis_Gene1008	GO:0046872	metal ion binding	molecular_function
striiformis_Gene1008	GO:0016787	hydrolase activity	molecular_function
striiformis_Gene1008	GO:0006508	proteolysis	biological_process
striiformis_Gene1008	GO:0090305	nucleic acid phosphodiester bond hydrolysis	biological_process
striiformis_Gene1008	GO:0008270	zinc ion binding	molecular_function
striiformis_Gene1008	GO:0016740	transferase activity	molecular_function
striiformis_Gene1008	GO:0004519	endonuclease activity	molecular_function
striiformis_Gene17420	GO:0006413	translational initiation	biological_process
striiformis_Gene17420	GO:0003743	translation initiation factor activity	molecular_function
striiformis_Gene17420	GO:0006412	translation	biological_process
striiformis_Gene17420	GO:0005737	cytoplasm	cellular_component
striiformis_Gene23208	GO:0005634	nucleus	cellular_component
striiformis_Gene23208	GO:0019135	deoxyhypusine monooxygenase activity	molecular_function
striiformis_Gene23208	GO:0055114	oxidation-reduction process	biological_process
striiformis_Gene23208	GO:0008612	peptidyl-lysine modification to hypusine	biological_process
striiformis_Gene23208	GO:0005737	cytoplasm	cellular_component
striiformis_Gene23208	GO:0046872	metal ion binding	molecular_function
striiformis_Gene23208	GO:0004497	monooxygenase activity	molecular_function
striiformis_Gene23208	GO:0016491	oxidoreductase activity	molecular_function
striiformis_Gene16707	GO:0016020	membrane	cellular_component
striiformis_Gene16707	GO:0016021	integral to membrane	cellular_component
striiformis_Gene16707	GO:0005741	mitochondrial outer membrane	cellular_component
striiformis_Gene16707	GO:0005739	mitochondrion	cellular_component
striiformis_Gene13261	GO:0005634	nucleus	cellular_component
striiformis_Gene13261	GO:0016592	mediator complex	cellular_component
striiformis_Gene13261	GO:0006355	regulation of transcription, DNA-dependent	biological_process
striiformis_Gene13261	GO:0001104	RNA polymerase II transcription cofactor activity	molecular_function
striiformis_Gene13261	GO:0006351	transcription, DNA-dependent	biological_process
striiformis_Gene27050	GO:0052692	raffinose alpha-galactosidase activity	molecular_function
striiformis_Gene27050	GO:0008152	metabolic process	biological_process
striiformis_Gene27050	GO:0003824	catalytic activity	molecular_function
striiformis_Gene27050	GO:0016798	hydrolase activity, acting on glycosyl bonds	molecular_function
striiformis_Gene27050	GO:0004553	hydrolase activity, hydrolyzing O-glycosyl compounds	molecular_function
striiformis_Gene27050	GO:0016787	hydrolase activity	molecular_function
striiformis_Gene27050	GO:0000272	polysaccharide catabolic process	biological_process
striiformis_Gene27050	GO:0005576	extracellular region	cellular_component
striiformis_Gene27050	GO:0005975	carbohydrate metabolic process	biological_process
striiformis_Gene27050	GO:0004557	alpha-galactosidase activity	molecular_function
striiformis_Gene19025	GO:0015074	DNA integration	biological_process
striiformis_Gene19025	GO:0008233	peptidase activity	molecular_function
striiformis_Gene19025	GO:0016779	nucleotidyltransferase activity	molecular_function
striiformis_Gene19025	GO:0004518	nuclease activity	molecular_function
striiformis_Gene19025	GO:0004190	aspartic-type endopeptidase activity	molecular_function
striiformis_Gene19025	GO:0003676	nucleic acid binding	molecular_function
striiformis_Gene19025	GO:0003964	RNA-directed DNA polymerase activity	molecular_function
striiformis_Gene19025	GO:0046872	metal ion binding	molecular_function
striiformis_Gene19025	GO:0016787	hydrolase activity	molecular_function
striiformis_Gene19025	GO:0006508	proteolysis	biological_process
striiformis_Gene19025	GO:0090305	nucleic acid phosphodiester bond hydrolysis	biological_process
striiformis_Gene19025	GO:0008270	zinc ion binding	molecular_function
striiformis_Gene19025	GO:0016740	transferase activity	molecular_function
striiformis_Gene19025	GO:0004519	endonuclease activity	molecular_function
striiformis_Gene28529	GO:0005856	cytoskeleton	cellular_component
striiformis_Gene28529	GO:0005524	ATP binding	molecular_function
striiformis_Gene28529	GO:0000166	nucleotide binding	molecular_function
striiformis_Gene28529	GO:0005737	cytoplasm	cellular_component
striiformis_Gene2749	GO:0015074	DNA integration	biological_process
striiformis_Gene2749	GO:0075713	establishment of integrated proviral latency	biological_process
striiformis_Gene2749	GO:0008152	metabolic process	biological_process
striiformis_Gene2749	GO:0004523	ribonuclease H activity	molecular_function
striiformis_Gene2749	GO:0016779	nucleotidyltransferase activity	molecular_function
striiformis_Gene2749	GO:0003824	catalytic activity	molecular_function
striiformis_Gene2749	GO:0004518	nuclease activity	molecular_function
striiformis_Gene2749	GO:0003676	nucleic acid binding	molecular_function
striiformis_Gene2749	GO:0003964	RNA-directed DNA polymerase activity	molecular_function
striiformis_Gene2749	GO:0016787	hydrolase activity	molecular_function
striiformis_Gene2749	GO:0090305	nucleic acid phosphodiester bond hydrolysis	biological_process
striiformis_Gene2749	GO:0016740	transferase activity	molecular_function
striiformis_Gene2749	GO:0004519	endonuclease activity	molecular_function
striiformis_Gene2749	GO:0006310	DNA recombination	biological_process
striiformis_Gene2749	GO:0046718	viral entry into host cell	biological_process
striiformis_Gene8373	GO:0032329	serine transport	biological_process
striiformis_Gene8373	GO:0016020	membrane	cellular_component
striiformis_Gene8373	GO:0015826	threonine transport	biological_process
striiformis_Gene8373	GO:0006810	transport	biological_process
striiformis_Gene8373	GO:0017153	sodium:dicarboxylate symporter activity	molecular_function
striiformis_Gene8373	GO:0015565	threonine efflux transmembrane transporter activity	molecular_function
striiformis_Gene8373	GO:0015293	symporter activity	molecular_function
striiformis_Gene8373	GO:0022889	serine transmembrane transporter activity	molecular_function
striiformis_Gene8373	GO:0006835	dicarboxylic acid transport	biological_process
striiformis_Gene8373	GO:0006865	amino acid transport	biological_process
striiformis_Gene8373	GO:0016021	integral to membrane	cellular_component
striiformis_Gene8373	GO:0003333	amino acid transmembrane transport	biological_process
striiformis_Gene8373	GO:0005886	plasma membrane	cellular_component
striiformis_Gene8373	GO:0015171	amino acid transmembrane transporter activity	molecular_function
striiformis_Gene1106	GO:0005634	nucleus	cellular_component
striiformis_Gene1106	GO:0003677	DNA binding	molecular_function
striiformis_Gene1106	GO:0006338	chromatin remodeling	biological_process
striiformis_Gene1106	GO:0006281	DNA repair	biological_process
striiformis_Gene1106	GO:0006355	regulation of transcription, DNA-dependent	biological_process
striiformis_Gene1106	GO:0034724	DNA replication-independent nucleosome organization	biological_process
striiformis_Gene1106	GO:0006351	transcription, DNA-dependent	biological_process
striiformis_Gene1106	GO:0005694	chromosome	cellular_component
striiformis_Gene1106	GO:0070898	RNA polymerase III transcriptional preinitiation complex assembly	biological_process
striiformis_Gene1106	GO:0006366	transcription from RNA polymerase II promoter	biological_process
striiformis_Gene1106	GO:0031491	nucleosome binding	molecular_function
striiformis_Gene1106	GO:0043565	sequence-specific DNA binding	molecular_function
striiformis_Gene1106	GO:0006974	response to DNA damage stimulus	biological_process
striiformis_Gene1106	GO:0008301	DNA binding, bending	molecular_function
striiformis_Gene1106	GO:0051123	RNA polymerase II transcriptional preinitiation complex assembly	biological_process
striiformis_Gene1106	GO:0032301	MutSalpha complex	cellular_component
striiformis_Gene19706	GO:0006886	intracellular protein transport	biological_process
striiformis_Gene19706	GO:0006810	transport	biological_process
striiformis_Gene19706	GO:0005643	nuclear pore	cellular_component
striiformis_Gene19706	GO:0005634	nucleus	cellular_component
striiformis_Gene19706	GO:0008565	protein transporter activity	molecular_function
striiformis_Gene19706	GO:0015031	protein transport	biological_process
striiformis_Gene19706	GO:0005737	cytoplasm	cellular_component
striiformis_Gene19994	GO:0016020	membrane	cellular_component
striiformis_Gene19994	GO:0010008	endosome membrane	cellular_component
striiformis_Gene19994	GO:0006810	transport	biological_process
striiformis_Gene19994	GO:0005768	endosome	cellular_component
striiformis_Gene19994	GO:0005794	Golgi apparatus	cellular_component
striiformis_Gene19994	GO:0015031	protein transport	biological_process
striiformis_Gene14186	GO:0016020	membrane	cellular_component
striiformis_Gene14186	GO:0006810	transport	biological_process
striiformis_Gene14186	GO:0005783	endoplasmic reticulum	cellular_component
striiformis_Gene14186	GO:0016192	vesicle-mediated transport	biological_process
striiformis_Gene14186	GO:0000139	Golgi membrane	cellular_component
striiformis_Gene14186	GO:0005794	Golgi apparatus	cellular_component
striiformis_Gene14186	GO:0016021	integral to membrane	cellular_component
striiformis_Gene14186	GO:0005789	endoplasmic reticulum membrane	cellular_component
striiformis_Gene14186	GO:0015031	protein transport	biological_process
striiformis_Gene24329	GO:0004180	carboxypeptidase activity	molecular_function
striiformis_Gene24329	GO:0016787	hydrolase activity	molecular_function
striiformis_Gene24329	GO:0008233	peptidase activity	molecular_function
striiformis_Gene24329	GO:0006508	proteolysis	biological_process
striiformis_Gene24329	GO:0004185	serine-type carboxypeptidase activity	molecular_function
striiformis_Gene7874	GO:0050019	L-arabinitol 4-dehydrogenase activity	molecular_function
striiformis_Gene7874	GO:0046872	metal ion binding	molecular_function
striiformis_Gene7874	GO:0019568	arabinose catabolic process	biological_process
striiformis_Gene7874	GO:0000166	nucleotide binding	molecular_function
striiformis_Gene7874	GO:0008270	zinc ion binding	molecular_function
striiformis_Gene7874	GO:0005975	carbohydrate metabolic process	biological_process
striiformis_Gene7874	GO:0019569	L-arabinose catabolic process to xylulose 5-phosphate	biological_process
striiformis_Gene7874	GO:0055114	oxidation-reduction process	biological_process
striiformis_Gene7874	GO:0016491	oxidoreductase activity	molecular_function
striiformis_Gene2903	GO:0016020	membrane	cellular_component
striiformis_Gene2903	GO:0030259	lipid glycosylation	biological_process
striiformis_Gene2903	GO:0016758	transferase activity, transferring hexosyl groups	molecular_function
striiformis_Gene2903	GO:0005737	cytoplasm	cellular_component
striiformis_Gene2903	GO:0008202	steroid metabolic process	biological_process
striiformis_Gene2903	GO:0005975	carbohydrate metabolic process	biological_process
striiformis_Gene2903	GO:0006914	autophagy	biological_process
striiformis_Gene2903	GO:0015031	protein transport	biological_process
striiformis_Gene2903	GO:0006694	steroid biosynthetic process	biological_process
striiformis_Gene2903	GO:0006810	transport	biological_process
striiformis_Gene2903	GO:0016126	sterol biosynthetic process	biological_process
striiformis_Gene2903	GO:0008152	metabolic process	biological_process
striiformis_Gene2903	GO:0016906	sterol 3-beta-glucosyltransferase activity	molecular_function
striiformis_Gene2903	GO:0005543	phospholipid binding	molecular_function
striiformis_Gene2903	GO:0016757	transferase activity, transferring glycosyl groups	molecular_function
striiformis_Gene2903	GO:0016740	transferase activity	molecular_function
striiformis_Gene2903	GO:0006629	lipid metabolic process	biological_process
striiformis_Gene4281	GO:0003677	DNA binding	molecular_function
striiformis_Gene4281	GO:0006281	DNA repair	biological_process
striiformis_Gene4281	GO:0005524	ATP binding	molecular_function
striiformis_Gene4281	GO:0006260	DNA replication	biological_process
striiformis_Gene4281	GO:0005622	intracellular	cellular_component
striiformis_Gene4281	GO:0004386	helicase activity	molecular_function
striiformis_Gene4281	GO:0003824	catalytic activity	molecular_function
striiformis_Gene4281	GO:0009432	SOS response	biological_process
striiformis_Gene4281	GO:0008026	ATP-dependent helicase activity	molecular_function
striiformis_Gene4281	GO:0004003	ATP-dependent DNA helicase activity	molecular_function
striiformis_Gene4281	GO:0003676	nucleic acid binding	molecular_function
striiformis_Gene4281	GO:0016787	hydrolase activity	molecular_function
striiformis_Gene4281	GO:0000166	nucleotide binding	molecular_function
striiformis_Gene4281	GO:0043140	ATP-dependent 3'-5' DNA helicase activity	molecular_function
striiformis_Gene4281	GO:0044237	cellular metabolic process	biological_process
striiformis_Gene4281	GO:0006310	DNA recombination	biological_process
striiformis_Gene7364	GO:0016787	hydrolase activity	molecular_function
striiformis_Gene7364	GO:0004091	carboxylesterase activity	molecular_function
striiformis_Gene7364	GO:0004104	cholinesterase activity	molecular_function
striiformis_Gene21264	GO:0003677	DNA binding	molecular_function
striiformis_Gene21264	GO:0032196	transposition	biological_process
striiformis_Gene21264	GO:0006310	DNA recombination	biological_process
striiformis_Gene21264	GO:0046983	protein dimerization activity	molecular_function
striiformis_Gene21264	GO:0003676	nucleic acid binding	molecular_function
striiformis_Gene12231	GO:0015074	DNA integration	biological_process
striiformis_Gene12231	GO:0008233	peptidase activity	molecular_function
striiformis_Gene12231	GO:0016779	nucleotidyltransferase activity	molecular_function
striiformis_Gene12231	GO:0004518	nuclease activity	molecular_function
striiformis_Gene12231	GO:0004190	aspartic-type endopeptidase activity	molecular_function
striiformis_Gene12231	GO:0003676	nucleic acid binding	molecular_function
striiformis_Gene12231	GO:0003964	RNA-directed DNA polymerase activity	molecular_function
striiformis_Gene12231	GO:0046872	metal ion binding	molecular_function
striiformis_Gene12231	GO:0016787	hydrolase activity	molecular_function
striiformis_Gene12231	GO:0006508	proteolysis	biological_process
striiformis_Gene12231	GO:0090305	nucleic acid phosphodiester bond hydrolysis	biological_process
striiformis_Gene12231	GO:0008270	zinc ion binding	molecular_function
striiformis_Gene12231	GO:0016740	transferase activity	molecular_function
striiformis_Gene12231	GO:0004519	endonuclease activity	molecular_function
striiformis_Gene26225	GO:0042952	beta-ketoadipate pathway	biological_process
striiformis_Gene26225	GO:0019439	aromatic compound catabolic process	biological_process
striiformis_Gene26225	GO:0016787	hydrolase activity	molecular_function
striiformis_Gene26225	GO:0047570	3-oxoadipate enol-lactonase activity	molecular_function
striiformis_Gene7289	GO:0023014	signal transduction by phosphorylation	biological_process
striiformis_Gene7289	GO:0009882	blue light photoreceptor activity	molecular_function
striiformis_Gene7289	GO:0016310	phosphorylation	biological_process
striiformis_Gene7289	GO:0005524	ATP binding	molecular_function
striiformis_Gene7289	GO:0009637	response to blue light	biological_process
striiformis_Gene7289	GO:0006355	regulation of transcription, DNA-dependent	biological_process
striiformis_Gene7289	GO:0009785	blue light signaling pathway	biological_process
striiformis_Gene7289	GO:0005737	cytoplasm	cellular_component
striiformis_Gene7289	GO:0000160	phosphorelay signal transduction system	biological_process
striiformis_Gene7289	GO:0000166	nucleotide binding	molecular_function
striiformis_Gene7289	GO:0004672	protein kinase activity	molecular_function
striiformis_Gene7289	GO:0050896	response to stimulus	biological_process
striiformis_Gene7289	GO:0009898	internal side of plasma membrane	cellular_component
striiformis_Gene7289	GO:0009903	chloroplast avoidance movement	biological_process
striiformis_Gene7289	GO:0004871	signal transducer activity	molecular_function
striiformis_Gene7289	GO:0010155	regulation of proton transport	biological_process
striiformis_Gene7289	GO:0009881	photoreceptor activity	molecular_function
striiformis_Gene7289	GO:0009904	chloroplast accumulation movement	biological_process
striiformis_Gene7289	GO:0007165	signal transduction	biological_process
striiformis_Gene7289	GO:0016301	kinase activity	molecular_function
striiformis_Gene7289	GO:0006468	protein phosphorylation	biological_process
striiformis_Gene7289	GO:0018298	protein-chromophore linkage	biological_process
striiformis_Gene7289	GO:0005773	vacuole	cellular_component
striiformis_Gene7289	GO:0010362	negative regulation of anion channel activity by blue light	biological_process
striiformis_Gene7289	GO:0000155	phosphorelay sensor kinase activity	molecular_function
striiformis_Gene7289	GO:0004674	protein serine/threonine kinase activity	molecular_function
striiformis_Gene7289	GO:0016740	transferase activity	molecular_function
striiformis_Gene7289	GO:0010119	regulation of stomatal movement	biological_process
striiformis_Gene7289	GO:0009638	phototropism	biological_process
striiformis_Gene7289	GO:0016772	transferase activity, transferring phosphorus-containing groups	molecular_function
striiformis_Gene17352	GO:0015074	DNA integration	biological_process
striiformis_Gene17352	GO:0008233	peptidase activity	molecular_function
striiformis_Gene17352	GO:0016779	nucleotidyltransferase activity	molecular_function
striiformis_Gene17352	GO:0004518	nuclease activity	molecular_function
striiformis_Gene17352	GO:0004190	aspartic-type endopeptidase activity	molecular_function
striiformis_Gene17352	GO:0003676	nucleic acid binding	molecular_function
striiformis_Gene17352	GO:0003964	RNA-directed DNA polymerase activity	molecular_function
striiformis_Gene17352	GO:0046872	metal ion binding	molecular_function
striiformis_Gene17352	GO:0016787	hydrolase activity	molecular_function
striiformis_Gene17352	GO:0006508	proteolysis	biological_process
striiformis_Gene17352	GO:0090305	nucleic acid phosphodiester bond hydrolysis	biological_process
striiformis_Gene17352	GO:0008270	zinc ion binding	molecular_function
striiformis_Gene17352	GO:0016740	transferase activity	molecular_function
striiformis_Gene17352	GO:0004519	endonuclease activity	molecular_function
striiformis_Gene8370	GO:0016705	oxidoreductase activity, acting on paired donors, with incorporation or reduction of molecular oxygen	molecular_function
striiformis_Gene8370	GO:0055114	oxidation-reduction process	biological_process
striiformis_Gene26464	GO:0016787	hydrolase activity	molecular_function
striiformis_Gene26464	GO:0008233	peptidase activity	molecular_function
striiformis_Gene26464	GO:0006508	proteolysis	biological_process
striiformis_Gene26464	GO:0005576	extracellular region	cellular_component
striiformis_Gene26464	GO:0004190	aspartic-type endopeptidase activity	molecular_function
striiformis_Gene23868	GO:0004180	carboxypeptidase activity	molecular_function
striiformis_Gene23868	GO:0016787	hydrolase activity	molecular_function
striiformis_Gene23868	GO:0008233	peptidase activity	molecular_function
striiformis_Gene23868	GO:0006508	proteolysis	biological_process
striiformis_Gene23868	GO:0004185	serine-type carboxypeptidase activity	molecular_function
striiformis_Gene7363	GO:0016787	hydrolase activity	molecular_function
striiformis_Gene7363	GO:0004091	carboxylesterase activity	molecular_function
striiformis_Gene7363	GO:0004104	cholinesterase activity	molecular_function
striiformis_Gene12673	GO:0016020	membrane	cellular_component
striiformis_Gene12673	GO:0006810	transport	biological_process
striiformis_Gene12673	GO:0055085	transmembrane transport	biological_process
striiformis_Gene12673	GO:0005524	ATP binding	molecular_function
striiformis_Gene12673	GO:0042626	ATPase activity, coupled to transmembrane movement of substances	molecular_function
striiformis_Gene12673	GO:0006811	ion transport	biological_process
striiformis_Gene12673	GO:0055072	iron ion homeostasis	biological_process
striiformis_Gene12673	GO:0000166	nucleotide binding	molecular_function
striiformis_Gene12673	GO:0017111	nucleoside-triphosphatase activity	molecular_function
striiformis_Gene12673	GO:0016021	integral to membrane	cellular_component
striiformis_Gene12673	GO:0005743	mitochondrial inner membrane	cellular_component
striiformis_Gene12673	GO:0006200	ATP catabolic process	biological_process
striiformis_Gene12673	GO:0005739	mitochondrion	cellular_component
striiformis_Gene12673	GO:0016887	ATPase activity	molecular_function
striiformis_Gene12523	GO:0003677	DNA binding	molecular_function
striiformis_Gene12523	GO:0032196	transposition	biological_process
striiformis_Gene12523	GO:0006310	DNA recombination	biological_process
striiformis_Gene12523	GO:0046983	protein dimerization activity	molecular_function
striiformis_Gene12523	GO:0003676	nucleic acid binding	molecular_function
striiformis_Gene26734	GO:0006810	transport	biological_process
striiformis_Gene26734	GO:0005622	intracellular	cellular_component
striiformis_Gene26734	GO:0015031	protein transport	biological_process
striiformis_Gene26734	GO:0005737	cytoplasm	cellular_component
striiformis_Gene27243	GO:0006397	mRNA processing	biological_process
striiformis_Gene27243	GO:0004652	polynucleotide adenylyltransferase activity	molecular_function
striiformis_Gene27243	GO:0030154	cell differentiation	biological_process
striiformis_Gene27243	GO:0005524	ATP binding	molecular_function
striiformis_Gene27243	GO:0048477	oogenesis	biological_process
striiformis_Gene27243	GO:0043631	RNA polyadenylation	biological_process
striiformis_Gene27243	GO:0016779	nucleotidyltransferase activity	molecular_function
striiformis_Gene27243	GO:0005737	cytoplasm	cellular_component
striiformis_Gene27243	GO:0046872	metal ion binding	molecular_function
striiformis_Gene27243	GO:0000166	nucleotide binding	molecular_function
striiformis_Gene27243	GO:0007275	multicellular organismal development	biological_process
striiformis_Gene27243	GO:0016740	transferase activity	molecular_function
striiformis_Gene8057	GO:0006457	protein folding	biological_process
striiformis_Gene8057	GO:0005759	mitochondrial matrix	cellular_component
striiformis_Gene8057	GO:0051087	chaperone binding	molecular_function
striiformis_Gene8057	GO:0005739	mitochondrion	cellular_component
striiformis_Gene8057	GO:0000774	adenyl-nucleotide exchange factor activity	molecular_function
striiformis_Gene8057	GO:0042803	protein homodimerization activity	molecular_function
striiformis_Gene4194	GO:0046872	metal ion binding	molecular_function
striiformis_Gene4194	GO:0009072	aromatic amino acid family metabolic process	biological_process
striiformis_Gene4194	GO:0019835	cytolysis	biological_process
striiformis_Gene4194	GO:0016701	oxidoreductase activity, acting on single donors with incorporation of molecular oxygen	molecular_function
striiformis_Gene4194	GO:0003868	4-hydroxyphenylpyruvate dioxygenase activity	molecular_function
striiformis_Gene4194	GO:0044179	hemolysis in other organism	biological_process
striiformis_Gene4194	GO:0055114	oxidation-reduction process	biological_process
striiformis_Gene18127	GO:0008152	metabolic process	biological_process
striiformis_Gene18127	GO:0000166	nucleotide binding	molecular_function
striiformis_Gene18127	GO:0055114	oxidation-reduction process	biological_process
striiformis_Gene18127	GO:0016491	oxidoreductase activity	molecular_function
striiformis_Gene28502	GO:0003677	DNA binding	molecular_function
striiformis_Gene28502	GO:0032196	transposition	biological_process
striiformis_Gene28502	GO:0006310	DNA recombination	biological_process
striiformis_Gene28502	GO:0046983	protein dimerization activity	molecular_function
striiformis_Gene28502	GO:0003676	nucleic acid binding	molecular_function
striiformis_Gene20426	GO:0016020	membrane	cellular_component
striiformis_Gene20426	GO:0007369	gastrulation	biological_process
striiformis_Gene20426	GO:0034067	protein localization to Golgi apparatus	biological_process
striiformis_Gene20426	GO:0042147	retrograde transport, endosome to Golgi	biological_process
striiformis_Gene20426	GO:0005622	intracellular	cellular_component
striiformis_Gene20426	GO:0005802	trans-Golgi network	cellular_component
striiformis_Gene20426	GO:0043001	Golgi to plasma membrane protein transport	biological_process
striiformis_Gene20426	GO:0000166	nucleotide binding	molecular_function
striiformis_Gene20426	GO:0005794	Golgi apparatus	cellular_component
striiformis_Gene20426	GO:0007264	small GTPase mediated signal transduction	biological_process
striiformis_Gene20426	GO:0005525	GTP binding	molecular_function
striiformis_Gene11462	GO:0005634	nucleus	cellular_component
striiformis_Gene11462	GO:0003677	DNA binding	molecular_function
striiformis_Gene11462	GO:0006351	transcription, DNA-dependent	biological_process
striiformis_Gene11462	GO:0006352	DNA-dependent transcription, initiation	biological_process
striiformis_Gene2421	GO:0006810	transport	biological_process
striiformis_Gene2421	GO:0006397	mRNA processing	biological_process
striiformis_Gene2421	GO:0005634	nucleus	cellular_component
striiformis_Gene2421	GO:0003723	RNA binding	molecular_function
striiformis_Gene2421	GO:0006417	regulation of translation	biological_process
striiformis_Gene2421	GO:0005737	cytoplasm	cellular_component
striiformis_Gene2421	GO:0051028	mRNA transport	biological_process
striiformis_Gene2421	GO:0003676	nucleic acid binding	molecular_function
striiformis_Gene2421	GO:0000166	nucleotide binding	molecular_function
striiformis_Gene11042	GO:0004830	tryptophan-tRNA ligase activity	molecular_function
striiformis_Gene11042	GO:0005524	ATP binding	molecular_function
striiformis_Gene11042	GO:0005737	cytoplasm	cellular_component
striiformis_Gene11042	GO:0016874	ligase activity	molecular_function
striiformis_Gene11042	GO:0000166	nucleotide binding	molecular_function
striiformis_Gene11042	GO:0006418	tRNA aminoacylation for protein translation	biological_process
striiformis_Gene11042	GO:0006436	tryptophanyl-tRNA aminoacylation	biological_process
striiformis_Gene11042	GO:0006412	translation	biological_process
striiformis_Gene11042	GO:0004812	aminoacyl-tRNA ligase activity	molecular_function
striiformis_Gene16753	GO:0003677	DNA binding	molecular_function
striiformis_Gene16753	GO:0032196	transposition	biological_process
striiformis_Gene16753	GO:0006310	DNA recombination	biological_process
striiformis_Gene16753	GO:0046983	protein dimerization activity	molecular_function
striiformis_Gene16753	GO:0003676	nucleic acid binding	molecular_function
striiformis_Gene2206	GO:0070526	threonylcarbamoyladenosine biosynthetic process	biological_process
striiformis_Gene2206	GO:0004222	metalloendopeptidase activity	molecular_function
striiformis_Gene2206	GO:0005737	cytoplasm	cellular_component
striiformis_Gene2206	GO:0008033	tRNA processing	biological_process
striiformis_Gene16216	GO:0008686	3,4-dihydroxy-2-butanone-4-phosphate synthase activity	molecular_function
striiformis_Gene16216	GO:0046872	metal ion binding	molecular_function
striiformis_Gene16216	GO:0016829	lyase activity	molecular_function
striiformis_Gene16216	GO:0009231	riboflavin biosynthetic process	biological_process
striiformis_Gene20534	GO:0006397	mRNA processing	biological_process
striiformis_Gene20534	GO:0005634	nucleus	cellular_component
striiformis_Gene20534	GO:0007059	chromosome segregation	biological_process
striiformis_Gene20534	GO:0051301	cell division	biological_process
striiformis_Gene20534	GO:0007049	cell cycle	biological_process
striiformis_Gene20534	GO:0007067	mitosis	biological_process
striiformis_Gene25907	GO:0005758	mitochondrial intermembrane space	cellular_component
striiformis_Gene25907	GO:0005739	mitochondrion	cellular_component
striiformis_Gene25907	GO:0005737	cytoplasm	cellular_component
striiformis_Gene2345	GO:0005840	ribosome	cellular_component
striiformis_Gene2345	GO:0005622	intracellular	cellular_component
striiformis_Gene2345	GO:0006414	translational elongation	biological_process
striiformis_Gene2345	GO:0005737	cytoplasm	cellular_component
striiformis_Gene2345	GO:0030529	ribonucleoprotein complex	cellular_component
striiformis_Gene2345	GO:0006631	fatty acid metabolic process	biological_process
striiformis_Gene2345	GO:0003735	structural constituent of ribosome	molecular_function
striiformis_Gene2345	GO:0006633	fatty acid biosynthetic process	biological_process
striiformis_Gene2345	GO:0000036	ACP phosphopantetheine attachment site binding involved in fatty acid biosynthetic process	molecular_function
striiformis_Gene2345	GO:0008610	lipid biosynthetic process	biological_process
striiformis_Gene2345	GO:0006629	lipid metabolic process	biological_process
striiformis_Gene22522	GO:0005634	nucleus	cellular_component
striiformis_Gene22522	GO:0003677	DNA binding	molecular_function
striiformis_Gene22522	GO:0006281	DNA repair	biological_process
striiformis_Gene22522	GO:0005524	ATP binding	molecular_function
striiformis_Gene22522	GO:0004386	helicase activity	molecular_function
striiformis_Gene22522	GO:0003676	nucleic acid binding	molecular_function
striiformis_Gene22522	GO:0016787	hydrolase activity	molecular_function
striiformis_Gene22522	GO:0000166	nucleotide binding	molecular_function
striiformis_Gene22522	GO:0006974	response to DNA damage stimulus	biological_process
striiformis_Gene10763	GO:0008289	lipid binding	molecular_function
striiformis_Gene10763	GO:0005576	extracellular region	cellular_component
striiformis_Gene610	GO:0016020	membrane	cellular_component
striiformis_Gene610	GO:0030259	lipid glycosylation	biological_process
striiformis_Gene610	GO:0016758	transferase activity, transferring hexosyl groups	molecular_function
striiformis_Gene610	GO:0005737	cytoplasm	cellular_component
striiformis_Gene610	GO:0008202	steroid metabolic process	biological_process
striiformis_Gene610	GO:0005975	carbohydrate metabolic process	biological_process
striiformis_Gene610	GO:0006914	autophagy	biological_process
striiformis_Gene610	GO:0015031	protein transport	biological_process
striiformis_Gene610	GO:0006694	steroid biosynthetic process	biological_process
striiformis_Gene610	GO:0006810	transport	biological_process
striiformis_Gene610	GO:0016126	sterol biosynthetic process	biological_process
striiformis_Gene610	GO:0008152	metabolic process	biological_process
striiformis_Gene610	GO:0016906	sterol 3-beta-glucosyltransferase activity	molecular_function
striiformis_Gene610	GO:0005543	phospholipid binding	molecular_function
striiformis_Gene610	GO:0016757	transferase activity, transferring glycosyl groups	molecular_function
striiformis_Gene610	GO:0016740	transferase activity	molecular_function
striiformis_Gene610	GO:0006629	lipid metabolic process	biological_process
striiformis_Gene1064	GO:0015074	DNA integration	biological_process
striiformis_Gene1064	GO:0008233	peptidase activity	molecular_function
striiformis_Gene1064	GO:0016779	nucleotidyltransferase activity	molecular_function
striiformis_Gene1064	GO:0004518	nuclease activity	molecular_function
striiformis_Gene1064	GO:0004190	aspartic-type endopeptidase activity	molecular_function
striiformis_Gene1064	GO:0003676	nucleic acid binding	molecular_function
striiformis_Gene1064	GO:0003964	RNA-directed DNA polymerase activity	molecular_function
striiformis_Gene1064	GO:0046872	metal ion binding	molecular_function
striiformis_Gene1064	GO:0016787	hydrolase activity	molecular_function
striiformis_Gene1064	GO:0006508	proteolysis	biological_process
striiformis_Gene1064	GO:0090305	nucleic acid phosphodiester bond hydrolysis	biological_process
striiformis_Gene1064	GO:0008270	zinc ion binding	molecular_function
striiformis_Gene1064	GO:0016740	transferase activity	molecular_function
striiformis_Gene1064	GO:0004519	endonuclease activity	molecular_function
striiformis_Gene7272	GO:0003677	DNA binding	molecular_function
striiformis_Gene7272	GO:0006281	DNA repair	biological_process
striiformis_Gene7272	GO:0006260	DNA replication	biological_process
striiformis_Gene7272	GO:0016779	nucleotidyltransferase activity	molecular_function
striiformis_Gene7272	GO:0003824	catalytic activity	molecular_function
striiformis_Gene7272	GO:0005737	cytoplasm	cellular_component
striiformis_Gene7272	GO:0003676	nucleic acid binding	molecular_function
striiformis_Gene7272	GO:0008408	3'-5' exonuclease activity	molecular_function
striiformis_Gene7272	GO:0003887	DNA-directed DNA polymerase activity	molecular_function
striiformis_Gene7272	GO:0016740	transferase activity	molecular_function
striiformis_Gene7272	GO:0006974	response to DNA damage stimulus	biological_process
striiformis_Gene28100	GO:0015074	DNA integration	biological_process
striiformis_Gene28100	GO:0008233	peptidase activity	molecular_function
striiformis_Gene28100	GO:0016779	nucleotidyltransferase activity	molecular_function
striiformis_Gene28100	GO:0004518	nuclease activity	molecular_function
striiformis_Gene28100	GO:0004190	aspartic-type endopeptidase activity	molecular_function
striiformis_Gene28100	GO:0003676	nucleic acid binding	molecular_function
striiformis_Gene28100	GO:0003964	RNA-directed DNA polymerase activity	molecular_function
striiformis_Gene28100	GO:0046872	metal ion binding	molecular_function
striiformis_Gene28100	GO:0016787	hydrolase activity	molecular_function
striiformis_Gene28100	GO:0006508	proteolysis	biological_process
striiformis_Gene28100	GO:0090305	nucleic acid phosphodiester bond hydrolysis	biological_process
striiformis_Gene28100	GO:0008270	zinc ion binding	molecular_function
striiformis_Gene28100	GO:0016740	transferase activity	molecular_function
striiformis_Gene28100	GO:0004519	endonuclease activity	molecular_function
striiformis_Gene14196	GO:0016020	membrane	cellular_component
striiformis_Gene14196	GO:0005783	endoplasmic reticulum	cellular_component
striiformis_Gene14196	GO:0008233	peptidase activity	molecular_function
striiformis_Gene14196	GO:0008236	serine-type peptidase activity	molecular_function
striiformis_Gene14196	GO:0006465	signal peptide processing	biological_process
striiformis_Gene14196	GO:0006508	proteolysis	biological_process
striiformis_Gene14196	GO:0016787	hydrolase activity	molecular_function
striiformis_Gene14196	GO:0016021	integral to membrane	cellular_component
striiformis_Gene14196	GO:0005789	endoplasmic reticulum membrane	cellular_component
striiformis_Gene3358	GO:0005634	nucleus	cellular_component
striiformis_Gene3358	GO:0006260	DNA replication	biological_process
striiformis_Gene5401	GO:0005634	nucleus	cellular_component
striiformis_Gene5401	GO:0006355	regulation of transcription, DNA-dependent	biological_process
striiformis_Gene5401	GO:0006351	transcription, DNA-dependent	biological_process
striiformis_Gene5401	GO:0016568	chromatin modification	biological_process
striiformis_Gene20363	GO:0015074	DNA integration	biological_process
striiformis_Gene20363	GO:0008233	peptidase activity	molecular_function
striiformis_Gene20363	GO:0016779	nucleotidyltransferase activity	molecular_function
striiformis_Gene20363	GO:0004518	nuclease activity	molecular_function
striiformis_Gene20363	GO:0004190	aspartic-type endopeptidase activity	molecular_function
striiformis_Gene20363	GO:0003676	nucleic acid binding	molecular_function
striiformis_Gene20363	GO:0003964	RNA-directed DNA polymerase activity	molecular_function
striiformis_Gene20363	GO:0046872	metal ion binding	molecular_function
striiformis_Gene20363	GO:0016787	hydrolase activity	molecular_function
striiformis_Gene20363	GO:0006508	proteolysis	biological_process
striiformis_Gene20363	GO:0090305	nucleic acid phosphodiester bond hydrolysis	biological_process
striiformis_Gene20363	GO:0008270	zinc ion binding	molecular_function
striiformis_Gene20363	GO:0016740	transferase activity	molecular_function
striiformis_Gene20363	GO:0004519	endonuclease activity	molecular_function
striiformis_Gene16441	GO:0006810	transport	biological_process
striiformis_Gene16441	GO:0006869	lipid transport	biological_process
striiformis_Gene26630	GO:0006397	mRNA processing	biological_process
striiformis_Gene26630	GO:0006396	RNA processing	biological_process
striiformis_Gene26630	GO:0005634	nucleus	cellular_component
striiformis_Gene26630	GO:0005681	spliceosomal complex	cellular_component
striiformis_Gene26630	GO:0005622	intracellular	cellular_component
striiformis_Gene26630	GO:0008380	RNA splicing	biological_process
striiformis_Gene26630	GO:0007049	cell cycle	biological_process
striiformis_Gene1043	GO:0015074	DNA integration	biological_process
striiformis_Gene1043	GO:0008233	peptidase activity	molecular_function
striiformis_Gene1043	GO:0016779	nucleotidyltransferase activity	molecular_function
striiformis_Gene1043	GO:0004518	nuclease activity	molecular_function
striiformis_Gene1043	GO:0004190	aspartic-type endopeptidase activity	molecular_function
striiformis_Gene1043	GO:0003676	nucleic acid binding	molecular_function
striiformis_Gene1043	GO:0003964	RNA-directed DNA polymerase activity	molecular_function
striiformis_Gene1043	GO:0046872	metal ion binding	molecular_function
striiformis_Gene1043	GO:0016787	hydrolase activity	molecular_function
striiformis_Gene1043	GO:0006508	proteolysis	biological_process
striiformis_Gene1043	GO:0090305	nucleic acid phosphodiester bond hydrolysis	biological_process
striiformis_Gene1043	GO:0008270	zinc ion binding	molecular_function
striiformis_Gene1043	GO:0016740	transferase activity	molecular_function
striiformis_Gene1043	GO:0004519	endonuclease activity	molecular_function
striiformis_Gene7293	GO:0004252	serine-type endopeptidase activity	molecular_function
striiformis_Gene7293	GO:0016787	hydrolase activity	molecular_function
striiformis_Gene7293	GO:0008233	peptidase activity	molecular_function
striiformis_Gene7293	GO:0006508	proteolysis	biological_process
striiformis_Gene7293	GO:0005576	extracellular region	cellular_component
striiformis_Gene7293	GO:0003824	catalytic activity	molecular_function
striiformis_Gene7293	GO:0008236	serine-type peptidase activity	molecular_function
striiformis_Gene2006	GO:0000166	nucleotide binding	molecular_function
striiformis_Gene2006	GO:0017111	nucleoside-triphosphatase activity	molecular_function
striiformis_Gene24183	GO:0016020	membrane	cellular_component
striiformis_Gene24183	GO:0006486	protein glycosylation	biological_process
striiformis_Gene24183	GO:0016757	transferase activity, transferring glycosyl groups	molecular_function
striiformis_Gene24183	GO:0005794	Golgi apparatus	cellular_component
striiformis_Gene24183	GO:0016021	integral to membrane	cellular_component
striiformis_Gene24183	GO:0016740	transferase activity	molecular_function
striiformis_Gene24183	GO:0000139	Golgi membrane	cellular_component
striiformis_Gene1172	GO:0016787	hydrolase activity	molecular_function
striiformis_Gene1172	GO:0008803	bis(5'-nucleosyl)-tetraphosphatase (symmetrical) activity	molecular_function
striiformis_Gene19348	GO:0008652	cellular amino acid biosynthetic process	biological_process
striiformis_Gene19348	GO:0005524	ATP binding	molecular_function
striiformis_Gene19348	GO:0006543	glutamine catabolic process	biological_process
striiformis_Gene19348	GO:0006526	arginine biosynthetic process	biological_process
striiformis_Gene19348	GO:0070409	carbamoyl phosphate biosynthetic process	biological_process
striiformis_Gene19348	GO:0005737	cytoplasm	cellular_component
striiformis_Gene19348	GO:0004088	carbamoyl-phosphate synthase (glutamine-hydrolyzing) activity	molecular_function
striiformis_Gene19348	GO:0016874	ligase activity	molecular_function
striiformis_Gene19348	GO:0006541	glutamine metabolic process	biological_process
striiformis_Gene19348	GO:0000166	nucleotide binding	molecular_function
striiformis_Gene19348	GO:0005739	mitochondrion	cellular_component
striiformis_Gene16908	GO:0015074	DNA integration	biological_process
striiformis_Gene16908	GO:0008233	peptidase activity	molecular_function
striiformis_Gene16908	GO:0016779	nucleotidyltransferase activity	molecular_function
striiformis_Gene16908	GO:0004518	nuclease activity	molecular_function
striiformis_Gene16908	GO:0004190	aspartic-type endopeptidase activity	molecular_function
striiformis_Gene16908	GO:0003676	nucleic acid binding	molecular_function
striiformis_Gene16908	GO:0003964	RNA-directed DNA polymerase activity	molecular_function
striiformis_Gene16908	GO:0046872	metal ion binding	molecular_function
striiformis_Gene16908	GO:0016787	hydrolase activity	molecular_function
striiformis_Gene16908	GO:0006508	proteolysis	biological_process
striiformis_Gene16908	GO:0090305	nucleic acid phosphodiester bond hydrolysis	biological_process
striiformis_Gene16908	GO:0008270	zinc ion binding	molecular_function
striiformis_Gene16908	GO:0016740	transferase activity	molecular_function
striiformis_Gene16908	GO:0004519	endonuclease activity	molecular_function
striiformis_Gene2297	GO:0015074	DNA integration	biological_process
striiformis_Gene2297	GO:0008233	peptidase activity	molecular_function
striiformis_Gene2297	GO:0016779	nucleotidyltransferase activity	molecular_function
striiformis_Gene2297	GO:0004518	nuclease activity	molecular_function
striiformis_Gene2297	GO:0004190	aspartic-type endopeptidase activity	molecular_function
striiformis_Gene2297	GO:0003676	nucleic acid binding	molecular_function
striiformis_Gene2297	GO:0003964	RNA-directed DNA polymerase activity	molecular_function
striiformis_Gene2297	GO:0046872	metal ion binding	molecular_function
striiformis_Gene2297	GO:0016787	hydrolase activity	molecular_function
striiformis_Gene2297	GO:0006508	proteolysis	biological_process
striiformis_Gene2297	GO:0090305	nucleic acid phosphodiester bond hydrolysis	biological_process
striiformis_Gene2297	GO:0008270	zinc ion binding	molecular_function
striiformis_Gene2297	GO:0016740	transferase activity	molecular_function
striiformis_Gene2297	GO:0004519	endonuclease activity	molecular_function
striiformis_Gene24998	GO:0008152	metabolic process	biological_process
striiformis_Gene24998	GO:0000166	nucleotide binding	molecular_function
striiformis_Gene24998	GO:0055114	oxidation-reduction process	biological_process
striiformis_Gene24998	GO:0017000	antibiotic biosynthetic process	biological_process
striiformis_Gene24998	GO:0016491	oxidoreductase activity	molecular_function
striiformis_Gene15022	GO:0005840	ribosome	cellular_component
striiformis_Gene15022	GO:0003723	RNA binding	molecular_function
striiformis_Gene15022	GO:0005622	intracellular	cellular_component
striiformis_Gene15022	GO:0000166	nucleotide binding	molecular_function
striiformis_Gene15022	GO:0030529	ribonucleoprotein complex	cellular_component
striiformis_Gene15022	GO:0006412	translation	biological_process
striiformis_Gene15022	GO:0003735	structural constituent of ribosome	molecular_function
striiformis_Gene15022	GO:0019843	rRNA binding	molecular_function
striiformis_Gene13559	GO:0016020	membrane	cellular_component
striiformis_Gene13559	GO:0006486	protein glycosylation	biological_process
striiformis_Gene13559	GO:0060205	cytoplasmic membrane-bounded vesicle lumen	cellular_component
striiformis_Gene13559	GO:0008152	metabolic process	biological_process
striiformis_Gene13559	GO:0031410	cytoplasmic vesicle	cellular_component
striiformis_Gene13559	GO:0016798	hydrolase activity, acting on glycosyl bonds	molecular_function
striiformis_Gene13559	GO:0016787	hydrolase activity	molecular_function
striiformis_Gene13559	GO:0004571	mannosyl-oligosaccharide 1,2-alpha-mannosidase activity	molecular_function
striiformis_Gene13559	GO:0005509	calcium ion binding	molecular_function
striiformis_Gene13559	GO:0005975	carbohydrate metabolic process	biological_process
striiformis_Gene24870	GO:0006397	mRNA processing	biological_process
striiformis_Gene24870	GO:0005634	nucleus	cellular_component
striiformis_Gene24870	GO:0003677	DNA binding	molecular_function
striiformis_Gene24870	GO:0005681	spliceosomal complex	cellular_component
striiformis_Gene24870	GO:0003682	chromatin binding	molecular_function
striiformis_Gene24870	GO:0008380	RNA splicing	biological_process
striiformis_Gene24870	GO:0007049	cell cycle	biological_process
striiformis_Gene24870	GO:0005737	cytoplasm	cellular_component
striiformis_Gene7777	GO:0003677	DNA binding	molecular_function
striiformis_Gene7777	GO:0008168	methyltransferase activity	molecular_function
striiformis_Gene7777	GO:0006306	DNA methylation	biological_process
striiformis_Gene7777	GO:0003676	nucleic acid binding	molecular_function
striiformis_Gene7777	GO:0032775	DNA methylation on adenine	biological_process
striiformis_Gene7777	GO:0008170	N-methyltransferase activity	molecular_function
striiformis_Gene7777	GO:0016740	transferase activity	molecular_function
striiformis_Gene7777	GO:0032259	methylation	biological_process
striiformis_Gene7777	GO:0009007	site-specific DNA-methyltransferase (adenine-specific) activity	molecular_function
striiformis_Gene3472	GO:0003677	DNA binding	molecular_function
striiformis_Gene3472	GO:0032196	transposition	biological_process
striiformis_Gene3472	GO:0006310	DNA recombination	biological_process
striiformis_Gene3472	GO:0046983	protein dimerization activity	molecular_function
striiformis_Gene3472	GO:0003676	nucleic acid binding	molecular_function
striiformis_Gene21814	GO:0016020	membrane	cellular_component
striiformis_Gene21814	GO:0016021	integral to membrane	cellular_component
striiformis_Gene21814	GO:0005741	mitochondrial outer membrane	cellular_component
striiformis_Gene21814	GO:0005739	mitochondrion	cellular_component
striiformis_Gene28349	GO:0016020	membrane	cellular_component
striiformis_Gene28349	GO:0006810	transport	biological_process
striiformis_Gene28349	GO:0005794	Golgi apparatus	cellular_component
striiformis_Gene28349	GO:0031902	late endosome membrane	cellular_component
striiformis_Gene28349	GO:0016021	integral to membrane	cellular_component
striiformis_Gene28349	GO:0015031	protein transport	biological_process
striiformis_Gene9326	GO:0023014	signal transduction by phosphorylation	biological_process
striiformis_Gene9326	GO:0016020	membrane	cellular_component
striiformis_Gene9326	GO:0016310	phosphorylation	biological_process
striiformis_Gene9326	GO:0005524	ATP binding	molecular_function
striiformis_Gene9326	GO:0006355	regulation of transcription, DNA-dependent	biological_process
striiformis_Gene9326	GO:0004673	protein histidine kinase activity	molecular_function
striiformis_Gene9326	GO:0000160	phosphorelay signal transduction system	biological_process
striiformis_Gene9326	GO:0000166	nucleotide binding	molecular_function
striiformis_Gene9326	GO:0016021	integral to membrane	cellular_component
striiformis_Gene9326	GO:0004871	signal transducer activity	molecular_function
striiformis_Gene9326	GO:0005886	plasma membrane	cellular_component
striiformis_Gene9326	GO:0007165	signal transduction	biological_process
striiformis_Gene9326	GO:0016301	kinase activity	molecular_function
striiformis_Gene9326	GO:0000155	phosphorelay sensor kinase activity	molecular_function
striiformis_Gene9326	GO:0016740	transferase activity	molecular_function
striiformis_Gene9326	GO:0016772	transferase activity, transferring phosphorus-containing groups	molecular_function
striiformis_Gene29317	GO:0016020	membrane	cellular_component
striiformis_Gene29317	GO:0006810	transport	biological_process
striiformis_Gene29317	GO:0005783	endoplasmic reticulum	cellular_component
striiformis_Gene29317	GO:0005643	nuclear pore	cellular_component
striiformis_Gene29317	GO:0005634	nucleus	cellular_component
striiformis_Gene29317	GO:0031410	cytoplasmic vesicle	cellular_component
striiformis_Gene29317	GO:0051028	mRNA transport	biological_process
striiformis_Gene29317	GO:0016192	vesicle-mediated transport	biological_process
striiformis_Gene29317	GO:0005789	endoplasmic reticulum membrane	cellular_component
striiformis_Gene29317	GO:0012507	ER to Golgi transport vesicle membrane	cellular_component
striiformis_Gene29317	GO:0015031	protein transport	biological_process
striiformis_Gene27648	GO:0015074	DNA integration	biological_process
striiformis_Gene27648	GO:0008233	peptidase activity	molecular_function
striiformis_Gene27648	GO:0016779	nucleotidyltransferase activity	molecular_function
striiformis_Gene27648	GO:0004518	nuclease activity	molecular_function
striiformis_Gene27648	GO:0004190	aspartic-type endopeptidase activity	molecular_function
striiformis_Gene27648	GO:0003676	nucleic acid binding	molecular_function
striiformis_Gene27648	GO:0003964	RNA-directed DNA polymerase activity	molecular_function
striiformis_Gene27648	GO:0046872	metal ion binding	molecular_function
striiformis_Gene27648	GO:0016787	hydrolase activity	molecular_function
striiformis_Gene27648	GO:0006508	proteolysis	biological_process
striiformis_Gene27648	GO:0090305	nucleic acid phosphodiester bond hydrolysis	biological_process
striiformis_Gene27648	GO:0008270	zinc ion binding	molecular_function
striiformis_Gene27648	GO:0016740	transferase activity	molecular_function
striiformis_Gene27648	GO:0004519	endonuclease activity	molecular_function
striiformis_Gene19580	GO:0006184	GTP catabolic process	biological_process
striiformis_Gene19580	GO:0000166	nucleotide binding	molecular_function
striiformis_Gene19580	GO:0005525	GTP binding	molecular_function
striiformis_Gene19580	GO:0005737	cytoplasm	cellular_component
striiformis_Gene19580	GO:0003924	GTPase activity	molecular_function
striiformis_Gene5467	GO:0031160	spore wall	cellular_component
striiformis_Gene5467	GO:0030435	sporulation resulting in formation of a cellular spore	biological_process
striiformis_Gene5467	GO:0016998	cell wall macromolecule catabolic process	biological_process
striiformis_Gene5467	GO:0008360	regulation of cell shape	biological_process
striiformis_Gene5467	GO:0009252	peptidoglycan biosynthetic process	biological_process
striiformis_Gene5467	GO:0016757	transferase activity, transferring glycosyl groups	molecular_function
striiformis_Gene5467	GO:0016787	hydrolase activity	molecular_function
striiformis_Gene5467	GO:0016740	transferase activity	molecular_function
striiformis_Gene23265	GO:0003677	DNA binding	molecular_function
striiformis_Gene23265	GO:0032196	transposition	biological_process
striiformis_Gene23265	GO:0006310	DNA recombination	biological_process
striiformis_Gene23265	GO:0046983	protein dimerization activity	molecular_function
striiformis_Gene23265	GO:0003676	nucleic acid binding	molecular_function
striiformis_Gene747	GO:0016020	membrane	cellular_component
striiformis_Gene747	GO:0016021	integral to membrane	cellular_component
striiformis_Gene19332	GO:0042025	host cell nucleus	cellular_component
striiformis_Gene19332	GO:0015074	DNA integration	biological_process
striiformis_Gene19332	GO:0003723	RNA binding	molecular_function
striiformis_Gene19332	GO:0075713	establishment of integrated proviral latency	biological_process
striiformis_Gene19332	GO:0030430	host cell cytoplasm	cellular_component
striiformis_Gene19332	GO:0008233	peptidase activity	molecular_function
striiformis_Gene19332	GO:0004523	ribonuclease H activity	molecular_function
striiformis_Gene19332	GO:0019012	virion	cellular_component
striiformis_Gene19332	GO:0003964	RNA-directed DNA polymerase activity	molecular_function
striiformis_Gene19332	GO:0075732	viral penetration into host nucleus	biological_process
striiformis_Gene19332	GO:0016787	hydrolase activity	molecular_function
striiformis_Gene19332	GO:0008152	metabolic process	biological_process
striiformis_Gene19332	GO:0016779	nucleotidyltransferase activity	molecular_function
striiformis_Gene19332	GO:0003824	catalytic activity	molecular_function
striiformis_Gene19332	GO:0003676	nucleic acid binding	molecular_function
striiformis_Gene19332	GO:0004190	aspartic-type endopeptidase activity	molecular_function
striiformis_Gene19332	GO:0004518	nuclease activity	molecular_function
striiformis_Gene19332	GO:0046872	metal ion binding	molecular_function
striiformis_Gene19332	GO:0003887	DNA-directed DNA polymerase activity	molecular_function
striiformis_Gene19332	GO:0006508	proteolysis	biological_process
striiformis_Gene19332	GO:0090305	nucleic acid phosphodiester bond hydrolysis	biological_process
striiformis_Gene19332	GO:0016740	transferase activity	molecular_function
striiformis_Gene19332	GO:0006278	RNA-dependent DNA replication	biological_process
striiformis_Gene19332	GO:0004519	endonuclease activity	molecular_function
striiformis_Gene19332	GO:0006310	DNA recombination	biological_process
striiformis_Gene19332	GO:0046718	viral entry into host cell	biological_process
striiformis_Gene8588	GO:0000287	magnesium ion binding	molecular_function
striiformis_Gene8588	GO:0046872	metal ion binding	molecular_function
striiformis_Gene8588	GO:0006464	cellular protein modification process	biological_process
striiformis_Gene8588	GO:0005524	ATP binding	molecular_function
striiformis_Gene8588	GO:0000166	nucleotide binding	molecular_function
striiformis_Gene8588	GO:0006412	translation	biological_process
striiformis_Gene8588	GO:0003824	catalytic activity	molecular_function
striiformis_Gene8588	GO:0030145	manganese ion binding	molecular_function
striiformis_Gene8390	GO:0030435	sporulation resulting in formation of a cellular spore	biological_process
striiformis_Gene8390	GO:0005634	nucleus	cellular_component
striiformis_Gene8390	GO:0003677	DNA binding	molecular_function
striiformis_Gene8390	GO:0048315	conidium formation	biological_process
striiformis_Gene8390	GO:0006355	regulation of transcription, DNA-dependent	biological_process
striiformis_Gene8390	GO:0006351	transcription, DNA-dependent	biological_process
striiformis_Gene8390	GO:0003700	sequence-specific DNA binding transcription factor activity	molecular_function
striiformis_Gene308	GO:0015074	DNA integration	biological_process
striiformis_Gene308	GO:0008233	peptidase activity	molecular_function
striiformis_Gene308	GO:0016779	nucleotidyltransferase activity	molecular_function
striiformis_Gene308	GO:0004518	nuclease activity	molecular_function
striiformis_Gene308	GO:0004190	aspartic-type endopeptidase activity	molecular_function
striiformis_Gene308	GO:0003676	nucleic acid binding	molecular_function
striiformis_Gene308	GO:0003964	RNA-directed DNA polymerase activity	molecular_function
striiformis_Gene308	GO:0046872	metal ion binding	molecular_function
striiformis_Gene308	GO:0016787	hydrolase activity	molecular_function
striiformis_Gene308	GO:0006508	proteolysis	biological_process
striiformis_Gene308	GO:0090305	nucleic acid phosphodiester bond hydrolysis	biological_process
striiformis_Gene308	GO:0008270	zinc ion binding	molecular_function
striiformis_Gene308	GO:0016740	transferase activity	molecular_function
striiformis_Gene308	GO:0004519	endonuclease activity	molecular_function
striiformis_Gene2361	GO:0015074	DNA integration	biological_process
striiformis_Gene2361	GO:0008233	peptidase activity	molecular_function
striiformis_Gene2361	GO:0016779	nucleotidyltransferase activity	molecular_function
striiformis_Gene2361	GO:0004518	nuclease activity	molecular_function
striiformis_Gene2361	GO:0004190	aspartic-type endopeptidase activity	molecular_function
striiformis_Gene2361	GO:0003676	nucleic acid binding	molecular_function
striiformis_Gene2361	GO:0003964	RNA-directed DNA polymerase activity	molecular_function
striiformis_Gene2361	GO:0046872	metal ion binding	molecular_function
striiformis_Gene2361	GO:0016787	hydrolase activity	molecular_function
striiformis_Gene2361	GO:0006508	proteolysis	biological_process
striiformis_Gene2361	GO:0090305	nucleic acid phosphodiester bond hydrolysis	biological_process
striiformis_Gene2361	GO:0008270	zinc ion binding	molecular_function
striiformis_Gene2361	GO:0016740	transferase activity	molecular_function
striiformis_Gene2361	GO:0004519	endonuclease activity	molecular_function
striiformis_Gene26438	GO:0006397	mRNA processing	biological_process
striiformis_Gene26438	GO:0005634	nucleus	cellular_component
striiformis_Gene26438	GO:0005681	spliceosomal complex	cellular_component
striiformis_Gene26438	GO:0008380	RNA splicing	biological_process
striiformis_Gene26438	GO:0005737	cytoplasm	cellular_component
striiformis_Gene11356	GO:0015940	pantothenate biosynthetic process	biological_process
striiformis_Gene11356	GO:0009058	biosynthetic process	biological_process
striiformis_Gene11356	GO:0005524	ATP binding	molecular_function
striiformis_Gene11356	GO:0004592	pantoate-beta-alanine ligase activity	molecular_function
striiformis_Gene11356	GO:0000166	nucleotide binding	molecular_function
striiformis_Gene11356	GO:0003824	catalytic activity	molecular_function
striiformis_Gene11356	GO:0005737	cytoplasm	cellular_component
striiformis_Gene11356	GO:0016874	ligase activity	molecular_function
striiformis_Gene19474	GO:0006281	DNA repair	biological_process
striiformis_Gene19474	GO:0005524	ATP binding	molecular_function
striiformis_Gene19474	GO:0006260	DNA replication	biological_process
striiformis_Gene19474	GO:0004386	helicase activity	molecular_function
striiformis_Gene19474	GO:0008026	ATP-dependent helicase activity	molecular_function
striiformis_Gene19474	GO:0003676	nucleic acid binding	molecular_function
striiformis_Gene19474	GO:0016787	hydrolase activity	molecular_function
striiformis_Gene19474	GO:0000166	nucleotide binding	molecular_function
striiformis_Gene19474	GO:0043140	ATP-dependent 3'-5' DNA helicase activity	molecular_function
striiformis_Gene19474	GO:0006310	DNA recombination	biological_process
striiformis_Gene20084	GO:0016020	membrane	cellular_component
striiformis_Gene20084	GO:0032065	cortical protein anchoring	biological_process
striiformis_Gene20084	GO:0005938	cell cortex	cellular_component
striiformis_Gene20084	GO:0005543	phospholipid binding	molecular_function
striiformis_Gene17016	GO:0045859	regulation of protein kinase activity	biological_process
striiformis_Gene17016	GO:0019887	protein kinase regulator activity	molecular_function
striiformis_Gene17016	GO:0005956	protein kinase CK2 complex	cellular_component
striiformis_Gene23767	GO:0008152	metabolic process	biological_process
striiformis_Gene23767	GO:0055114	oxidation-reduction process	biological_process
striiformis_Gene23767	GO:0016491	oxidoreductase activity	molecular_function
striiformis_Gene28376	GO:0006810	transport	biological_process
striiformis_Gene28376	GO:0006914	autophagy	biological_process
striiformis_Gene28376	GO:0015031	protein transport	biological_process
striiformis_Gene28376	GO:0005737	cytoplasm	cellular_component
striiformis_Gene25414	GO:0016020	membrane	cellular_component
striiformis_Gene25414	GO:0008233	peptidase activity	molecular_function
striiformis_Gene25414	GO:0005741	mitochondrial outer membrane	cellular_component
striiformis_Gene25414	GO:0004221	ubiquitin thiolesterase activity	molecular_function
striiformis_Gene25414	GO:0006508	proteolysis	biological_process
striiformis_Gene25414	GO:0006511	ubiquitin-dependent protein catabolic process	biological_process
striiformis_Gene25414	GO:0008234	cysteine-type peptidase activity	molecular_function
striiformis_Gene25414	GO:0016787	hydrolase activity	molecular_function
striiformis_Gene25414	GO:0016021	integral to membrane	cellular_component
striiformis_Gene25414	GO:0005739	mitochondrion	cellular_component
striiformis_Gene17309	GO:0016020	membrane	cellular_component
striiformis_Gene17309	GO:0003674	molecular_function	molecular_function
striiformis_Gene17309	GO:0030260	entry into host cell	biological_process
striiformis_Gene17309	GO:0016337	cell-cell adhesion	biological_process
striiformis_Gene17309	GO:0016021	integral to membrane	cellular_component
striiformis_Gene17309	GO:0005886	plasma membrane	cellular_component
striiformis_Gene14739	GO:0008152	metabolic process	biological_process
striiformis_Gene14739	GO:0055114	oxidation-reduction process	biological_process
striiformis_Gene14739	GO:0016491	oxidoreductase activity	molecular_function
striiformis_Gene24798	GO:0045548	phenylalanine ammonia-lyase activity	molecular_function
striiformis_Gene24798	GO:0016841	ammonia-lyase activity	molecular_function
striiformis_Gene24798	GO:0009800	cinnamic acid biosynthetic process	biological_process
striiformis_Gene24798	GO:0003824	catalytic activity	molecular_function
striiformis_Gene24798	GO:0005737	cytoplasm	cellular_component
striiformis_Gene24798	GO:0016829	lyase activity	molecular_function
striiformis_Gene24798	GO:0052883	tyrosine ammonia-lyase activity	molecular_function
striiformis_Gene24798	GO:0009058	biosynthetic process	biological_process
striiformis_Gene24798	GO:0009698	phenylpropanoid metabolic process	biological_process
striiformis_Gene24798	GO:0006559	L-phenylalanine catabolic process	biological_process
striiformis_Gene4312	GO:0016787	hydrolase activity	molecular_function
striiformis_Gene4312	GO:0004091	carboxylesterase activity	molecular_function
striiformis_Gene4312	GO:0006631	fatty acid metabolic process	biological_process
striiformis_Gene4312	GO:0005737	cytoplasm	cellular_component
striiformis_Gene4312	GO:0006629	lipid metabolic process	biological_process
striiformis_Gene28814	GO:0016020	membrane	cellular_component
striiformis_Gene28814	GO:0006810	transport	biological_process
striiformis_Gene28814	GO:0005774	vacuolar membrane	cellular_component
striiformis_Gene28814	GO:0055085	transmembrane transport	biological_process
striiformis_Gene28814	GO:0016021	integral to membrane	cellular_component
striiformis_Gene28814	GO:0006812	cation transport	biological_process
striiformis_Gene28814	GO:0008324	cation transmembrane transporter activity	molecular_function
striiformis_Gene28814	GO:0006811	ion transport	biological_process
striiformis_Gene28814	GO:0005773	vacuole	cellular_component
striiformis_Gene7352	GO:0019628	urate catabolic process	biological_process
striiformis_Gene7352	GO:0006144	purine nucleobase metabolic process	biological_process
striiformis_Gene7352	GO:0005777	peroxisome	cellular_component
striiformis_Gene7352	GO:0055114	oxidation-reduction process	biological_process
striiformis_Gene7352	GO:0016491	oxidoreductase activity	molecular_function
striiformis_Gene7352	GO:0004846	urate oxidase activity	molecular_function
striiformis_Gene3535	GO:0016020	membrane	cellular_component
striiformis_Gene3535	GO:0030246	carbohydrate binding	molecular_function
striiformis_Gene3535	GO:0016021	integral to membrane	cellular_component
striiformis_Gene3535	GO:0005975	carbohydrate metabolic process	biological_process
striiformis_Gene3535	GO:0003824	catalytic activity	molecular_function
striiformis_Gene3535	GO:0005886	plasma membrane	cellular_component
striiformis_Gene12427	GO:0015074	DNA integration	biological_process
striiformis_Gene12427	GO:0008233	peptidase activity	molecular_function
striiformis_Gene12427	GO:0016779	nucleotidyltransferase activity	molecular_function
striiformis_Gene12427	GO:0004518	nuclease activity	molecular_function
striiformis_Gene12427	GO:0004190	aspartic-type endopeptidase activity	molecular_function
striiformis_Gene12427	GO:0003676	nucleic acid binding	molecular_function
striiformis_Gene12427	GO:0003964	RNA-directed DNA polymerase activity	molecular_function
striiformis_Gene12427	GO:0046872	metal ion binding	molecular_function
striiformis_Gene12427	GO:0016787	hydrolase activity	molecular_function
striiformis_Gene12427	GO:0006508	proteolysis	biological_process
striiformis_Gene12427	GO:0090305	nucleic acid phosphodiester bond hydrolysis	biological_process
striiformis_Gene12427	GO:0008270	zinc ion binding	molecular_function
striiformis_Gene12427	GO:0016740	transferase activity	molecular_function
striiformis_Gene12427	GO:0004519	endonuclease activity	molecular_function
striiformis_Gene19258	GO:0016020	membrane	cellular_component
striiformis_Gene19258	GO:0006810	transport	biological_process
striiformis_Gene19258	GO:0005783	endoplasmic reticulum	cellular_component
striiformis_Gene19258	GO:0031410	cytoplasmic vesicle	cellular_component
striiformis_Gene19258	GO:0005737	cytoplasm	cellular_component
striiformis_Gene19258	GO:0016192	vesicle-mediated transport	biological_process
striiformis_Gene19258	GO:0000139	Golgi membrane	cellular_component
striiformis_Gene19258	GO:0006886	intracellular protein transport	biological_process
striiformis_Gene19258	GO:0046872	metal ion binding	molecular_function
striiformis_Gene19258	GO:0030127	COPII vesicle coat	cellular_component
striiformis_Gene19258	GO:0005794	Golgi apparatus	cellular_component
striiformis_Gene19258	GO:0008270	zinc ion binding	molecular_function
striiformis_Gene19258	GO:0005789	endoplasmic reticulum membrane	cellular_component
striiformis_Gene19258	GO:0006888	ER to Golgi vesicle-mediated transport	biological_process
striiformis_Gene19258	GO:0015031	protein transport	biological_process
striiformis_Gene19258	GO:0012507	ER to Golgi transport vesicle membrane	cellular_component
striiformis_Gene5744	GO:0006807	nitrogen compound metabolic process	biological_process
striiformis_Gene5744	GO:0006520	cellular amino acid metabolic process	biological_process
striiformis_Gene5744	GO:0000166	nucleotide binding	molecular_function
striiformis_Gene5744	GO:0004352	glutamate dehydrogenase (NAD+) activity	molecular_function
striiformis_Gene5744	GO:0019551	glutamate catabolic process to 2-oxoglutarate	biological_process
striiformis_Gene5744	GO:0005739	mitochondrion	cellular_component
striiformis_Gene5744	GO:0055114	oxidation-reduction process	biological_process
striiformis_Gene5744	GO:0016491	oxidoreductase activity	molecular_function
striiformis_Gene15436	GO:0003677	DNA binding	molecular_function
striiformis_Gene15436	GO:0032196	transposition	biological_process
striiformis_Gene15436	GO:0006310	DNA recombination	biological_process
striiformis_Gene15436	GO:0046983	protein dimerization activity	molecular_function
striiformis_Gene15436	GO:0003676	nucleic acid binding	molecular_function
striiformis_Gene24603	GO:0008152	metabolic process	biological_process
striiformis_Gene24603	GO:0003824	catalytic activity	molecular_function
striiformis_Gene24603	GO:0005737	cytoplasm	cellular_component
striiformis_Gene24603	GO:0005978	glycogen biosynthetic process	biological_process
striiformis_Gene24603	GO:0004373	glycogen (starch) synthase activity	molecular_function
striiformis_Gene24603	GO:0016757	transferase activity, transferring glycosyl groups	molecular_function
striiformis_Gene24603	GO:0005739	mitochondrion	cellular_component
striiformis_Gene24603	GO:0016740	transferase activity	molecular_function
striiformis_Gene26560	GO:0008152	metabolic process	biological_process
striiformis_Gene26560	GO:0051287	NAD binding	molecular_function
striiformis_Gene26560	GO:0055114	oxidation-reduction process	biological_process
striiformis_Gene26560	GO:0050661	NADP binding	molecular_function
striiformis_Gene26560	GO:0004316	3-oxoacyl-[acyl-carrier-protein] reductase (NADPH) activity	molecular_function
striiformis_Gene26560	GO:0030497	fatty acid elongation	biological_process
striiformis_Gene26560	GO:0000166	nucleotide binding	molecular_function
striiformis_Gene26560	GO:0006631	fatty acid metabolic process	biological_process
striiformis_Gene26560	GO:0006633	fatty acid biosynthetic process	biological_process
striiformis_Gene26560	GO:0006629	lipid metabolic process	biological_process
striiformis_Gene26560	GO:0016491	oxidoreductase activity	molecular_function
striiformis_Gene1659	GO:0023014	signal transduction by phosphorylation	biological_process
striiformis_Gene1659	GO:0016020	membrane	cellular_component
striiformis_Gene1659	GO:0016310	phosphorylation	biological_process
striiformis_Gene1659	GO:0007165	signal transduction	biological_process
striiformis_Gene1659	GO:0005524	ATP binding	molecular_function
striiformis_Gene1659	GO:0016301	kinase activity	molecular_function
striiformis_Gene1659	GO:0004673	protein histidine kinase activity	molecular_function
striiformis_Gene1659	GO:0000155	phosphorelay sensor kinase activity	molecular_function
striiformis_Gene1659	GO:0000160	phosphorelay signal transduction system	biological_process
striiformis_Gene1659	GO:0000166	nucleotide binding	molecular_function
striiformis_Gene1659	GO:0016021	integral to membrane	cellular_component
striiformis_Gene1659	GO:0016740	transferase activity	molecular_function
striiformis_Gene1659	GO:0004871	signal transducer activity	molecular_function
striiformis_Gene1659	GO:0005886	plasma membrane	cellular_component
striiformis_Gene1659	GO:0016772	transferase activity, transferring phosphorus-containing groups	molecular_function
striiformis_Gene25886	GO:0016020	membrane	cellular_component
striiformis_Gene25886	GO:0006810	transport	biological_process
striiformis_Gene25886	GO:0005774	vacuolar membrane	cellular_component
striiformis_Gene25886	GO:0016021	integral to membrane	cellular_component
striiformis_Gene25886	GO:0006914	autophagy	biological_process
striiformis_Gene25886	GO:0015031	protein transport	biological_process
striiformis_Gene25886	GO:0005773	vacuole	cellular_component
striiformis_Gene2512	GO:0015074	DNA integration	biological_process
striiformis_Gene2512	GO:0008233	peptidase activity	molecular_function
striiformis_Gene2512	GO:0016779	nucleotidyltransferase activity	molecular_function
striiformis_Gene2512	GO:0004518	nuclease activity	molecular_function
striiformis_Gene2512	GO:0004190	aspartic-type endopeptidase activity	molecular_function
striiformis_Gene2512	GO:0003676	nucleic acid binding	molecular_function
striiformis_Gene2512	GO:0003964	RNA-directed DNA polymerase activity	molecular_function
striiformis_Gene2512	GO:0046872	metal ion binding	molecular_function
striiformis_Gene2512	GO:0016787	hydrolase activity	molecular_function
striiformis_Gene2512	GO:0006508	proteolysis	biological_process
striiformis_Gene2512	GO:0090305	nucleic acid phosphodiester bond hydrolysis	biological_process
striiformis_Gene2512	GO:0008270	zinc ion binding	molecular_function
striiformis_Gene2512	GO:0016740	transferase activity	molecular_function
striiformis_Gene2512	GO:0004519	endonuclease activity	molecular_function
striiformis_Gene22584	GO:0016020	membrane	cellular_component
striiformis_Gene22584	GO:0006810	transport	biological_process
striiformis_Gene22584	GO:0017119	Golgi transport complex	cellular_component
striiformis_Gene22584	GO:0005794	Golgi apparatus	cellular_component
striiformis_Gene22584	GO:0015031	protein transport	biological_process
striiformis_Gene22584	GO:0006891	intra-Golgi vesicle-mediated transport	biological_process
striiformis_Gene22584	GO:0000139	Golgi membrane	cellular_component
striiformis_Gene6467	GO:0042393	histone binding	molecular_function
striiformis_Gene6467	GO:0010216	maintenance of DNA methylation	biological_process
striiformis_Gene6467	GO:0003677	DNA binding	molecular_function
striiformis_Gene6467	GO:0000791	euchromatin	cellular_component
striiformis_Gene6467	GO:0006355	regulation of transcription, DNA-dependent	biological_process
striiformis_Gene6467	GO:0016567	protein ubiquitination	biological_process
striiformis_Gene6467	GO:0035064	methylated histone residue binding	molecular_function
striiformis_Gene6467	GO:0042787	protein ubiquitination involved in ubiquitin-dependent protein catabolic process	biological_process
striiformis_Gene6467	GO:0016874	ligase activity	molecular_function
striiformis_Gene6467	GO:0000122	negative regulation of transcription from RNA polymerase II promoter	biological_process
striiformis_Gene6467	GO:0016574	histone ubiquitination	biological_process
striiformis_Gene6467	GO:0051865	protein autoubiquitination	biological_process
striiformis_Gene6467	GO:0008270	zinc ion binding	molecular_function
striiformis_Gene6467	GO:0000792	heterochromatin	cellular_component
striiformis_Gene6467	GO:0016568	chromatin modification	biological_process
striiformis_Gene6467	GO:0005634	nucleus	cellular_component
striiformis_Gene6467	GO:0006351	transcription, DNA-dependent	biological_process
striiformis_Gene6467	GO:0044729	hemi-methylated DNA-binding	molecular_function
striiformis_Gene6467	GO:0000790	nuclear chromatin	cellular_component
striiformis_Gene6467	GO:0004842	ubiquitin-protein ligase activity	molecular_function
striiformis_Gene6467	GO:0046872	metal ion binding	molecular_function
striiformis_Gene6467	GO:0007049	cell cycle	biological_process
striiformis_Gene6467	GO:0005657	replication fork	cellular_component
striiformis_Gene17643	GO:0007186	G-protein coupled receptor signaling pathway	biological_process
striiformis_Gene17643	GO:0007165	signal transduction	biological_process
striiformis_Gene17643	GO:0006184	GTP catabolic process	biological_process
striiformis_Gene17643	GO:0003924	GTPase activity	molecular_function
striiformis_Gene17643	GO:0031683	G-protein beta/gamma-subunit complex binding	molecular_function
striiformis_Gene17643	GO:0046872	metal ion binding	molecular_function
striiformis_Gene17643	GO:0001664	G-protein coupled receptor binding	molecular_function
striiformis_Gene17643	GO:0000166	nucleotide binding	molecular_function
striiformis_Gene17643	GO:0007189	adenylate cyclase-activating G-protein coupled receptor signaling pathway	biological_process
striiformis_Gene17643	GO:0019001	guanyl nucleotide binding	molecular_function
striiformis_Gene17643	GO:0004871	signal transducer activity	molecular_function
striiformis_Gene17643	GO:0005525	GTP binding	molecular_function
striiformis_Gene25326	GO:0005759	mitochondrial matrix	cellular_component
striiformis_Gene25326	GO:0020037	heme binding	molecular_function
striiformis_Gene25326	GO:0055114	oxidation-reduction process	biological_process
striiformis_Gene25326	GO:0006979	response to oxidative stress	biological_process
striiformis_Gene25326	GO:0046872	metal ion binding	molecular_function
striiformis_Gene25326	GO:0004601	peroxidase activity	molecular_function
striiformis_Gene25326	GO:0005739	mitochondrion	cellular_component
striiformis_Gene25326	GO:0004130	cytochrome-c peroxidase activity	molecular_function
striiformis_Gene25326	GO:0016491	oxidoreductase activity	molecular_function
striiformis_Gene15558	GO:0016020	membrane	cellular_component
striiformis_Gene15558	GO:0005794	Golgi apparatus	cellular_component
striiformis_Gene15558	GO:0016021	integral to membrane	cellular_component
striiformis_Gene15558	GO:0000139	Golgi membrane	cellular_component
striiformis_Gene15653	GO:0016020	membrane	cellular_component
striiformis_Gene15653	GO:0007031	peroxisome organization	biological_process
striiformis_Gene15653	GO:0006810	transport	biological_process
striiformis_Gene15653	GO:0015867	ATP transport	biological_process
striiformis_Gene15653	GO:0005777	peroxisome	cellular_component
striiformis_Gene15653	GO:0006811	ion transport	biological_process
striiformis_Gene15653	GO:0005737	cytoplasm	cellular_component
striiformis_Gene15653	GO:0005779	integral to peroxisomal membrane	cellular_component
striiformis_Gene15653	GO:0000295	adenine nucleotide transmembrane transporter activity	molecular_function
striiformis_Gene15653	GO:0006635	fatty acid beta-oxidation	biological_process
striiformis_Gene15653	GO:0016021	integral to membrane	cellular_component
striiformis_Gene15653	GO:0015992	proton transport	biological_process
striiformis_Gene15653	GO:0005778	peroxisomal membrane	cellular_component
striiformis_Gene26722	GO:0005634	nucleus	cellular_component
striiformis_Gene26722	GO:0003677	DNA binding	molecular_function
striiformis_Gene26722	GO:0006351	transcription, DNA-dependent	biological_process
striiformis_Gene26722	GO:0006352	DNA-dependent transcription, initiation	biological_process
striiformis_Gene22174	GO:0015074	DNA integration	biological_process
striiformis_Gene22174	GO:0008233	peptidase activity	molecular_function
striiformis_Gene22174	GO:0016779	nucleotidyltransferase activity	molecular_function
striiformis_Gene22174	GO:0004518	nuclease activity	molecular_function
striiformis_Gene22174	GO:0004190	aspartic-type endopeptidase activity	molecular_function
striiformis_Gene22174	GO:0003676	nucleic acid binding	molecular_function
striiformis_Gene22174	GO:0003964	RNA-directed DNA polymerase activity	molecular_function
striiformis_Gene22174	GO:0046872	metal ion binding	molecular_function
striiformis_Gene22174	GO:0016787	hydrolase activity	molecular_function
striiformis_Gene22174	GO:0006508	proteolysis	biological_process
striiformis_Gene22174	GO:0090305	nucleic acid phosphodiester bond hydrolysis	biological_process
striiformis_Gene22174	GO:0008270	zinc ion binding	molecular_function
striiformis_Gene22174	GO:0016740	transferase activity	molecular_function
striiformis_Gene22174	GO:0004519	endonuclease activity	molecular_function
striiformis_Gene16179	GO:0016020	membrane	cellular_component
striiformis_Gene16179	GO:0009395	phospholipid catabolic process	biological_process
striiformis_Gene16179	GO:0016042	lipid catabolic process	biological_process
striiformis_Gene16179	GO:0008152	metabolic process	biological_process
striiformis_Gene16179	GO:0031225	anchored to membrane	cellular_component
striiformis_Gene16179	GO:0004620	phospholipase activity	molecular_function
striiformis_Gene16179	GO:0004622	lysophospholipase activity	molecular_function
striiformis_Gene16179	GO:0016787	hydrolase activity	molecular_function
striiformis_Gene16179	GO:0005886	plasma membrane	cellular_component
striiformis_Gene16179	GO:0006629	lipid metabolic process	biological_process
striiformis_Gene18227	GO:0003677	DNA binding	molecular_function
striiformis_Gene18227	GO:0032196	transposition	biological_process
striiformis_Gene18227	GO:0006310	DNA recombination	biological_process
striiformis_Gene18227	GO:0046983	protein dimerization activity	molecular_function
striiformis_Gene18227	GO:0003676	nucleic acid binding	molecular_function
striiformis_Gene15604	GO:0003922	GMP synthase (glutamine-hydrolyzing) activity	molecular_function
striiformis_Gene15604	GO:0005524	ATP binding	molecular_function
striiformis_Gene15604	GO:0016462	pyrophosphatase activity	molecular_function
striiformis_Gene15604	GO:0005737	cytoplasm	cellular_component
striiformis_Gene15604	GO:0016874	ligase activity	molecular_function
striiformis_Gene15604	GO:0006541	glutamine metabolic process	biological_process
striiformis_Gene15604	GO:0000166	nucleotide binding	molecular_function
striiformis_Gene15604	GO:0006177	GMP biosynthetic process	biological_process
striiformis_Gene15604	GO:0006164	purine nucleotide biosynthetic process	biological_process
striiformis_Gene21045	GO:0005856	cytoskeleton	cellular_component
striiformis_Gene21045	GO:0005524	ATP binding	molecular_function
striiformis_Gene21045	GO:0000166	nucleotide binding	molecular_function
striiformis_Gene21045	GO:0005737	cytoplasm	cellular_component
striiformis_Gene5225	GO:0005634	nucleus	cellular_component
striiformis_Gene5225	GO:0000466	maturation of 5.8S rRNA from tricistronic rRNA transcript (SSU-rRNA, 5.8S rRNA, LSU-rRNA)	biological_process
striiformis_Gene5225	GO:0030687	preribosome, large subunit precursor	cellular_component
striiformis_Gene5225	GO:0006364	rRNA processing	biological_process
striiformis_Gene5225	GO:0042254	ribosome biogenesis	biological_process
striiformis_Gene5225	GO:0005730	nucleolus	cellular_component
striiformis_Gene5225	GO:0030529	ribonucleoprotein complex	cellular_component
striiformis_Gene5225	GO:0000463	maturation of LSU-rRNA from tricistronic rRNA transcript (SSU-rRNA, 5.8S rRNA, LSU-rRNA)	biological_process
striiformis_Gene5225	GO:0042273	ribosomal large subunit biogenesis	biological_process
striiformis_Gene23233	GO:0003674	molecular_function	molecular_function
striiformis_Gene23233	GO:0005739	mitochondrion	cellular_component
striiformis_Gene1450	GO:0015074	DNA integration	biological_process
striiformis_Gene1450	GO:0008233	peptidase activity	molecular_function
striiformis_Gene1450	GO:0016779	nucleotidyltransferase activity	molecular_function
striiformis_Gene1450	GO:0004518	nuclease activity	molecular_function
striiformis_Gene1450	GO:0004190	aspartic-type endopeptidase activity	molecular_function
striiformis_Gene1450	GO:0003676	nucleic acid binding	molecular_function
striiformis_Gene1450	GO:0003964	RNA-directed DNA polymerase activity	molecular_function
striiformis_Gene1450	GO:0046872	metal ion binding	molecular_function
striiformis_Gene1450	GO:0016787	hydrolase activity	molecular_function
striiformis_Gene1450	GO:0006508	proteolysis	biological_process
striiformis_Gene1450	GO:0090305	nucleic acid phosphodiester bond hydrolysis	biological_process
striiformis_Gene1450	GO:0008270	zinc ion binding	molecular_function
striiformis_Gene1450	GO:0016740	transferase activity	molecular_function
striiformis_Gene1450	GO:0004519	endonuclease activity	molecular_function
striiformis_Gene26758	GO:0006355	regulation of transcription, DNA-dependent	biological_process
striiformis_Gene26758	GO:0016567	protein ubiquitination	biological_process
striiformis_Gene26758	GO:0006351	transcription, DNA-dependent	biological_process
striiformis_Gene21823	GO:0016020	membrane	cellular_component
striiformis_Gene21823	GO:0022900	electron transport chain	biological_process
striiformis_Gene21823	GO:0016651	oxidoreductase activity, acting on NADH or NADPH	molecular_function
striiformis_Gene21823	GO:0005743	mitochondrial inner membrane	cellular_component
striiformis_Gene21823	GO:0070469	respiratory chain	cellular_component
striiformis_Gene21823	GO:0005739	mitochondrion	cellular_component
striiformis_Gene16735	GO:0005634	nucleus	cellular_component
striiformis_Gene16735	GO:0003723	RNA binding	molecular_function
striiformis_Gene16735	GO:0005524	ATP binding	molecular_function
striiformis_Gene16735	GO:0004386	helicase activity	molecular_function
striiformis_Gene16735	GO:0006364	rRNA processing	biological_process
striiformis_Gene16735	GO:0008026	ATP-dependent helicase activity	molecular_function
striiformis_Gene16735	GO:0003676	nucleic acid binding	molecular_function
striiformis_Gene16735	GO:0042254	ribosome biogenesis	biological_process
striiformis_Gene16735	GO:0016787	hydrolase activity	molecular_function
striiformis_Gene16735	GO:0005730	nucleolus	cellular_component
striiformis_Gene16735	GO:0000166	nucleotide binding	molecular_function
striiformis_Gene25259	GO:0005634	nucleus	cellular_component
striiformis_Gene25259	GO:0006260	DNA replication	biological_process
striiformis_Gene10750	GO:0004364	glutathione transferase activity	molecular_function
striiformis_Gene10750	GO:0016740	transferase activity	molecular_function
striiformis_Gene11491	GO:0008652	cellular amino acid biosynthetic process	biological_process
striiformis_Gene11491	GO:0008152	metabolic process	biological_process
striiformis_Gene11491	GO:0003861	3-isopropylmalate dehydratase activity	molecular_function
striiformis_Gene11491	GO:0051536	iron-sulfur cluster binding	molecular_function
striiformis_Gene11491	GO:0009316	3-isopropylmalate dehydratase complex	cellular_component
striiformis_Gene11491	GO:0009082	branched-chain amino acid biosynthetic process	biological_process
striiformis_Gene11491	GO:0009098	leucine biosynthetic process	biological_process
striiformis_Gene11491	GO:0016829	lyase activity	molecular_function
striiformis_Gene11491	GO:0046872	metal ion binding	molecular_function
striiformis_Gene11491	GO:0051539	4 iron, 4 sulfur cluster binding	molecular_function
striiformis_Gene20421	GO:0004252	serine-type endopeptidase activity	molecular_function
striiformis_Gene20421	GO:0005615	extracellular space	cellular_component
striiformis_Gene20421	GO:0008233	peptidase activity	molecular_function
striiformis_Gene20421	GO:0008236	serine-type peptidase activity	molecular_function
striiformis_Gene20421	GO:0046872	metal ion binding	molecular_function
striiformis_Gene20421	GO:0006508	proteolysis	biological_process
striiformis_Gene20421	GO:0016787	hydrolase activity	molecular_function
striiformis_Gene20421	GO:0005576	extracellular region	cellular_component
striiformis_Gene6561	GO:0016020	membrane	cellular_component
striiformis_Gene6561	GO:0005774	vacuolar membrane	cellular_component
striiformis_Gene6561	GO:0035556	intracellular signal transduction	biological_process
striiformis_Gene6561	GO:0005773	vacuole	cellular_component
striiformis_Gene8585	GO:0003677	DNA binding	molecular_function
striiformis_Gene8585	GO:0006355	regulation of transcription, DNA-dependent	biological_process
striiformis_Gene8585	GO:0005622	intracellular	cellular_component
striiformis_Gene8585	GO:0006351	transcription, DNA-dependent	biological_process
striiformis_Gene8585	GO:0005737	cytoplasm	cellular_component
striiformis_Gene8585	GO:0045893	positive regulation of transcription, DNA-dependent	biological_process
striiformis_Gene8585	GO:0043565	sequence-specific DNA binding	molecular_function
striiformis_Gene8585	GO:0003700	sequence-specific DNA binding transcription factor activity	molecular_function
striiformis_Gene8585	GO:0019299	rhamnose metabolic process	biological_process
striiformis_Gene1544	GO:0000287	magnesium ion binding	molecular_function
striiformis_Gene1544	GO:0016853	isomerase activity	molecular_function
striiformis_Gene1544	GO:0005737	cytoplasm	cellular_component
striiformis_Gene1544	GO:0009045	xylose isomerase activity	molecular_function
striiformis_Gene1544	GO:0006098	pentose-phosphate shunt	biological_process
striiformis_Gene1544	GO:0046872	metal ion binding	molecular_function
striiformis_Gene1544	GO:0005975	carbohydrate metabolic process	biological_process
striiformis_Gene1544	GO:0042732	D-xylose metabolic process	biological_process
striiformis_Gene10325	GO:0016020	membrane	cellular_component
striiformis_Gene10325	GO:0006457	protein folding	biological_process
striiformis_Gene10325	GO:0005783	endoplasmic reticulum	cellular_component
striiformis_Gene10325	GO:0050660	flavin adenine dinucleotide binding	molecular_function
striiformis_Gene10325	GO:0055114	oxidation-reduction process	biological_process
striiformis_Gene10325	GO:0022900	electron transport chain	biological_process
striiformis_Gene10325	GO:0016671	oxidoreductase activity, acting on a sulfur group of donors, disulfide as acceptor	molecular_function
striiformis_Gene10325	GO:0003756	protein disulfide isomerase activity	molecular_function
striiformis_Gene10325	GO:0005789	endoplasmic reticulum membrane	cellular_component
striiformis_Gene10325	GO:0016491	oxidoreductase activity	molecular_function
striiformis_Gene19359	GO:0046872	metal ion binding	molecular_function
striiformis_Gene19359	GO:0016787	hydrolase activity	molecular_function
striiformis_Gene19359	GO:0008152	metabolic process	biological_process
striiformis_Gene19359	GO:0016798	hydrolase activity, acting on glycosyl bonds	molecular_function
striiformis_Gene18200	GO:0016020	membrane	cellular_component
striiformis_Gene18200	GO:0006810	transport	biological_process
striiformis_Gene18200	GO:0055085	transmembrane transport	biological_process
striiformis_Gene18200	GO:0055072	iron ion homeostasis	biological_process
striiformis_Gene18200	GO:0016021	integral to membrane	cellular_component
striiformis_Gene18200	GO:0006811	ion transport	biological_process
striiformis_Gene12413	GO:0008168	methyltransferase activity	molecular_function
striiformis_Gene12413	GO:0016740	transferase activity	molecular_function
striiformis_Gene12413	GO:0032259	methylation	biological_process
striiformis_Gene12413	GO:0008033	tRNA processing	biological_process
striiformis_Gene1173	GO:0003723	RNA binding	molecular_function
striiformis_Gene1173	GO:0016787	hydrolase activity	molecular_function
striiformis_Gene1173	GO:0090305	nucleic acid phosphodiester bond hydrolysis	biological_process
striiformis_Gene1173	GO:0033897	ribonuclease T2 activity	molecular_function
striiformis_Gene1173	GO:0005737	cytoplasm	cellular_component
striiformis_Gene1173	GO:0004519	endonuclease activity	molecular_function
striiformis_Gene1173	GO:0005775	vacuolar lumen	cellular_component
striiformis_Gene1173	GO:0005773	vacuole	cellular_component
striiformis_Gene1173	GO:0004518	nuclease activity	molecular_function
striiformis_Gene15088	GO:0008152	metabolic process	biological_process
striiformis_Gene15088	GO:0055114	oxidation-reduction process	biological_process
striiformis_Gene15088	GO:0016491	oxidoreductase activity	molecular_function
striiformis_Gene13545	GO:0016020	membrane	cellular_component
striiformis_Gene13545	GO:0016788	hydrolase activity, acting on ester bonds	molecular_function
striiformis_Gene13545	GO:0004518	nuclease activity	molecular_function
striiformis_Gene13545	GO:0003676	nucleic acid binding	molecular_function
striiformis_Gene13545	GO:0046872	metal ion binding	molecular_function
striiformis_Gene13545	GO:0016787	hydrolase activity	molecular_function
striiformis_Gene13545	GO:0090305	nucleic acid phosphodiester bond hydrolysis	biological_process
striiformis_Gene13545	GO:0016021	integral to membrane	cellular_component
striiformis_Gene13545	GO:0005739	mitochondrion	cellular_component
striiformis_Gene13545	GO:0004519	endonuclease activity	molecular_function
striiformis_Gene11849	GO:0005759	mitochondrial matrix	cellular_component
striiformis_Gene11849	GO:0006531	aspartate metabolic process	biological_process
striiformis_Gene11849	GO:0006520	cellular amino acid metabolic process	biological_process
striiformis_Gene11849	GO:0004069	L-aspartate:2-oxoglutarate aminotransferase activity	molecular_function
striiformis_Gene11849	GO:0003824	catalytic activity	molecular_function
striiformis_Gene11849	GO:0006536	glutamate metabolic process	biological_process
striiformis_Gene11849	GO:0080130	L-phenylalanine:2-oxoglutarate aminotransferase activity	molecular_function
striiformis_Gene11849	GO:0009058	biosynthetic process	biological_process
striiformis_Gene11849	GO:0008483	transaminase activity	molecular_function
striiformis_Gene11849	GO:0006103	2-oxoglutarate metabolic process	biological_process
striiformis_Gene11849	GO:0016740	transferase activity	molecular_function
striiformis_Gene11849	GO:0005739	mitochondrion	cellular_component
striiformis_Gene11849	GO:0030170	pyridoxal phosphate binding	molecular_function
striiformis_Gene24480	GO:0015074	DNA integration	biological_process
striiformis_Gene24480	GO:0008233	peptidase activity	molecular_function
striiformis_Gene24480	GO:0016779	nucleotidyltransferase activity	molecular_function
striiformis_Gene24480	GO:0004518	nuclease activity	molecular_function
striiformis_Gene24480	GO:0004190	aspartic-type endopeptidase activity	molecular_function
striiformis_Gene24480	GO:0003676	nucleic acid binding	molecular_function
striiformis_Gene24480	GO:0003964	RNA-directed DNA polymerase activity	molecular_function
striiformis_Gene24480	GO:0046872	metal ion binding	molecular_function
striiformis_Gene24480	GO:0016787	hydrolase activity	molecular_function
striiformis_Gene24480	GO:0006508	proteolysis	biological_process
striiformis_Gene24480	GO:0090305	nucleic acid phosphodiester bond hydrolysis	biological_process
striiformis_Gene24480	GO:0008270	zinc ion binding	molecular_function
striiformis_Gene24480	GO:0016740	transferase activity	molecular_function
striiformis_Gene24480	GO:0004519	endonuclease activity	molecular_function
striiformis_Gene6731	GO:0005840	ribosome	cellular_component
striiformis_Gene6731	GO:0030529	ribonucleoprotein complex	cellular_component
striiformis_Gene6731	GO:0006412	translation	biological_process
striiformis_Gene6731	GO:0005622	intracellular	cellular_component
striiformis_Gene6731	GO:0003735	structural constituent of ribosome	molecular_function
striiformis_Gene26739	GO:0030466	chromatin silencing at silent mating-type cassette	biological_process
striiformis_Gene26739	GO:0003677	DNA binding	molecular_function
striiformis_Gene26739	GO:0070478	nuclear-transcribed mRNA catabolic process, 3'-5' exonucleolytic nonsense-mediated decay	biological_process
striiformis_Gene26739	GO:0008298	intracellular mRNA localization	biological_process
striiformis_Gene26739	GO:0005524	ATP binding	molecular_function
striiformis_Gene26739	GO:0016567	protein ubiquitination	biological_process
striiformis_Gene26739	GO:0000184	nuclear-transcribed mRNA catabolic process, nonsense-mediated decay	biological_process
striiformis_Gene26739	GO:0004386	helicase activity	molecular_function
striiformis_Gene26739	GO:0005737	cytoplasm	cellular_component
striiformis_Gene26739	GO:0046872	metal ion binding	molecular_function
striiformis_Gene26739	GO:0016787	hydrolase activity	molecular_function
striiformis_Gene26739	GO:0000166	nucleotide binding	molecular_function
striiformis_Gene26739	GO:0017111	nucleoside-triphosphatase activity	molecular_function
striiformis_Gene26739	GO:0008270	zinc ion binding	molecular_function
striiformis_Gene26739	GO:0000956	nuclear-transcribed mRNA catabolic process	biological_process
striiformis_Gene15643	GO:0003677	DNA binding	molecular_function
striiformis_Gene15643	GO:0032196	transposition	biological_process
striiformis_Gene15643	GO:0006310	DNA recombination	biological_process
striiformis_Gene15643	GO:0046983	protein dimerization activity	molecular_function
striiformis_Gene15643	GO:0003676	nucleic acid binding	molecular_function
striiformis_Gene21956	GO:0016020	membrane	cellular_component
striiformis_Gene21956	GO:0000166	nucleotide binding	molecular_function
striiformis_Gene21956	GO:0016021	integral to membrane	cellular_component
striiformis_Gene21956	GO:0055114	oxidation-reduction process	biological_process
striiformis_Gene21956	GO:0005886	plasma membrane	cellular_component
striiformis_Gene21956	GO:0016491	oxidoreductase activity	molecular_function
striiformis_Gene19884	GO:0006413	translational initiation	biological_process
striiformis_Gene19884	GO:0003743	translation initiation factor activity	molecular_function
striiformis_Gene19884	GO:0006412	translation	biological_process
striiformis_Gene19884	GO:0005737	cytoplasm	cellular_component
striiformis_Gene21611	GO:0045490	pectin catabolic process	biological_process
striiformis_Gene21611	GO:0045330	aspartyl esterase activity	molecular_function
striiformis_Gene21611	GO:0016787	hydrolase activity	molecular_function
striiformis_Gene21611	GO:0005618	cell wall	cellular_component
striiformis_Gene21611	GO:0005576	extracellular region	cellular_component
striiformis_Gene21611	GO:0030599	pectinesterase activity	molecular_function
striiformis_Gene21611	GO:0042545	cell wall modification	biological_process
striiformis_Gene15352	GO:0003677	DNA binding	molecular_function
striiformis_Gene15352	GO:0032196	transposition	biological_process
striiformis_Gene15352	GO:0006310	DNA recombination	biological_process
striiformis_Gene15352	GO:0046983	protein dimerization activity	molecular_function
striiformis_Gene15352	GO:0003676	nucleic acid binding	molecular_function
striiformis_Gene17637	GO:0016020	membrane	cellular_component
striiformis_Gene17637	GO:0005783	endoplasmic reticulum	cellular_component
striiformis_Gene17637	GO:0005741	mitochondrial outer membrane	cellular_component
striiformis_Gene17637	GO:0055114	oxidation-reduction process	biological_process
striiformis_Gene17637	GO:0004128	cytochrome-b5 reductase activity	molecular_function
striiformis_Gene17637	GO:0016021	integral to membrane	cellular_component
striiformis_Gene17637	GO:0005739	mitochondrion	cellular_component
striiformis_Gene17637	GO:0005789	endoplasmic reticulum membrane	cellular_component
striiformis_Gene17637	GO:0016491	oxidoreductase activity	molecular_function
striiformis_Gene23814	GO:0003677	DNA binding	molecular_function
striiformis_Gene23814	GO:0032196	transposition	biological_process
striiformis_Gene23814	GO:0006310	DNA recombination	biological_process
striiformis_Gene23814	GO:0046983	protein dimerization activity	molecular_function
striiformis_Gene23814	GO:0003676	nucleic acid binding	molecular_function
striiformis_Gene497	GO:0006464	cellular protein modification process	biological_process
striiformis_Gene497	GO:0043328	protein targeting to vacuole involved in ubiquitin-dependent protein catabolic process via the multivesicular body sorting pathway	biological_process
striiformis_Gene497	GO:0016567	protein ubiquitination	biological_process
striiformis_Gene497	GO:0005622	intracellular	cellular_component
striiformis_Gene497	GO:0005737	cytoplasm	cellular_component
striiformis_Gene497	GO:0016874	ligase activity	molecular_function
striiformis_Gene497	GO:0004842	ubiquitin-protein ligase activity	molecular_function
striiformis_Gene24040	GO:0015074	DNA integration	biological_process
striiformis_Gene24040	GO:0008233	peptidase activity	molecular_function
striiformis_Gene24040	GO:0016779	nucleotidyltransferase activity	molecular_function
striiformis_Gene24040	GO:0004518	nuclease activity	molecular_function
striiformis_Gene24040	GO:0004190	aspartic-type endopeptidase activity	molecular_function
striiformis_Gene24040	GO:0003676	nucleic acid binding	molecular_function
striiformis_Gene24040	GO:0003964	RNA-directed DNA polymerase activity	molecular_function
striiformis_Gene24040	GO:0046872	metal ion binding	molecular_function
striiformis_Gene24040	GO:0016787	hydrolase activity	molecular_function
striiformis_Gene24040	GO:0006508	proteolysis	biological_process
striiformis_Gene24040	GO:0090305	nucleic acid phosphodiester bond hydrolysis	biological_process
striiformis_Gene24040	GO:0008270	zinc ion binding	molecular_function
striiformis_Gene24040	GO:0016740	transferase activity	molecular_function
striiformis_Gene24040	GO:0004519	endonuclease activity	molecular_function
striiformis_Gene3324	GO:0015074	DNA integration	biological_process
striiformis_Gene3324	GO:0008233	peptidase activity	molecular_function
striiformis_Gene3324	GO:0016779	nucleotidyltransferase activity	molecular_function
striiformis_Gene3324	GO:0004518	nuclease activity	molecular_function
striiformis_Gene3324	GO:0004190	aspartic-type endopeptidase activity	molecular_function
striiformis_Gene3324	GO:0003676	nucleic acid binding	molecular_function
striiformis_Gene3324	GO:0003964	RNA-directed DNA polymerase activity	molecular_function
striiformis_Gene3324	GO:0046872	metal ion binding	molecular_function
striiformis_Gene3324	GO:0016787	hydrolase activity	molecular_function
striiformis_Gene3324	GO:0006508	proteolysis	biological_process
striiformis_Gene3324	GO:0090305	nucleic acid phosphodiester bond hydrolysis	biological_process
striiformis_Gene3324	GO:0008270	zinc ion binding	molecular_function
striiformis_Gene3324	GO:0016740	transferase activity	molecular_function
striiformis_Gene3324	GO:0004519	endonuclease activity	molecular_function
striiformis_Gene5468	GO:0016020	membrane	cellular_component
striiformis_Gene5468	GO:0006810	transport	biological_process
striiformis_Gene5468	GO:0005524	ATP binding	molecular_function
striiformis_Gene5468	GO:0042626	ATPase activity, coupled to transmembrane movement of substances	molecular_function
striiformis_Gene5468	GO:0016021	integral to membrane	cellular_component
striiformis_Gene5468	GO:0006811	ion transport	biological_process
striiformis_Gene5468	GO:0005886	plasma membrane	cellular_component
striiformis_Gene26158	GO:0009733	response to auxin stimulus	biological_process
striiformis_Gene26158	GO:0009616	virus induced gene silencing	biological_process
striiformis_Gene26158	GO:0009965	leaf morphogenesis	biological_process
striiformis_Gene26158	GO:0005737	cytoplasm	cellular_component
striiformis_Gene26158	GO:0016441	posttranscriptional gene silencing	biological_process
striiformis_Gene26158	GO:0004521	endoribonuclease activity	molecular_function
striiformis_Gene26158	GO:0010218	response to far red light	biological_process
striiformis_Gene26158	GO:0005829	cytosol	cellular_component
striiformis_Gene26158	GO:0045087	innate immune response	biological_process
striiformis_Gene26158	GO:0035197	siRNA binding	molecular_function
striiformis_Gene26158	GO:0005634	nucleus	cellular_component
striiformis_Gene26158	GO:0016246	RNA interference	biological_process
striiformis_Gene26158	GO:0048830	adventitious root development	biological_process
striiformis_Gene26158	GO:0031047	gene silencing by RNA	biological_process
striiformis_Gene26158	GO:0003676	nucleic acid binding	molecular_function
striiformis_Gene26158	GO:0009850	auxin metabolic process	biological_process
striiformis_Gene26158	GO:0035198	miRNA binding	molecular_function
striiformis_Gene26158	GO:0035195	gene silencing by miRNA	biological_process
striiformis_Gene26158	GO:0009793	embryo development ending in seed dormancy	biological_process
striiformis_Gene7012	GO:0016020	membrane	cellular_component
striiformis_Gene7012	GO:0016021	integral to membrane	cellular_component
striiformis_Gene7012	GO:0005886	plasma membrane	cellular_component
striiformis_Gene17944	GO:0046034	ATP metabolic process	biological_process
striiformis_Gene17944	GO:0006810	transport	biological_process
striiformis_Gene17944	GO:0005524	ATP binding	molecular_function
striiformis_Gene17944	GO:0006811	ion transport	biological_process
striiformis_Gene17944	GO:0015991	ATP hydrolysis coupled proton transport	biological_process
striiformis_Gene17944	GO:0033178	proton-transporting two-sector ATPase complex, catalytic domain	cellular_component
striiformis_Gene17944	GO:0016787	hydrolase activity	molecular_function
striiformis_Gene17944	GO:0016820	hydrolase activity, acting on acid anhydrides, catalyzing transmembrane movement of substances	molecular_function
striiformis_Gene17944	GO:0033180	proton-transporting V-type ATPase, V1 domain	cellular_component
striiformis_Gene17944	GO:0015992	proton transport	biological_process
striiformis_Gene19487	GO:0003677	DNA binding	molecular_function
striiformis_Gene19487	GO:0032196	transposition	biological_process
striiformis_Gene19487	GO:0006310	DNA recombination	biological_process
striiformis_Gene19487	GO:0046983	protein dimerization activity	molecular_function
striiformis_Gene19487	GO:0003676	nucleic acid binding	molecular_function
striiformis_Gene28594	GO:0015074	DNA integration	biological_process
striiformis_Gene28594	GO:0008233	peptidase activity	molecular_function
striiformis_Gene28594	GO:0016779	nucleotidyltransferase activity	molecular_function
striiformis_Gene28594	GO:0004518	nuclease activity	molecular_function
striiformis_Gene28594	GO:0004190	aspartic-type endopeptidase activity	molecular_function
striiformis_Gene28594	GO:0003676	nucleic acid binding	molecular_function
striiformis_Gene28594	GO:0003964	RNA-directed DNA polymerase activity	molecular_function
striiformis_Gene28594	GO:0046872	metal ion binding	molecular_function
striiformis_Gene28594	GO:0016787	hydrolase activity	molecular_function
striiformis_Gene28594	GO:0006508	proteolysis	biological_process
striiformis_Gene28594	GO:0090305	nucleic acid phosphodiester bond hydrolysis	biological_process
striiformis_Gene28594	GO:0008270	zinc ion binding	molecular_function
striiformis_Gene28594	GO:0016740	transferase activity	molecular_function
striiformis_Gene28594	GO:0004519	endonuclease activity	molecular_function
striiformis_Gene24020	GO:0042254	ribosome biogenesis	biological_process
striiformis_Gene24020	GO:0005654	nucleoplasm	cellular_component
striiformis_Gene24020	GO:0005634	nucleus	cellular_component
striiformis_Gene24020	GO:0005730	nucleolus	cellular_component
striiformis_Gene24020	GO:0051726	regulation of cell cycle	biological_process
striiformis_Gene24020	GO:0006364	rRNA processing	biological_process
striiformis_Gene19132	GO:0006357	regulation of transcription from RNA polymerase II promoter	biological_process
striiformis_Gene19132	GO:0005634	nucleus	cellular_component
striiformis_Gene19132	GO:0016592	mediator complex	cellular_component
striiformis_Gene19132	GO:0006355	regulation of transcription, DNA-dependent	biological_process
striiformis_Gene19132	GO:0001104	RNA polymerase II transcription cofactor activity	molecular_function
striiformis_Gene19132	GO:0006351	transcription, DNA-dependent	biological_process
striiformis_Gene4455	GO:0005840	ribosome	cellular_component
striiformis_Gene4455	GO:0003723	RNA binding	molecular_function
striiformis_Gene4455	GO:0030529	ribonucleoprotein complex	cellular_component
striiformis_Gene4455	GO:0006412	translation	biological_process
striiformis_Gene4455	GO:0005622	intracellular	cellular_component
striiformis_Gene4455	GO:0003735	structural constituent of ribosome	molecular_function
striiformis_Gene4455	GO:0019843	rRNA binding	molecular_function
striiformis_Gene2287	GO:0004038	allantoinase activity	molecular_function
striiformis_Gene2287	GO:0046872	metal ion binding	molecular_function
striiformis_Gene2287	GO:0016787	hydrolase activity	molecular_function
striiformis_Gene2287	GO:0008270	zinc ion binding	molecular_function
striiformis_Gene2287	GO:0006144	purine nucleobase metabolic process	biological_process
striiformis_Gene2287	GO:0000256	allantoin catabolic process	biological_process
striiformis_Gene2287	GO:0016810	hydrolase activity, acting on carbon-nitrogen (but not peptide) bonds	molecular_function
striiformis_Gene2287	GO:0050897	cobalt ion binding	molecular_function
striiformis_Gene4424	GO:0006457	protein folding	biological_process
striiformis_Gene4424	GO:0003755	peptidyl-prolyl cis-trans isomerase activity	molecular_function
striiformis_Gene4424	GO:0016853	isomerase activity	molecular_function
striiformis_Gene4424	GO:0005737	cytoplasm	cellular_component
striiformis_Gene4424	GO:0051301	cell division	biological_process
striiformis_Gene4424	GO:0000413	protein peptidyl-prolyl isomerization	biological_process
striiformis_Gene4424	GO:0007049	cell cycle	biological_process
striiformis_Gene4424	GO:0015031	protein transport	biological_process
striiformis_Gene6015	GO:0006413	translational initiation	biological_process
striiformis_Gene6015	GO:0003743	translation initiation factor activity	molecular_function
striiformis_Gene6015	GO:0006412	translation	biological_process
striiformis_Gene6015	GO:0005737	cytoplasm	cellular_component
striiformis_Gene4576	GO:0006810	transport	biological_process
striiformis_Gene4576	GO:0006914	autophagy	biological_process
striiformis_Gene4576	GO:0015031	protein transport	biological_process
striiformis_Gene4576	GO:0005737	cytoplasm	cellular_component
striiformis_Gene26341	GO:0005840	ribosome	cellular_component
striiformis_Gene26341	GO:0003723	RNA binding	molecular_function
striiformis_Gene26341	GO:0015934	large ribosomal subunit	cellular_component
striiformis_Gene26341	GO:0030529	ribonucleoprotein complex	cellular_component
striiformis_Gene26341	GO:0006412	translation	biological_process
striiformis_Gene26341	GO:0005622	intracellular	cellular_component
striiformis_Gene26341	GO:0003735	structural constituent of ribosome	molecular_function
striiformis_Gene26341	GO:0005737	cytoplasm	cellular_component
striiformis_Gene26341	GO:0019843	rRNA binding	molecular_function
striiformis_Gene14702	GO:0015074	DNA integration	biological_process
striiformis_Gene14702	GO:0008233	peptidase activity	molecular_function
striiformis_Gene14702	GO:0016779	nucleotidyltransferase activity	molecular_function
striiformis_Gene14702	GO:0004518	nuclease activity	molecular_function
striiformis_Gene14702	GO:0004190	aspartic-type endopeptidase activity	molecular_function
striiformis_Gene14702	GO:0003676	nucleic acid binding	molecular_function
striiformis_Gene14702	GO:0003964	RNA-directed DNA polymerase activity	molecular_function
striiformis_Gene14702	GO:0046872	metal ion binding	molecular_function
striiformis_Gene14702	GO:0016787	hydrolase activity	molecular_function
striiformis_Gene14702	GO:0006508	proteolysis	biological_process
striiformis_Gene14702	GO:0090305	nucleic acid phosphodiester bond hydrolysis	biological_process
striiformis_Gene14702	GO:0008270	zinc ion binding	molecular_function
striiformis_Gene14702	GO:0016740	transferase activity	molecular_function
striiformis_Gene14702	GO:0004519	endonuclease activity	molecular_function
striiformis_Gene3365	GO:0000287	magnesium ion binding	molecular_function
striiformis_Gene3365	GO:0016310	phosphorylation	biological_process
striiformis_Gene3365	GO:0004749	ribose phosphate diphosphokinase activity	molecular_function
striiformis_Gene3365	GO:0009116	nucleoside metabolic process	biological_process
striiformis_Gene3365	GO:0005524	ATP binding	molecular_function
striiformis_Gene3365	GO:0016301	kinase activity	molecular_function
striiformis_Gene3365	GO:0009165	nucleotide biosynthetic process	biological_process
striiformis_Gene3365	GO:0042803	protein homodimerization activity	molecular_function
striiformis_Gene3365	GO:0046872	metal ion binding	molecular_function
striiformis_Gene3365	GO:0000166	nucleotide binding	molecular_function
striiformis_Gene3365	GO:0006015	5-phosphoribose 1-diphosphate biosynthetic process	biological_process
striiformis_Gene3365	GO:0009156	ribonucleoside monophosphate biosynthetic process	biological_process
striiformis_Gene3365	GO:0016740	transferase activity	molecular_function
striiformis_Gene3365	GO:0044249	cellular biosynthetic process	biological_process
striiformis_Gene25999	GO:0016620	oxidoreductase activity, acting on the aldehyde or oxo group of donors, NAD or NADP as acceptor	molecular_function
striiformis_Gene25999	GO:0006561	proline biosynthetic process	biological_process
striiformis_Gene25999	GO:0008152	metabolic process	biological_process
striiformis_Gene25999	GO:0055114	oxidation-reduction process	biological_process
striiformis_Gene25999	GO:0005737	cytoplasm	cellular_component
striiformis_Gene25999	GO:0006560	proline metabolic process	biological_process
striiformis_Gene25999	GO:0010133	proline catabolic process to glutamate	biological_process
striiformis_Gene25999	GO:0003842	1-pyrroline-5-carboxylate dehydrogenase activity	molecular_function
striiformis_Gene25999	GO:0016491	oxidoreductase activity	molecular_function
striiformis_Gene1819	GO:0015074	DNA integration	biological_process
striiformis_Gene1819	GO:0005634	nucleus	cellular_component
striiformis_Gene1819	GO:0003677	DNA binding	molecular_function
striiformis_Gene1819	GO:0004803	transposase activity	molecular_function
striiformis_Gene1819	GO:0006313	transposition, DNA-mediated	biological_process
striiformis_Gene1819	GO:0006310	DNA recombination	biological_process
striiformis_Gene20860	GO:0005634	nucleus	cellular_component
striiformis_Gene20860	GO:0003677	DNA binding	molecular_function
striiformis_Gene20860	GO:0016787	hydrolase activity	molecular_function
striiformis_Gene20860	GO:0005524	ATP binding	molecular_function
striiformis_Gene20860	GO:0000166	nucleotide binding	molecular_function
striiformis_Gene20860	GO:0017111	nucleoside-triphosphatase activity	molecular_function
striiformis_Gene20860	GO:0004386	helicase activity	molecular_function
striiformis_Gene3341	GO:0004252	serine-type endopeptidase activity	molecular_function
striiformis_Gene3341	GO:0008233	peptidase activity	molecular_function
striiformis_Gene3341	GO:0005524	ATP binding	molecular_function
striiformis_Gene3341	GO:0005782	peroxisomal matrix	cellular_component
striiformis_Gene3341	GO:0005777	peroxisome	cellular_component
striiformis_Gene3341	GO:0008236	serine-type peptidase activity	molecular_function
striiformis_Gene3341	GO:0016787	hydrolase activity	molecular_function
striiformis_Gene3341	GO:0006508	proteolysis	biological_process
striiformis_Gene3341	GO:0000166	nucleotide binding	molecular_function
striiformis_Gene3341	GO:0017111	nucleoside-triphosphatase activity	molecular_function
striiformis_Gene3341	GO:0004176	ATP-dependent peptidase activity	molecular_function
striiformis_Gene3341	GO:0006515	misfolded or incompletely synthesized protein catabolic process	biological_process
striiformis_Gene3076	GO:0005840	ribosome	cellular_component
striiformis_Gene3076	GO:0015934	large ribosomal subunit	cellular_component
striiformis_Gene3076	GO:0030529	ribonucleoprotein complex	cellular_component
striiformis_Gene3076	GO:0006412	translation	biological_process
striiformis_Gene3076	GO:0003735	structural constituent of ribosome	molecular_function
striiformis_Gene21939	GO:0005856	cytoskeleton	cellular_component
striiformis_Gene21939	GO:0007018	microtubule-based movement	biological_process
striiformis_Gene21939	GO:0005874	microtubule	cellular_component
striiformis_Gene21939	GO:0005524	ATP binding	molecular_function
striiformis_Gene21939	GO:0003774	motor activity	molecular_function
striiformis_Gene21939	GO:0005737	cytoplasm	cellular_component
striiformis_Gene21939	GO:0030286	dynein complex	cellular_component
striiformis_Gene21939	GO:0000166	nucleotide binding	molecular_function
striiformis_Gene21939	GO:0017111	nucleoside-triphosphatase activity	molecular_function
striiformis_Gene21939	GO:0003777	microtubule motor activity	molecular_function
striiformis_Gene21939	GO:0006200	ATP catabolic process	biological_process
striiformis_Gene21939	GO:0016887	ATPase activity	molecular_function
striiformis_Gene18501	GO:0005524	ATP binding	molecular_function
striiformis_Gene18501	GO:0000166	nucleotide binding	molecular_function
striiformis_Gene18501	GO:0006950	response to stress	biological_process
striiformis_Gene18501	GO:0006412	translation	biological_process
striiformis_Gene18501	GO:0005737	cytoplasm	cellular_component
striiformis_Gene10157	GO:0003677	DNA binding	molecular_function
striiformis_Gene10157	GO:0006355	regulation of transcription, DNA-dependent	biological_process
striiformis_Gene10157	GO:0006950	response to stress	biological_process
striiformis_Gene10157	GO:0006351	transcription, DNA-dependent	biological_process
striiformis_Gene10157	GO:0016987	sigma factor activity	molecular_function
striiformis_Gene10157	GO:0003700	sequence-specific DNA binding transcription factor activity	molecular_function
striiformis_Gene10157	GO:0006352	DNA-dependent transcription, initiation	biological_process
striiformis_Gene8835	GO:0016310	phosphorylation	biological_process
striiformis_Gene8835	GO:0005524	ATP binding	molecular_function
striiformis_Gene8835	GO:0016301	kinase activity	molecular_function
striiformis_Gene8835	GO:0006220	pyrimidine nucleotide metabolic process	biological_process
striiformis_Gene8835	GO:0006139	nucleobase-containing compound metabolic process	biological_process
striiformis_Gene8835	GO:0005737	cytoplasm	cellular_component
striiformis_Gene8835	GO:0000166	nucleotide binding	molecular_function
striiformis_Gene8835	GO:0016740	transferase activity	molecular_function
striiformis_Gene8835	GO:0004127	cytidylate kinase activity	molecular_function
striiformis_Gene7637	GO:0016787	hydrolase activity	molecular_function
striiformis_Gene7637	GO:0016884	carbon-nitrogen ligase activity, with glutamine as amido-N-donor	molecular_function
striiformis_Gene7637	GO:0016811	hydrolase activity, acting on carbon-nitrogen (but not peptide) bonds, in linear amides	molecular_function
striiformis_Gene7637	GO:0004040	amidase activity	molecular_function
striiformis_Gene12584	GO:0006457	protein folding	biological_process
striiformis_Gene12584	GO:0005634	nucleus	cellular_component
striiformis_Gene12584	GO:0003755	peptidyl-prolyl cis-trans isomerase activity	molecular_function
striiformis_Gene12584	GO:0016853	isomerase activity	molecular_function
striiformis_Gene12584	GO:0000413	protein peptidyl-prolyl isomerization	biological_process
striiformis_Gene9456	GO:0003677	DNA binding	molecular_function
striiformis_Gene9456	GO:0032196	transposition	biological_process
striiformis_Gene9456	GO:0006310	DNA recombination	biological_process
striiformis_Gene9456	GO:0046983	protein dimerization activity	molecular_function
striiformis_Gene9456	GO:0003676	nucleic acid binding	molecular_function
striiformis_Gene17339	GO:0016020	membrane	cellular_component
striiformis_Gene17339	GO:0006486	protein glycosylation	biological_process
striiformis_Gene17339	GO:0005783	endoplasmic reticulum	cellular_component
striiformis_Gene17339	GO:0004579	dolichyl-diphosphooligosaccharide-protein glycotransferase activity	molecular_function
striiformis_Gene17339	GO:0009505	plant-type cell wall	cellular_component
striiformis_Gene17339	GO:0016757	transferase activity, transferring glycosyl groups	molecular_function
striiformis_Gene17339	GO:0016021	integral to membrane	cellular_component
striiformis_Gene17339	GO:0005789	endoplasmic reticulum membrane	cellular_component
striiformis_Gene17339	GO:0016740	transferase activity	molecular_function
striiformis_Gene17339	GO:0005886	plasma membrane	cellular_component
striiformis_Gene6875	GO:0015074	DNA integration	biological_process
striiformis_Gene6875	GO:0008233	peptidase activity	molecular_function
striiformis_Gene6875	GO:0016779	nucleotidyltransferase activity	molecular_function
striiformis_Gene6875	GO:0004518	nuclease activity	molecular_function
striiformis_Gene6875	GO:0004190	aspartic-type endopeptidase activity	molecular_function
striiformis_Gene6875	GO:0003676	nucleic acid binding	molecular_function
striiformis_Gene6875	GO:0003964	RNA-directed DNA polymerase activity	molecular_function
striiformis_Gene6875	GO:0046872	metal ion binding	molecular_function
striiformis_Gene6875	GO:0016787	hydrolase activity	molecular_function
striiformis_Gene6875	GO:0006508	proteolysis	biological_process
striiformis_Gene6875	GO:0090305	nucleic acid phosphodiester bond hydrolysis	biological_process
striiformis_Gene6875	GO:0008270	zinc ion binding	molecular_function
striiformis_Gene6875	GO:0016740	transferase activity	molecular_function
striiformis_Gene6875	GO:0004519	endonuclease activity	molecular_function
striiformis_Gene19269	GO:0015074	DNA integration	biological_process
striiformis_Gene19269	GO:0008233	peptidase activity	molecular_function
striiformis_Gene19269	GO:0016779	nucleotidyltransferase activity	molecular_function
striiformis_Gene19269	GO:0004518	nuclease activity	molecular_function
striiformis_Gene19269	GO:0004190	aspartic-type endopeptidase activity	molecular_function
striiformis_Gene19269	GO:0003676	nucleic acid binding	molecular_function
striiformis_Gene19269	GO:0003964	RNA-directed DNA polymerase activity	molecular_function
striiformis_Gene19269	GO:0046872	metal ion binding	molecular_function
striiformis_Gene19269	GO:0016787	hydrolase activity	molecular_function
striiformis_Gene19269	GO:0006508	proteolysis	biological_process
striiformis_Gene19269	GO:0090305	nucleic acid phosphodiester bond hydrolysis	biological_process
striiformis_Gene19269	GO:0008270	zinc ion binding	molecular_function
striiformis_Gene19269	GO:0016740	transferase activity	molecular_function
striiformis_Gene19269	GO:0004519	endonuclease activity	molecular_function
striiformis_Gene2114	GO:0016020	membrane	cellular_component
striiformis_Gene2114	GO:0006490	oligosaccharide-lipid intermediate biosynthetic process	biological_process
striiformis_Gene2114	GO:0006486	protein glycosylation	biological_process
striiformis_Gene2114	GO:0005783	endoplasmic reticulum	cellular_component
striiformis_Gene2114	GO:0016758	transferase activity, transferring hexosyl groups	molecular_function
striiformis_Gene2114	GO:0042283	dolichyl pyrophosphate Glc1Man9GlcNAc2 alpha-1,3-glucosyltransferase activity	molecular_function
striiformis_Gene2114	GO:0016757	transferase activity, transferring glycosyl groups	molecular_function
striiformis_Gene2114	GO:0006487	protein N-linked glycosylation	biological_process
striiformis_Gene2114	GO:0016021	integral to membrane	cellular_component
striiformis_Gene2114	GO:0005789	endoplasmic reticulum membrane	cellular_component
striiformis_Gene2114	GO:0016740	transferase activity	molecular_function
striiformis_Gene17911	GO:0006457	protein folding	biological_process
striiformis_Gene17911	GO:0003755	peptidyl-prolyl cis-trans isomerase activity	molecular_function
striiformis_Gene17911	GO:0016853	isomerase activity	molecular_function
striiformis_Gene17911	GO:0000413	protein peptidyl-prolyl isomerization	biological_process
striiformis_Gene17911	GO:0005737	cytoplasm	cellular_component
striiformis_Gene16822	GO:0003677	DNA binding	molecular_function
striiformis_Gene16822	GO:0032196	transposition	biological_process
striiformis_Gene16822	GO:0006310	DNA recombination	biological_process
striiformis_Gene16822	GO:0046983	protein dimerization activity	molecular_function
striiformis_Gene16822	GO:0003676	nucleic acid binding	molecular_function
striiformis_Gene17713	GO:0016020	membrane	cellular_component
striiformis_Gene17713	GO:0006810	transport	biological_process
striiformis_Gene17713	GO:0005744	mitochondrial inner membrane presequence translocase complex	cellular_component
striiformis_Gene17713	GO:0016021	integral to membrane	cellular_component
striiformis_Gene17713	GO:0005743	mitochondrial inner membrane	cellular_component
striiformis_Gene17713	GO:0005739	mitochondrion	cellular_component
striiformis_Gene17713	GO:0015031	protein transport	biological_process
striiformis_Gene1023	GO:0015074	DNA integration	biological_process
striiformis_Gene1023	GO:0008233	peptidase activity	molecular_function
striiformis_Gene1023	GO:0016779	nucleotidyltransferase activity	molecular_function
striiformis_Gene1023	GO:0004518	nuclease activity	molecular_function
striiformis_Gene1023	GO:0004190	aspartic-type endopeptidase activity	molecular_function
striiformis_Gene1023	GO:0003676	nucleic acid binding	molecular_function
striiformis_Gene1023	GO:0003964	RNA-directed DNA polymerase activity	molecular_function
striiformis_Gene1023	GO:0046872	metal ion binding	molecular_function
striiformis_Gene1023	GO:0016787	hydrolase activity	molecular_function
striiformis_Gene1023	GO:0006508	proteolysis	biological_process
striiformis_Gene1023	GO:0090305	nucleic acid phosphodiester bond hydrolysis	biological_process
striiformis_Gene1023	GO:0008270	zinc ion binding	molecular_function
striiformis_Gene1023	GO:0016740	transferase activity	molecular_function
striiformis_Gene1023	GO:0004519	endonuclease activity	molecular_function
striiformis_Gene23612	GO:0016020	membrane	cellular_component
striiformis_Gene23612	GO:0005575	cellular_component	cellular_component
striiformis_Gene23612	GO:0003674	molecular_function	molecular_function
striiformis_Gene23612	GO:0005737	cytoplasm	cellular_component
striiformis_Gene28371	GO:0008152	metabolic process	biological_process
striiformis_Gene28371	GO:0003824	catalytic activity	molecular_function
striiformis_Gene28371	GO:0016798	hydrolase activity, acting on glycosyl bonds	molecular_function
striiformis_Gene28371	GO:0046872	metal ion binding	molecular_function
striiformis_Gene28371	GO:0004553	hydrolase activity, hydrolyzing O-glycosyl compounds	molecular_function
striiformis_Gene28371	GO:0016787	hydrolase activity	molecular_function
striiformis_Gene28371	GO:0000272	polysaccharide catabolic process	biological_process
striiformis_Gene28371	GO:0004338	glucan exo-1,3-beta-glucosidase activity	molecular_function
striiformis_Gene28371	GO:0005576	extracellular region	cellular_component
striiformis_Gene28371	GO:0005975	carbohydrate metabolic process	biological_process
striiformis_Gene7841	GO:0015074	DNA integration	biological_process
striiformis_Gene7841	GO:0005634	nucleus	cellular_component
striiformis_Gene7841	GO:0003677	DNA binding	molecular_function
striiformis_Gene7841	GO:0004803	transposase activity	molecular_function
striiformis_Gene7841	GO:0006313	transposition, DNA-mediated	biological_process
striiformis_Gene7841	GO:0006310	DNA recombination	biological_process
striiformis_Gene26610	GO:0016020	membrane	cellular_component
striiformis_Gene26610	GO:0006810	transport	biological_process
striiformis_Gene26610	GO:0046872	metal ion binding	molecular_function
striiformis_Gene26610	GO:0005743	mitochondrial inner membrane	cellular_component
striiformis_Gene26610	GO:0005739	mitochondrion	cellular_component
striiformis_Gene26610	GO:0015031	protein transport	biological_process
striiformis_Gene12057	GO:0006810	transport	biological_process
striiformis_Gene12057	GO:0006869	lipid transport	biological_process
striiformis_Gene13280	GO:0016779	nucleotidyltransferase activity	molecular_function
striiformis_Gene13280	GO:0005737	cytoplasm	cellular_component
striiformis_Gene13280	GO:0009298	GDP-mannose biosynthetic process	biological_process
striiformis_Gene13280	GO:0004475	mannose-1-phosphate guanylyltransferase activity	molecular_function
striiformis_Gene13280	GO:0009058	biosynthetic process	biological_process
striiformis_Gene13280	GO:0000166	nucleotide binding	molecular_function
striiformis_Gene13280	GO:0005525	GTP binding	molecular_function
striiformis_Gene13280	GO:0016740	transferase activity	molecular_function
striiformis_Gene13280	GO:0007049	cell cycle	biological_process
striiformis_Gene14671	GO:0016020	membrane	cellular_component
striiformis_Gene14671	GO:0006810	transport	biological_process
striiformis_Gene14671	GO:0055085	transmembrane transport	biological_process
striiformis_Gene14671	GO:0008643	carbohydrate transport	biological_process
striiformis_Gene14671	GO:0016021	integral to membrane	cellular_component
striiformis_Gene14671	GO:0005215	transporter activity	molecular_function
striiformis_Gene14671	GO:0022857	transmembrane transporter activity	molecular_function
striiformis_Gene14671	GO:0022891	substrate-specific transmembrane transporter activity	molecular_function
striiformis_Gene20648	GO:0003677	DNA binding	molecular_function
striiformis_Gene20648	GO:0032196	transposition	biological_process
striiformis_Gene20648	GO:0006310	DNA recombination	biological_process
striiformis_Gene20648	GO:0046983	protein dimerization activity	molecular_function
striiformis_Gene20648	GO:0003676	nucleic acid binding	molecular_function
striiformis_Gene3770	GO:0015074	DNA integration	biological_process
striiformis_Gene3770	GO:0003676	nucleic acid binding	molecular_function
striiformis_Gene24134	GO:0006397	mRNA processing	biological_process
striiformis_Gene24134	GO:0005634	nucleus	cellular_component
striiformis_Gene24134	GO:0003723	RNA binding	molecular_function
striiformis_Gene24134	GO:0071208	histone pre-mRNA DCP binding	molecular_function
striiformis_Gene24134	GO:0030529	ribonucleoprotein complex	cellular_component
striiformis_Gene24134	GO:0008380	RNA splicing	biological_process
striiformis_Gene29518	GO:0008410	CoA-transferase activity	molecular_function
striiformis_Gene29518	GO:0008152	metabolic process	biological_process
striiformis_Gene29518	GO:0016740	transferase activity	molecular_function
striiformis_Gene29518	GO:0008260	3-oxoacid CoA-transferase activity	molecular_function
striiformis_Gene14382	GO:0006397	mRNA processing	biological_process
striiformis_Gene14382	GO:0005634	nucleus	cellular_component
striiformis_Gene14382	GO:0005681	spliceosomal complex	cellular_component
striiformis_Gene14382	GO:0008380	RNA splicing	biological_process
striiformis_Gene14382	GO:0005737	cytoplasm	cellular_component
striiformis_Gene11857	GO:0016020	membrane	cellular_component
striiformis_Gene11857	GO:0006810	transport	biological_process
striiformis_Gene11857	GO:0031410	cytoplasmic vesicle	cellular_component
striiformis_Gene11857	GO:0006914	autophagy	biological_process
striiformis_Gene11857	GO:0016021	integral to membrane	cellular_component
striiformis_Gene11857	GO:0015031	protein transport	biological_process
striiformis_Gene11857	GO:0034045	pre-autophagosomal structure membrane	cellular_component
striiformis_Gene11857	GO:0030659	cytoplasmic vesicle membrane	cellular_component
striiformis_Gene17938	GO:0005840	ribosome	cellular_component
striiformis_Gene17938	GO:0003723	RNA binding	molecular_function
striiformis_Gene17938	GO:0030529	ribonucleoprotein complex	cellular_component
striiformis_Gene17938	GO:0006412	translation	biological_process
striiformis_Gene17938	GO:0005622	intracellular	cellular_component
striiformis_Gene17938	GO:0003735	structural constituent of ribosome	molecular_function
striiformis_Gene17938	GO:0019843	rRNA binding	molecular_function
striiformis_Gene14074	GO:0016020	membrane	cellular_component
striiformis_Gene14074	GO:0009395	phospholipid catabolic process	biological_process
striiformis_Gene14074	GO:0016042	lipid catabolic process	biological_process
striiformis_Gene14074	GO:0008152	metabolic process	biological_process
striiformis_Gene14074	GO:0031225	anchored to membrane	cellular_component
striiformis_Gene14074	GO:0004620	phospholipase activity	molecular_function
striiformis_Gene14074	GO:0004622	lysophospholipase activity	molecular_function
striiformis_Gene14074	GO:0016787	hydrolase activity	molecular_function
striiformis_Gene14074	GO:0005886	plasma membrane	cellular_component
striiformis_Gene14074	GO:0006629	lipid metabolic process	biological_process
striiformis_Gene25504	GO:0016020	membrane	cellular_component
striiformis_Gene25504	GO:0003958	NADPH-hemoprotein reductase activity	molecular_function
striiformis_Gene25504	GO:0005783	endoplasmic reticulum	cellular_component
striiformis_Gene25504	GO:0010181	FMN binding	molecular_function
striiformis_Gene25504	GO:0005506	iron ion binding	molecular_function
striiformis_Gene25504	GO:0016021	integral to membrane	cellular_component
striiformis_Gene25504	GO:0005789	endoplasmic reticulum membrane	cellular_component
striiformis_Gene25504	GO:0055114	oxidation-reduction process	biological_process
striiformis_Gene25504	GO:0016491	oxidoreductase activity	molecular_function
striiformis_Gene16731	GO:0043231	intracellular membrane-bounded organelle	cellular_component
striiformis_Gene16731	GO:0016020	membrane	cellular_component
striiformis_Gene16731	GO:0020037	heme binding	molecular_function
striiformis_Gene16731	GO:0005783	endoplasmic reticulum	cellular_component
striiformis_Gene16731	GO:0031090	organelle membrane	cellular_component
striiformis_Gene16731	GO:0046872	metal ion binding	molecular_function
striiformis_Gene16731	GO:0022900	electron transport chain	biological_process
striiformis_Gene16731	GO:0016021	integral to membrane	cellular_component
striiformis_Gene16731	GO:0005789	endoplasmic reticulum membrane	cellular_component
striiformis_Gene22518	GO:0007186	G-protein coupled receptor signaling pathway	biological_process
striiformis_Gene22518	GO:0007165	signal transduction	biological_process
striiformis_Gene22518	GO:0006184	GTP catabolic process	biological_process
striiformis_Gene22518	GO:0003924	GTPase activity	molecular_function
striiformis_Gene22518	GO:0031683	G-protein beta/gamma-subunit complex binding	molecular_function
striiformis_Gene22518	GO:0046872	metal ion binding	molecular_function
striiformis_Gene22518	GO:0000166	nucleotide binding	molecular_function
striiformis_Gene22518	GO:0019001	guanyl nucleotide binding	molecular_function
striiformis_Gene22518	GO:0004871	signal transducer activity	molecular_function
striiformis_Gene22518	GO:0005525	GTP binding	molecular_function
striiformis_Gene22518	GO:0007188	adenylate cyclase-modulating G-protein coupled receptor signaling pathway	biological_process
striiformis_Gene8837	GO:0006486	protein glycosylation	biological_process
striiformis_Gene8837	GO:0005634	nucleus	cellular_component
striiformis_Gene8837	GO:0016757	transferase activity, transferring glycosyl groups	molecular_function
striiformis_Gene8837	GO:0016740	transferase activity	molecular_function
striiformis_Gene8837	GO:0009740	gibberellic acid mediated signaling pathway	biological_process
striiformis_Gene25151	GO:0003723	RNA binding	molecular_function
striiformis_Gene25151	GO:0005786	signal recognition particle, endoplasmic reticulum targeting	cellular_component
striiformis_Gene25151	GO:0006184	GTP catabolic process	biological_process
striiformis_Gene25151	GO:0048500	signal recognition particle	cellular_component
striiformis_Gene25151	GO:0005737	cytoplasm	cellular_component
striiformis_Gene25151	GO:0003924	GTPase activity	molecular_function
striiformis_Gene25151	GO:0006614	SRP-dependent cotranslational protein targeting to membrane	biological_process
striiformis_Gene25151	GO:0030529	ribonucleoprotein complex	cellular_component
striiformis_Gene25151	GO:0000166	nucleotide binding	molecular_function
striiformis_Gene25151	GO:0017111	nucleoside-triphosphatase activity	molecular_function
striiformis_Gene25151	GO:0005525	GTP binding	molecular_function
striiformis_Gene25151	GO:0008312	7S RNA binding	molecular_function
striiformis_Gene26062	GO:0016020	membrane	cellular_component
striiformis_Gene26062	GO:0006810	transport	biological_process
striiformis_Gene26062	GO:0008152	metabolic process	biological_process
striiformis_Gene26062	GO:0055114	oxidation-reduction process	biological_process
striiformis_Gene26062	GO:0009706	chloroplast inner membrane	cellular_component
striiformis_Gene26062	GO:0000166	nucleotide binding	molecular_function
striiformis_Gene26062	GO:0009528	plastid inner membrane	cellular_component
striiformis_Gene26062	GO:0005516	calmodulin binding	molecular_function
striiformis_Gene26062	GO:0009536	plastid	cellular_component
striiformis_Gene26062	GO:0015031	protein transport	biological_process
striiformis_Gene26062	GO:0016491	oxidoreductase activity	molecular_function
striiformis_Gene26062	GO:0009507	chloroplast	cellular_component
striiformis_Gene13383	GO:0016020	membrane	cellular_component
striiformis_Gene13383	GO:0006810	transport	biological_process
striiformis_Gene13383	GO:0005783	endoplasmic reticulum	cellular_component
striiformis_Gene13383	GO:0005524	ATP binding	molecular_function
striiformis_Gene13383	GO:0019829	cation-transporting ATPase activity	molecular_function
striiformis_Gene13383	GO:0005388	calcium-transporting ATPase activity	molecular_function
striiformis_Gene13383	GO:0006816	calcium ion transport	biological_process
striiformis_Gene13383	GO:0006812	cation transport	biological_process
striiformis_Gene13383	GO:0006811	ion transport	biological_process
striiformis_Gene13383	GO:0016529	sarcoplasmic reticulum	cellular_component
striiformis_Gene13383	GO:0046872	metal ion binding	molecular_function
striiformis_Gene13383	GO:0016787	hydrolase activity	molecular_function
striiformis_Gene13383	GO:0000166	nucleotide binding	molecular_function
striiformis_Gene13383	GO:0016021	integral to membrane	cellular_component
striiformis_Gene13383	GO:0005789	endoplasmic reticulum membrane	cellular_component
striiformis_Gene13383	GO:0033017	sarcoplasmic reticulum membrane	cellular_component
striiformis_Gene15965	GO:0046872	metal ion binding	molecular_function
striiformis_Gene15965	GO:0000166	nucleotide binding	molecular_function
striiformis_Gene15965	GO:0008270	zinc ion binding	molecular_function
striiformis_Gene15965	GO:0055114	oxidation-reduction process	biological_process
striiformis_Gene15965	GO:0008106	alcohol dehydrogenase (NADP+) activity	molecular_function
striiformis_Gene15965	GO:0016491	oxidoreductase activity	molecular_function
striiformis_Gene5692	GO:0016020	membrane	cellular_component
striiformis_Gene5692	GO:0006810	transport	biological_process
striiformis_Gene5692	GO:0005774	vacuolar membrane	cellular_component
striiformis_Gene5692	GO:0006865	amino acid transport	biological_process
striiformis_Gene5692	GO:0016021	integral to membrane	cellular_component
striiformis_Gene5692	GO:0005773	vacuole	cellular_component
striiformis_Gene28270	GO:0006810	transport	biological_process
striiformis_Gene28270	GO:0007264	small GTPase mediated signal transduction	biological_process
striiformis_Gene28270	GO:0005794	Golgi apparatus	cellular_component
striiformis_Gene28270	GO:0000166	nucleotide binding	molecular_function
striiformis_Gene28270	GO:0005622	intracellular	cellular_component
striiformis_Gene28270	GO:0005525	GTP binding	molecular_function
striiformis_Gene28270	GO:0015031	protein transport	biological_process
striiformis_Gene28270	GO:0016192	vesicle-mediated transport	biological_process
striiformis_Gene24466	GO:0016020	membrane	cellular_component
striiformis_Gene24466	GO:0006031	chitin biosynthetic process	biological_process
striiformis_Gene24466	GO:0016757	transferase activity, transferring glycosyl groups	molecular_function
striiformis_Gene24466	GO:0004100	chitin synthase activity	molecular_function
striiformis_Gene24466	GO:0016021	integral to membrane	cellular_component
striiformis_Gene24466	GO:0016740	transferase activity	molecular_function
striiformis_Gene24466	GO:0005886	plasma membrane	cellular_component
striiformis_Gene2875	GO:0016020	membrane	cellular_component
striiformis_Gene2875	GO:0016021	integral to membrane	cellular_component
striiformis_Gene2875	GO:0005886	plasma membrane	cellular_component
striiformis_Gene22839	GO:0016020	membrane	cellular_component
striiformis_Gene22839	GO:0005794	Golgi apparatus	cellular_component
striiformis_Gene22839	GO:0016021	integral to membrane	cellular_component
striiformis_Gene22839	GO:0000139	Golgi membrane	cellular_component
striiformis_Gene13197	GO:0006281	DNA repair	biological_process
striiformis_Gene13197	GO:0005524	ATP binding	molecular_function
striiformis_Gene13197	GO:0006260	DNA replication	biological_process
striiformis_Gene13197	GO:0004386	helicase activity	molecular_function
striiformis_Gene13197	GO:0008026	ATP-dependent helicase activity	molecular_function
striiformis_Gene13197	GO:0003676	nucleic acid binding	molecular_function
striiformis_Gene13197	GO:0016787	hydrolase activity	molecular_function
striiformis_Gene13197	GO:0000166	nucleotide binding	molecular_function
striiformis_Gene13197	GO:0043140	ATP-dependent 3'-5' DNA helicase activity	molecular_function
striiformis_Gene13197	GO:0006310	DNA recombination	biological_process
striiformis_Gene13457	GO:0008168	methyltransferase activity	molecular_function
striiformis_Gene13457	GO:0030794	(S)-coclaurine-N-methyltransferase activity	molecular_function
striiformis_Gene13457	GO:0016740	transferase activity	molecular_function
striiformis_Gene13457	GO:0032259	methylation	biological_process
striiformis_Gene13457	GO:0005737	cytoplasm	cellular_component
striiformis_Gene13457	GO:0008610	lipid biosynthetic process	biological_process
striiformis_Gene22122	GO:0016020	membrane	cellular_component
striiformis_Gene22122	GO:0007186	G-protein coupled receptor signaling pathway	biological_process
striiformis_Gene22122	GO:0007165	signal transduction	biological_process
striiformis_Gene22122	GO:0019236	response to pheromone	biological_process
striiformis_Gene22122	GO:0004930	G-protein coupled receptor activity	molecular_function
striiformis_Gene22122	GO:0004934	mating-type alpha-factor pheromone receptor activity	molecular_function
striiformis_Gene22122	GO:0016021	integral to membrane	cellular_component
striiformis_Gene22122	GO:0004871	signal transducer activity	molecular_function
striiformis_Gene22122	GO:0004932	mating-type factor pheromone receptor activity	molecular_function
striiformis_Gene19968	GO:0006810	transport	biological_process
striiformis_Gene19968	GO:0005856	cytoskeleton	cellular_component
striiformis_Gene19968	GO:0005874	microtubule	cellular_component
striiformis_Gene19968	GO:0005737	cytoplasm	cellular_component
striiformis_Gene25016	GO:0016310	phosphorylation	biological_process
striiformis_Gene25016	GO:0008902	hydroxymethylpyrimidine kinase activity	molecular_function
striiformis_Gene25016	GO:0004789	thiamine-phosphate diphosphorylase activity	molecular_function
striiformis_Gene25016	GO:0008152	metabolic process	biological_process
striiformis_Gene25016	GO:0005524	ATP binding	molecular_function
striiformis_Gene25016	GO:0016301	kinase activity	molecular_function
striiformis_Gene25016	GO:0003824	catalytic activity	molecular_function
striiformis_Gene25016	GO:0009228	thiamine biosynthetic process	biological_process
striiformis_Gene25016	GO:0046872	metal ion binding	molecular_function
striiformis_Gene25016	GO:0000166	nucleotide binding	molecular_function
striiformis_Gene25016	GO:0008972	phosphomethylpyrimidine kinase activity	molecular_function
striiformis_Gene25016	GO:0009229	thiamine diphosphate biosynthetic process	biological_process
striiformis_Gene25016	GO:0016740	transferase activity	molecular_function
striiformis_Gene17290	GO:0016020	membrane	cellular_component
striiformis_Gene17290	GO:0016021	integral to membrane	cellular_component
striiformis_Gene17290	GO:0005741	mitochondrial outer membrane	cellular_component
striiformis_Gene17290	GO:0005739	mitochondrion	cellular_component
striiformis_Gene17290	GO:0055114	oxidation-reduction process	biological_process
striiformis_Gene17290	GO:0016491	oxidoreductase activity	molecular_function
striiformis_Gene17290	GO:0004128	cytochrome-b5 reductase activity	molecular_function
striiformis_Gene27782	GO:0016020	membrane	cellular_component
striiformis_Gene27782	GO:0046872	metal ion binding	molecular_function
striiformis_Gene27782	GO:0005509	calcium ion binding	molecular_function
striiformis_Gene18976	GO:0005575	cellular_component	cellular_component
striiformis_Gene18976	GO:0008152	metabolic process	biological_process
striiformis_Gene18976	GO:0000166	nucleotide binding	molecular_function
striiformis_Gene18976	GO:0055114	oxidation-reduction process	biological_process
striiformis_Gene18976	GO:0016491	oxidoreductase activity	molecular_function
striiformis_Gene16417	GO:0015074	DNA integration	biological_process
striiformis_Gene16417	GO:0008233	peptidase activity	molecular_function
striiformis_Gene16417	GO:0016779	nucleotidyltransferase activity	molecular_function
striiformis_Gene16417	GO:0004518	nuclease activity	molecular_function
striiformis_Gene16417	GO:0004190	aspartic-type endopeptidase activity	molecular_function
striiformis_Gene16417	GO:0003676	nucleic acid binding	molecular_function
striiformis_Gene16417	GO:0003964	RNA-directed DNA polymerase activity	molecular_function
striiformis_Gene16417	GO:0046872	metal ion binding	molecular_function
striiformis_Gene16417	GO:0016787	hydrolase activity	molecular_function
striiformis_Gene16417	GO:0006508	proteolysis	biological_process
striiformis_Gene16417	GO:0090305	nucleic acid phosphodiester bond hydrolysis	biological_process
striiformis_Gene16417	GO:0008270	zinc ion binding	molecular_function
striiformis_Gene16417	GO:0016740	transferase activity	molecular_function
striiformis_Gene16417	GO:0004519	endonuclease activity	molecular_function
striiformis_Gene12221	GO:0015074	DNA integration	biological_process
striiformis_Gene12221	GO:0008233	peptidase activity	molecular_function
striiformis_Gene12221	GO:0016779	nucleotidyltransferase activity	molecular_function
striiformis_Gene12221	GO:0004518	nuclease activity	molecular_function
striiformis_Gene12221	GO:0004190	aspartic-type endopeptidase activity	molecular_function
striiformis_Gene12221	GO:0003676	nucleic acid binding	molecular_function
striiformis_Gene12221	GO:0003964	RNA-directed DNA polymerase activity	molecular_function
striiformis_Gene12221	GO:0046872	metal ion binding	molecular_function
striiformis_Gene12221	GO:0016787	hydrolase activity	molecular_function
striiformis_Gene12221	GO:0006508	proteolysis	biological_process
striiformis_Gene12221	GO:0090305	nucleic acid phosphodiester bond hydrolysis	biological_process
striiformis_Gene12221	GO:0008270	zinc ion binding	molecular_function
striiformis_Gene12221	GO:0016740	transferase activity	molecular_function
striiformis_Gene12221	GO:0004519	endonuclease activity	molecular_function
striiformis_Gene2574	GO:0006810	transport	biological_process
striiformis_Gene2574	GO:0005524	ATP binding	molecular_function
striiformis_Gene2574	GO:0006950	response to stress	biological_process
striiformis_Gene2574	GO:0016787	hydrolase activity	molecular_function
striiformis_Gene2574	GO:0000166	nucleotide binding	molecular_function
striiformis_Gene2574	GO:0017111	nucleoside-triphosphatase activity	molecular_function
striiformis_Gene2574	GO:0007049	cell cycle	biological_process
striiformis_Gene2574	GO:0015031	protein transport	biological_process
striiformis_Gene6173	GO:0016020	membrane	cellular_component
striiformis_Gene6173	GO:0006810	transport	biological_process
striiformis_Gene6173	GO:0005524	ATP binding	molecular_function
striiformis_Gene6173	GO:0019829	cation-transporting ATPase activity	molecular_function
striiformis_Gene6173	GO:0006812	cation transport	biological_process
striiformis_Gene6173	GO:0006811	ion transport	biological_process
striiformis_Gene6173	GO:0006754	ATP biosynthetic process	biological_process
striiformis_Gene6173	GO:0046872	metal ion binding	molecular_function
striiformis_Gene6173	GO:0016787	hydrolase activity	molecular_function
striiformis_Gene6173	GO:0000166	nucleotide binding	molecular_function
striiformis_Gene6173	GO:0016021	integral to membrane	cellular_component
striiformis_Gene6173	GO:0006200	ATP catabolic process	biological_process
striiformis_Gene6173	GO:0008553	hydrogen-exporting ATPase activity, phosphorylative mechanism	molecular_function
striiformis_Gene6173	GO:0015992	proton transport	biological_process
striiformis_Gene6173	GO:0016887	ATPase activity	molecular_function
striiformis_Gene1050	GO:0015074	DNA integration	biological_process
striiformis_Gene1050	GO:0008233	peptidase activity	molecular_function
striiformis_Gene1050	GO:0016779	nucleotidyltransferase activity	molecular_function
striiformis_Gene1050	GO:0004518	nuclease activity	molecular_function
striiformis_Gene1050	GO:0004190	aspartic-type endopeptidase activity	molecular_function
striiformis_Gene1050	GO:0003676	nucleic acid binding	molecular_function
striiformis_Gene1050	GO:0003964	RNA-directed DNA polymerase activity	molecular_function
striiformis_Gene1050	GO:0046872	metal ion binding	molecular_function
striiformis_Gene1050	GO:0016787	hydrolase activity	molecular_function
striiformis_Gene1050	GO:0006508	proteolysis	biological_process
striiformis_Gene1050	GO:0090305	nucleic acid phosphodiester bond hydrolysis	biological_process
striiformis_Gene1050	GO:0008270	zinc ion binding	molecular_function
striiformis_Gene1050	GO:0016740	transferase activity	molecular_function
striiformis_Gene1050	GO:0004519	endonuclease activity	molecular_function
striiformis_Gene924	GO:0020003	symbiont-containing vacuole	cellular_component
striiformis_Gene4410	GO:0030476	ascospore wall assembly	biological_process
striiformis_Gene4410	GO:0016020	membrane	cellular_component
striiformis_Gene4410	GO:0008361	regulation of cell size	biological_process
striiformis_Gene4410	GO:0045807	positive regulation of endocytosis	biological_process
striiformis_Gene4410	GO:0008360	regulation of cell shape	biological_process
striiformis_Gene4410	GO:0030479	actin cortical patch	cellular_component
striiformis_Gene4410	GO:0016757	transferase activity, transferring glycosyl groups	molecular_function
striiformis_Gene4410	GO:0006075	(1->3)-beta-D-glucan biosynthetic process	biological_process
striiformis_Gene4410	GO:0003843	1,3-beta-D-glucan synthase activity	molecular_function
striiformis_Gene4410	GO:0016021	integral to membrane	cellular_component
striiformis_Gene4410	GO:0016740	transferase activity	molecular_function
striiformis_Gene4410	GO:0000148	1,3-beta-D-glucan synthase complex	cellular_component
striiformis_Gene4410	GO:0005739	mitochondrion	cellular_component
striiformis_Gene4410	GO:0005886	plasma membrane	cellular_component
striiformis_Gene4410	GO:0005628	prospore membrane	cellular_component
striiformis_Gene1972	GO:0016020	membrane	cellular_component
striiformis_Gene1972	GO:0016021	integral to membrane	cellular_component
striiformis_Gene1972	GO:0055114	oxidation-reduction process	biological_process
striiformis_Gene1972	GO:0016117	carotenoid biosynthetic process	biological_process
striiformis_Gene1972	GO:0016491	oxidoreductase activity	molecular_function
striiformis_Gene23965	GO:0042254	ribosome biogenesis	biological_process
striiformis_Gene23965	GO:0005634	nucleus	cellular_component
striiformis_Gene23965	GO:0003723	RNA binding	molecular_function
striiformis_Gene23965	GO:0005730	nucleolus	cellular_component
striiformis_Gene23965	GO:0005737	cytoplasm	cellular_component
striiformis_Gene14821	GO:0016020	membrane	cellular_component
striiformis_Gene14821	GO:0005783	endoplasmic reticulum	cellular_component
striiformis_Gene14821	GO:0005524	ATP binding	molecular_function
striiformis_Gene14821	GO:0016567	protein ubiquitination	biological_process
striiformis_Gene14821	GO:0016874	ligase activity	molecular_function
striiformis_Gene14821	GO:0004842	ubiquitin-protein ligase activity	molecular_function
striiformis_Gene14821	GO:0000166	nucleotide binding	molecular_function
striiformis_Gene14821	GO:0016881	acid-amino acid ligase activity	molecular_function
striiformis_Gene14821	GO:0016021	integral to membrane	cellular_component
striiformis_Gene14821	GO:0005789	endoplasmic reticulum membrane	cellular_component
[truncated: 30,163 more rows]
