# Supplementary material for: Haustoria – arsenals during the interaction between wheat and Puccinia striiformis f. sp. tritici
Source: Mol Plant Pathol. 2019 Nov 27;21(1):83–94. doi: 10.1111/mpp.12882 (PMC6913192; doi:10.1111/mpp.12882)
Supplement: Supplementary file 12 — Table S6 Haustorial expression of genes. [file MPP-21-83-s012.xls]

## Sheet: Table S6 haustoria genes
Table S6. haustoria specific genes
Gene_id	Description	Locus	Length	Haustoria-RNA_FPKM	SP_FPKM	GT_FPKM	Haustoria-RNA_count	SP_count	GT_count
striiformis_Gene10070	-	C21162:22418-23231	813	21.0324	0	0	63.497	0	0
striiformis_Gene10083	-	scaffold30:46111-47801	1287	2.56567	0	0	17.0081	0	0
striiformis_Gene10170	-	scaffold914:25360-26077	546	13.0935	0	0	20.4097	0	0
striiformis_Gene10180	-	scaffold229:4238-4932	516	30.4589	0	0	44.2211	0	0
striiformis_Gene10186	sp|P71359|RECQ_HAEIN ATP-dependent DNA helicase RecQ OS=Haemophilus influenzae (strain ATCC 51907 / DSM 11121 / KW20 / Rd) GN=recQ PE=3 SV=1	scaffold229:33903-39352	2313	0.909945	0	0	12.4726	0	0
striiformis_Gene10187	-	scaffold229:33903-39352	2856	0.58019	0	0	9.071	0	0
striiformis_Gene1020	-	C11824:3829-4324	495	0.896315	0	0	1.13387	0	0
striiformis_Gene10209	-	scaffold499:40799-46336	4722	3.72616	0	0	99.781	0	0
striiformis_Gene10212	-	C21214:3827-7271	2562	1.57482	0	0	22.6775	0	0
striiformis_Gene10213	-	C21214:12646-13045	399	149.096	0	0	108.852	0	0
striiformis_Gene10214	-	C21214:17017-18083	777	3.75726	0	0	9.071	0	0
striiformis_Gene10215	-	C21214:18880-19915	1035	21.1591	0	0	106.584	0	0
striiformis_Gene10219	-	C21214:32274-34008	1734	1.94718	0	0	18.142	0	0
striiformis_Gene10226	-	scaffold876:7209-7768	369	2.00532	0	0	1.13387	0	0
striiformis_Gene10228	sp|Q13231|CHIT1_HUMAN Chitotriosidase-1 OS=Homo sapiens GN=CHIT1 PE=1 SV=1	scaffold876:11201-14262	2064	36.1714	0	0	361.706	0	0
striiformis_Gene10232	-	scaffold876:29447-30543	1008	8.07269	0	0	37.4179	0	0
striiformis_Gene10244	-	C21220:41734-42178	444	62.2641	0	0	55.5599	0	0
striiformis_Gene10258	-	C21232:46127-48419	2094	6.86727	0	0	70.3002	0	0
striiformis_Gene10275	-	C21234:65-1328	1263	12.5261	0	0	75.9696	0	0
striiformis_Gene10278	-	C21234:12749-15540	2292	6.96711	0	0	73.7018	0	0
striiformis_Gene10318	-	C21240:19060-19685	456	28.1991	0	0	27.213	0	0
striiformis_Gene10335	-	C21252:45625-48324	2232	3.87653	0	0	41.9534	0	0
striiformis_Gene10355	-	C21258:23343-25051	858	664.024	0	0	2485.45	0	0
striiformis_Gene10361	-	C21254:7330-8431	900	78.0482	0	0	316.351	0	0
striiformis_Gene10371	-	C21254:42470-44636	2082	1.19809	0	0	12.4726	0	0
striiformis_Gene10420	-	C21274:17108-17610	333	1689.2	0	0	569.205	0	0
striiformis_Gene10422	-	C21274:27927-29205	1278	2.4017	0	0	14.7404	0	0
striiformis_Gene10447	-	scaffold683:47131-48942	1530	3.97789	0	0	30.6146	0	0
striiformis_Gene10460	-	C21284:4272-4968	696	10.5109	0	0	29.4807	0	0
striiformis_Gene10461	-	C21284:5104-6067	846	62.1034	0	0	207.499	0	0
striiformis_Gene10474	sp|P10978|POLX_TOBAC Retrovirus-related Pol polyprotein from transposon TNT 1-94 OS=Nicotiana tabacum PE=2 SV=1	C21262:260-5092	3960	1.84792	0	0	37.4179	0	0
striiformis_Gene10477	-	C21262:18558-20038	1386	10.2082	0	0	64.6308	0	0
striiformis_Gene10512	-	scaffold943:7361-8889	1422	76.3779	0	0	552.197	0	0
striiformis_Gene10525	-	C21306:8031-10042	831	15.6132	0	0	56.6937	0	0
striiformis_Gene10585	sp|Q9FHE1|GSTT3_ARATH Glutathione S-transferase T3 OS=Arabidopsis thaliana GN=GSTT3 PE=2 SV=1	C21350:3929-5046	1050	5.13324	0	0	27.213	0	0
striiformis_Gene10588	sp|P10978|POLX_TOBAC Retrovirus-related Pol polyprotein from transposon TNT 1-94 OS=Nicotiana tabacum PE=2 SV=1	C21350:9945-14369	3723	1.96869	0	0	37.4179	0	0
striiformis_Gene10592	-	C21350:26332-27105	684	28.0514	0	0	66.8986	0	0
striiformis_Gene10612	-	C21354:2220-2789	474	35.4866	0	0	45.355	0	0
striiformis_Gene10614	-	C21354:7693-8384	573	9.8824	0	0	17.0081	0	0
striiformis_Gene10623	-	C21354:51339-52318	585	14.5616	0	0	24.9452	0	0
striiformis_Gene10624	-	scaffold5:2074-3149	468	9.21587	0	0	11.3387	0	0
striiformis_Gene10627	sp|O14088|YER5_SCHPO Uncharacterized oxidoreductase C2F3.05c OS=Schizosaccharomyces pombe (strain 972 / ATCC 24843) GN=SPAC2F3.05c PE=3 SV=1	scaffold5:17024-18299	852	70.4046	0	0	265.327	0	0
striiformis_Gene10630	-	scaffold5:31231-32214	657	4.42121	0	0	9.071	0	0
striiformis_Gene10712	-	C21376:12825-13458	633	1147.04	0	0	2614.71	0	0
striiformis_Gene10717	-	C21376:50294-53031	474	14.4567	0	0	18.142	0	0
striiformis_Gene10734	-	C21398:9333-12692	399	44.6454	0	0	32.8824	0	0
striiformis_Gene1075	-	C12064:2061-3287	960	3.03993	0	0	11.3387	0	0
striiformis_Gene10762	sp|O74421|COQ3_SCHPO Hexaprenyldihydroxybenzoate methyltransferase, mitochondrial OS=Schizosaccharomyces pombe (strain 972 / ATCC 24843) GN=coq3 PE=3 SV=2	C21400:14536-15638	1026	0.496934	0	0	2.26775	0	0
striiformis_Gene10768	-	C21400:37779-38607	828	0.656181	0	0	2.26775	0	0
striiformis_Gene10788	-	C21394:19501-21295	1197	0.435853	0	0	2.26775	0	0
striiformis_Gene10805	sp|Q9FGJ6|ATL79_ARATH RING-H2 finger protein ATL79 OS=Arabidopsis thaliana GN=ATL79 PE=2 SV=1	C21410:45505-46424	855	2.06915	0	0	7.93712	0	0
striiformis_Gene10810	sp|P50166|ARDH_CANTR D-arabinitol 2-dehydrogenase [ribulose-forming] OS=Candida tropicalis GN=ARD PE=1 SV=1	scaffold849:12010-12742	507	2.44048	0	0	3.40162	0	0
striiformis_Gene10816	-	scaffold849:28681-31762	3081	19.9518	0	0	393.454	0	0
striiformis_Gene10846	-	C21436:710-1310	600	26.4171	0	0	49.8905	0	0
striiformis_Gene10860	-	scaffold29:1289-3031	1443	0.163111	0	0	1.13387	0	0
striiformis_Gene10912	-	C21462:7224-9147	1794	2.03029	0	0	18.142	0	0
striiformis_Gene10914	-	C21462:15688-17128	1368	23.0795	0	0	140.6	0	0
striiformis_Gene10996	-	scaffold978:39374-40748	1113	12.5674	0	0	62.3631	0	0
striiformis_Gene11010	-	C21490:590-1061	471	33.0762	0	0	36.284	0	0
striiformis_Gene11026	-	scaffold700:48293-49053	594	1.72031	0	0	3.40162	0	0
striiformis_Gene11039	-	scaffold754:20696-21278	582	36.8279	0	0	68.0325	0	0
striiformis_Gene11050	-	C21502:40168-43530	2427	1.23706	0	0	17.0081	0	0
striiformis_Gene1106	sp|Q4WY33|NHP6_ASPFU Non-histone chromosomal protein 6 OS=Neosartorya fumigata (strain ATCC MYA-4609 / Af293 / CBS 101355 / FGSC A1100) GN=nhp6 PE=3 SV=1	C12212:1067-4562	1680	3.54628	0	0	26.0791	0	0
striiformis_Gene11081	-	scaffold771:20451-21537	1020	12.9744	0	0	54.426	0	0
striiformis_Gene11091	-	scaffold933:15200-16279	582	6.33635	0	0	11.3387	0	0
striiformis_Gene11092	-	scaffold933:18976-20004	795	13.8933	0	0	41.9534	0	0
striiformis_Gene11094	-	scaffold933:29875-32816	525	3.78946	0	0	5.66937	0	0
striiformis_Gene11116	-	C21524:33256-33894	555	7.7241	0	0	13.6065	0	0
striiformis_Gene1112	-	C12238:94-1324	1230	0.190456	0	0	1.13387	0	0
striiformis_Gene11129	-	scaffold884:39106-40202	738	0.457572	0	0	1.13387	0	0
striiformis_Gene11132	-	scaffold884:46460-47047	351	11.0132	0	0	4.5355	0	0
striiformis_Gene11137	-	scaffold994:12956-14552	1596	8.81869	0	0	64.6308	0	0
striiformis_Gene11140	sp|P0CY17|MTMC3_SCHPO Silenced mating-type M-specific polypeptide Mc OS=Schizosaccharomyces pombe (strain 972 / ATCC 24843) GN=matmc_2 PE=4 SV=1	scaffold994:32387-34729	1821	6.67615	0	0	63.497	0	0
striiformis_Gene11143	-	scaffold994:43113-47418	3822	6.52799	0	0	150.805	0	0
striiformis_Gene11153	sp|Q01200|PRIA_LENED Protein priA OS=Lentinula edodes GN=priA PE=2 SV=1	C21488:27786-28762	765	33.4082	0	0	94.1116	0	0
striiformis_Gene11186	sp|Q9P7J7|ADA2_SCHPO Transcriptional adapter 2 OS=Schizosaccharomyces pombe (strain 972 / ATCC 24843) GN=ada2 PE=1 SV=1	C21538:15917-23027	3198	0.0529371	0	0	1.13387	0	0
striiformis_Gene11210	-	C21556:11960-12347	387	473.327	0	0	300.477	0	0
striiformis_Gene11214	-	C21556:24333-24771	363	42.3123	0	0	21.5436	0	0
striiformis_Gene11215	-	C21556:27535-28063	291	7.29007	0	0	1.13387	0	0
striiformis_Gene11218	-	C21556:35193-37923	1095	33.8262	0	0	170.081	0	0
striiformis_Gene11249	-	C21570:7687-8621	585	3.47128	0	0	5.66937	0	0
striiformis_Gene1125	-	C12262:2246-3223	771	8.32116	0	0	24.9452	0	0
striiformis_Gene11254	-	C21570:22596-24972	855	142.016	0	0	463.755	0	0
striiformis_Gene11257	sp|Q8GT74|NIP2_ARATH NEP1-interacting protein 2 OS=Arabidopsis thaliana GN=NIP2 PE=1 SV=1	C21570:35263-36103	840	1.58772	0	0	5.66937	0	0
striiformis_Gene11268	-	scaffold995:35700-36225	525	9.95063	0	0	17.0081	0	0
striiformis_Gene11325	sp|P10978|POLX_TOBAC Retrovirus-related Pol polyprotein from transposon TNT 1-94 OS=Nicotiana tabacum PE=2 SV=1	scaffold936:44247-49005	4758	8.83184	0	0	206.365	0	0
striiformis_Gene11350	-	scaffold968:17811-18625	609	24.1445	0	0	47.6227	0	0
striiformis_Gene11359	-	C21588:651-2558	1731	5.83437	0	0	52.1582	0	0
striiformis_Gene11362	-	C21588:14039-15920	1881	40.2083	0	0	407.061	0	0
striiformis_Gene11380	-	C21592:11918-13919	1911	5.12537	0	0	51.0244	0	0
striiformis_Gene11391	-	scaffold280:28892-30827	1707	10.5331	0	0	100.915	0	0
striiformis_Gene11397	-	scaffold794:10081-11944	1167	11.1228	0	0	56.6937	0	0
striiformis_Gene11402	sp|Q8I7P9|POL5_DROME Retrovirus-related Pol polyprotein from transposon opus OS=Drosophila melanogaster GN=pol PE=4 SV=1	scaffold794:30137-36548	6411	1.07771	0	0	37.4179	0	0
striiformis_Gene11403	-	scaffold794:36697-38013	990	41.3396	0	0	190.491	0	0
striiformis_Gene11408	-	scaffold794:53209-54103	894	3.56746	0	0	14.7404	0	0
striiformis_Gene11416	-	C21606:38578-39974	1308	82.7873	0	0	453.55	0	0
striiformis_Gene11430	sp|Q8L5J1|MAN4_SOLLC Mannan endo-1,4-beta-mannosidase 4 OS=Solanum lycopersicum GN=MAN4 PE=1 SV=2	C21604:48489-50181	951	284.25	0	0	1156.55	0	0
striiformis_Gene11432	-	C21604:54126-55244	669	123.391	0	0	267.594	0	0
striiformis_Gene11436	-	scaffold996:18002-18535	459	23.6227	0	0	29.4807	0	0
striiformis_Gene11464	sp|Q764D2|RS3A_LENED 40S ribosomal protein S1 OS=Lentinula edodes GN=RPS1 PE=2 SV=1	scaffold124:11346-12435	774	0.711969	0	0	2.26775	0	0
striiformis_Gene1147	-	C12342:413-1745	1332	4.83341	0	0	32.8824	0	0
striiformis_Gene11537	-	C21632:30653-31992	1218	100.449	0	0	513.645	0	0
striiformis_Gene1154	-	C12382:322-1685	756	4.73158	0	0	14.7404	0	0
striiformis_Gene11557	-	scaffold432:4437-5791	1158	527.763	0	0	2699.76	0	0
striiformis_Gene1156	-	C12394:335-962	627	14.4193	0	0	34.0162	0	0
striiformis_Gene11567	-	scaffold432:60397-61486	837	116.774	0	0	527.252	0	0
striiformis_Gene1157	-	C12394:1645-4600	1710	3.11659	0	0	20.4097	0	0
striiformis_Gene11576	sp|O96185|YPF08_PLAF7 Uncharacterized protein PFB0460c OS=Plasmodium falciparum (isolate 3D7) GN=PFB0460c PE=3 SV=1	C21654:41556-42349	717	67.8758	0	0	172.349	0	0
striiformis_Gene11605	-	scaffold969:28559-29699	795	0.605479	0	0	2.26775	0	0
striiformis_Gene11609	-	scaffold969:44959-46525	1566	3.7414	0	0	31.7485	0	0
striiformis_Gene11633	-	C21658:28276-29188	729	9.26141	0	0	23.8114	0	0
striiformis_Gene11634	-	C21658:32179-34336	975	28.9943	0	0	105.45	0	0
striiformis_Gene11644	-	C21678:16992-18519	1443	1.15628	0	0	7.93712	0	0
striiformis_Gene11670	-	scaffold249:20811-22942	1317	8.0889	0	0	48.7566	0	0
striiformis_Gene11706	-	C21706:25398-26142	744	18.3518	0	0	48.7566	0	0
striiformis_Gene11726	sp|Q9SZL8|FRS5_ARATH Protein FAR1-RELATED SEQUENCE 5 OS=Arabidopsis thaliana GN=FRS5 PE=2 SV=1	C21704:2572-6134	3009	1.62981	0	0	29.4807	0	0
striiformis_Gene11749	sp|P31795|POL_MLVRK Pol polyprotein (Fragment) OS=Radiation murine leukemia virus (strain Kaplan) GN=pol PE=3 SV=1	scaffold786:60155-60791	636	72.689	0	0	198.428	0	0
striiformis_Gene11778	sp|O13716|AGN1_SCHPO Glucan endo-1,3-alpha-glucosidase agn1 OS=Schizosaccharomyces pombe (strain 972 / ATCC 24843) GN=agn1 PE=1 SV=2	scaffold567:57811-60043	1467	6.92493	0	0	46.4889	0	0
striiformis_Gene11781	-	C21722:3570-7834	4083	32.168	0	0	788.043	0	0
striiformis_Gene11788	-	C21722:56823-61149	4008	11.9318	0	0	293.674	0	0
striiformis_Gene11800	-	C21734:51395-52072	528	24.8992	0	0	39.6856	0	0
striiformis_Gene11801	-	C21734:56095-58812	2250	5.2282	0	0	62.3631	0	0
striiformis_Gene11809	-	scaffold832:37543-42289	2340	9.37202	0	0	113.387	0	0
striiformis_Gene11831	sp|Q5FW12|TIPRL_XENTR TIP41-like protein OS=Xenopus tropicalis GN=tiprl PE=2 SV=1	scaffold720:57778-59709	1017	5.42161	0	0	23.8114	0	0
striiformis_Gene11840	-	C21736:58223-59754	1290	4.84189	0	0	27.213	0	0
striiformis_Gene11842	-	C21736:64298-65627	453	60.7366	0	0	69.1663	0	0
striiformis_Gene11855	-	scaffold511:5715-6844	939	20.3546	0	0	80.5051	0	0
striiformis_Gene11934	sp|Q05654|RTF21_SCHPO Retrotransposable element Tf2 155 kDa protein type 1 OS=Schizosaccharomyces pombe (strain 972 / ATCC 24843) GN=Tf2-1 PE=4 SV=1	scaffold694:15607-20299	4692	2.47773	0	0	58.9615	0	0
striiformis_Gene11949	-	scaffold635:11007-12487	1401	188.229	0	0	1183.77	0	0
striiformis_Gene1196	sp|P08770|TRA1_MAIZE Putative AC transposase OS=Zea mays PE=2 SV=2	C12590:622-1249	627	26.0294	0	0	53.2921	0	0
striiformis_Gene11972	-	scaffold959:36387-37769	963	42.6283	0	0	164.412	0	0
striiformis_Gene11995	-	C21756:58411-59593	1182	249.693	0	0	1455.89	0	0
striiformis_Gene12001	-	C21758:13002-14093	756	114.241	0	0	336.761	0	0
striiformis_Gene12003	sp|Q00614|CACP_CANTR Carnitine O-acetyltransferase, mitochondrial OS=Candida tropicalis GN=CAT2 PE=3 SV=1	C21758:21387-23830	1836	10.8417	0	0	96.3793	0	0
striiformis_Gene12004	-	C21758:24343-26719	1137	114.326	0	0	540.858	0	0
striiformis_Gene12009	sp|Q4P3S7|NSA2_USTMA Ribosome biogenesis protein NSA2 OS=Ustilago maydis (strain 521 / FGSC 9021) GN=NSA2 PE=3 SV=1	C21758:59402-60122	585	0.570584	0	0	1.13387	0	0
striiformis_Gene12026	-	scaffold826:15777-19037	1689	28.8893	0	0	255.122	0	0
striiformis_Gene12035	-	scaffold176:9092-10389	1221	20.3167	0	0	108.852	0	0
striiformis_Gene12054	-	C21754:43961-47493	2406	0.35761	0	0	4.5355	0	0
striiformis_Gene12076	-	C21764:45612-46942	1068	9.39674	0	0	44.2211	0	0
striiformis_Gene12145	-	C21794:39975-40802	462	2421.88	0	0	2683.88	0	0
striiformis_Gene1220	-	C12650:3345-4729	1044	14.8297	0	0	70.3002	0	0
striiformis_Gene1224	-	C12664:530-3970	3000	5.92545	0	0	96.3793	0	0
striiformis_Gene12242	-	C21816:27852-29025	1173	9.94326	0	0	56.6937	0	0
striiformis_Gene12246	-	C21816:38436-39564	1128	26.3088	0	0	131.529	0	0
striiformis_Gene1225	-	C12674:1027-3547	2454	5.18823	0	0	74.8357	0	0
striiformis_Gene12283	-	scaffold802:17138-18184	714	18.7511	0	0	51.0244	0	0
striiformis_Gene12284	-	scaffold802:19969-20437	468	48.0511	0	0	55.5599	0	0
striiformis_Gene12309	-	C21830:31365-32190	825	16.0634	0	0	48.7566	0	0
striiformis_Gene12325	-	C21818:28720-29864	966	7.72168	0	0	34.0162	0	0
striiformis_Gene12336	sp|P15019|TAL1_YEAST Transaldolase OS=Saccharomyces cerevisiae (strain ATCC 204508 / S288c) GN=TAL1 PE=1 SV=4	scaffold88:107-6418	2463	43.06	0	0	560.134	0	0
striiformis_Gene12378	-	scaffold241:41106-42068	663	18.9175	0	0	46.4889	0	0
striiformis_Gene12384	-	scaffold241:68979-70089	696	1.45681	0	0	3.40162	0	0
striiformis_Gene1240	-	C12708:933-1793	798	0.635335	0	0	2.26775	0	0
striiformis_Gene1241	-	C12708:3447-5162	948	0.323454	0	0	1.13387	0	0
striiformis_Gene12414	-	C21850:56878-57640	762	394.989	0	0	1111.2	0	0
striiformis_Gene12420	sp|P08414|KCC4_MOUSE Calcium/calmodulin-dependent protein kinase type IV OS=Mus musculus GN=Camk4 PE=1 SV=2	C21854:12594-13703	930	27.8594	0	0	107.718	0	0
striiformis_Gene12430	sp|Q9P7P2|HOP1_SCHPO Meiosis-specific protein hop1 OS=Schizosaccharomyces pombe (strain 972 / ATCC 24843) GN=hop1 PE=2 SV=1	C21854:62381-66677	2898	2.34483	0	0	40.8195	0	0
striiformis_Gene12453	-	C21866:8573-8957	384	71.0052	0	0	53.2921	0	0
striiformis_Gene12462	-	C21866:56476-57459	657	177.749	0	0	365.108	0	0
striiformis_Gene12465	-	C21866:63878-65257	918	15.9913	0	0	55.5599	0	0
striiformis_Gene12471	-	scaffold579:16490-17354	555	20.3573	0	0	35.1501	0	0
striiformis_Gene12474	sp|O93795|PLB2_CANAX Lysophospholipase 2 OS=Candida albicans GN=PLB2 PE=3 SV=1	scaffold579:27457-29649	1608	4.98493	0	0	35.1501	0	0
striiformis_Gene12486	-	scaffold480:19722-20266	444	296.043	0	0	336.761	0	0
striiformis_Gene12491	-	scaffold480:43313-51403	5112	1.13024	0	0	38.5517	0	0
striiformis_Gene12492	-	scaffold480:56866-58057	630	6.3478	0	0	12.4726	0	0
striiformis_Gene12493	-	scaffold480:61881-63954	1926	4.00388	0	0	39.6856	0	0
striiformis_Gene12508	-	scaffold578:66309-69111	1026	0.447331	0	0	2.26775	0	0
striiformis_Gene12596	-	C21922:6828-7964	678	81.4018	0	0	187.089	0	0
striiformis_Gene126	-	C5430:471-1098	627	12.6957	0	0	23.8114	0	0
striiformis_Gene12626	-	scaffold821:23879-24257	273	10.1024	0	0	1.13387	0	0
striiformis_Gene12637	-	scaffold935:27265-28753	1488	8.40424	0	0	61.2292	0	0
striiformis_Gene1264	-	C12794:678-2034	1074	1.78211	0	0	11.3387	0	0
striiformis_Gene12674	-	C21934:48810-51435	2136	2.36287	0	0	34.0162	0	0
striiformis_Gene12682	-	scaffold836:14086-16099	2013	10.9844	0	0	123.592	0	0
striiformis_Gene12698	-	C21936:27410-29612	1488	5.06531	0	0	38.5517	0	0
striiformis_Gene12727	-	scaffold542:12311-13658	1260	8.34189	0	0	46.4889	0	0
striiformis_Gene12740	sp|O59863|PLB_KLULA Lysophospholipase OS=Kluyveromyces lactis (strain ATCC 8585 / CBS 2359 / DSM 70799 / NBRC 1267 / NRRL Y-1140 / WM37) GN=PLB PE=1 SV=1	scaffold713:900-4809	2040	3.13946	0	0	29.4807	0	0
striiformis_Gene1277	sp|P87313|TMA20_SCHPO Translation machinery-associated protein 20 OS=Schizosaccharomyces pombe (strain 972 / ATCC 24843) GN=tma20 PE=3 SV=5	C12844:732-1658	669	0.475124	0	0	1.13387	0	0
striiformis_Gene12791	-	C21942:63146-64644	1206	0.60068	0	0	4.5355	0	0
striiformis_Gene12798	-	scaffold957:8777-10556	1428	8.59122	0	0	55.5599	0	0
striiformis_Gene12803	-	scaffold957:32709-34840	1080	56.5318	0	0	240.381	0	0
striiformis_Gene12804	-	scaffold957:38495-38815	213	39.5335	0	0	1.13387	0	0
striiformis_Gene12805	-	scaffold957:40486-40910	261	9604.82	0	0	630.434	0	0
striiformis_Gene12811	-	scaffold957:61323-61894	495	6.48677	0	0	9.071	0	0
striiformis_Gene12831	-	C21946:11551-13013	1002	28.9513	0	0	133.797	0	0
striiformis_Gene12833	-	C21946:22645-24319	1236	1.44328	0	0	6.80325	0	0
striiformis_Gene12839	-	C21946:46743-47448	705	24.494	0	0	66.8986	0	0
striiformis_Gene12841	-	C21946:52445-52679	234	308.339	0	0	14.7404	0	0
striiformis_Gene12843	-	C21946:60548-61132	483	370.887	0	0	451.282	0	0
striiformis_Gene12923	-	scaffold138:15339-16848	1509	4.1796	0	0	35.1501	0	0
striiformis_Gene12929	sp|Q09729|YA4C_SCHPO Arrestin domain-containing protein C31A2.12 OS=Schizosaccharomyces pombe (strain 972 / ATCC 24843) GN=SPAC31A2.12 PE=1 SV=1	scaffold138:35721-38268	2151	31.786	0	0	316.351	0	0
striiformis_Gene12940	-	C21984:7394-8603	969	582.063	0	0	2306.3	0	0
striiformis_Gene12951	-	C21984:54737-58057	3177	5.30769	0	0	89.5761	0	0
striiformis_Gene12958	-	C21992:9178-10595	1248	20.1045	0	0	123.592	0	0
striiformis_Gene13018	-	C22006:28610-29136	453	14.1445	0	0	15.8742	0	0
striiformis_Gene13046	-	C22008:53812-55235	1113	10.7723	0	0	51.0244	0	0
striiformis_Gene13055	-	C22000:23653-24093	324	118.629	0	0	38.5517	0	0
striiformis_Gene13062	-	C22000:73569-74463	894	198.939	0	0	824.327	0	0
striiformis_Gene13072	-	C22010:45538-46548	819	452.833	0	0	1623.71	0	0
striiformis_Gene1308	-	C12970:1285-2274	621	742.247	0	0	1396.93	0	0
striiformis_Gene13086	sp|P0CN90|ATG26_CRYNJ Sterol 3-beta-glucosyltransferase OS=Cryptococcus neoformans var. neoformans serotype D (strain JEC21 / ATCC MYA-565) GN=ATG26 PE=3 SV=1	C22016:18238-20568	1692	4.91324	0	0	39.6856	0	0
striiformis_Gene13089	-	C22016:29820-30877	759	48.8493	0	0	157.609	0	0
striiformis_Gene13092	-	C22016:42999-44625	1626	13.9379	0	0	124.726	0	0
striiformis_Gene13098	-	C22016:70612-71688	891	98.8785	0	0	393.454	0	0
striiformis_Gene1310	-	C12984:197-1980	1659	1.62508	0	0	13.6065	0	0
striiformis_Gene13169	-	scaffold818:45283-46148	633	33.9254	0	0	72.568	0	0
striiformis_Gene13185	-	C22026:54178-57258	2724	22.6151	0	0	319.753	0	0
striiformis_Gene13189	sp|Q9UR07|RTF23_SCHPO Retrotransposable element Tf2 155 kDa protein type 3 OS=Schizosaccharomyces pombe (strain 972 / ATCC 24843) GN=Tf2-11 PE=4 SV=1	C22026:77256-81843	4443	1.45775	0	0	39.6856	0	0
striiformis_Gene13214	sp|P10978|POLX_TOBAC Retrovirus-related Pol polyprotein from transposon TNT 1-94 OS=Nicotiana tabacum PE=2 SV=1	C22042:35415-39933	4518	1.15486	0	0	27.213	0	0
striiformis_Gene13226	-	C22052:4011-5958	1947	11.9077	0	0	131.529	0	0
striiformis_Gene13235	-	C22052:26932-32658	837	34.0941	0	0	114.521	0	0
striiformis_Gene13271	-	C22058:35725-37623	1554	3.35459	0	0	27.213	0	0
striiformis_Gene13295	-	scaffold594:52513-55756	2706	1.65839	0	0	24.9452	0	0
striiformis_Gene13306	sp|Q7SI09|LAD_NEUCR L-arabinitol 4-dehydrogenase OS=Neurospora crassa (strain ATCC 24698 / 74-OR23-1A / CBS 708.71 / DSM 1257 / FGSC 987) GN=ard-1 PE=1 SV=1	scaffold776:7701-9615	1128	0.459775	0	0	2.26775	0	0
striiformis_Gene13354	-	C22066:16518-18024	1506	0.302979	0	0	2.26775	0	0
striiformis_Gene13384	-	C22062:50468-52357	1788	72.9667	0	0	631.568	0	0
striiformis_Gene13392	-	C22072:22390-24915	1314	564.333	0	0	3473.06	0	0
striiformis_Gene1340	-	C13090:2431-4349	1314	85.4528	0	0	563.536	0	0
striiformis_Gene13406	-	scaffold657:5193-6747	1554	6.00775	0	0	52.1582	0	0
striiformis_Gene13419	sp|Q10177|PDT1_SCHPO Manganese transporter pdt1 OS=Schizosaccharomyces pombe (strain 972 / ATCC 24843) GN=pdt1 PE=1 SV=1	scaffold657:42553-44836	1443	168.851	0	0	1118	0	0
striiformis_Gene13424	-	scaffold657:67453-71325	3393	4.52719	0	0	97.5132	0	0
striiformis_Gene13454	-	C22076:15234-16776	1542	5.27907	0	0	43.0872	0	0
striiformis_Gene13462	-	C22076:48398-50741	1785	16.995	0	0	157.609	0	0
striiformis_Gene13469	-	C22076:79031-80129	954	8.37925	0	0	31.7485	0	0
striiformis_Gene13470	-	C22076:81236-82593	1008	4.73076	0	0	21.5436	0	0
striiformis_Gene13479	-	C22078:13552-15681	1614	41.6814	0	0	324.288	0	0
striiformis_Gene13481	sp|Q05654|RTF21_SCHPO Retrotransposable element Tf2 155 kDa protein type 1 OS=Schizosaccharomyces pombe (strain 972 / ATCC 24843) GN=Tf2-1 PE=4 SV=1	C22078:22759-27319	3369	1.52964	0	0	27.213	0	0
striiformis_Gene13518	-	scaffold797:37686-38760	879	21.5462	0	0	74.8357	0	0
striiformis_Gene13531	-	C22082:11754-14748	1935	5.50039	0	0	55.5599	0	0
striiformis_Gene1354	-	C13116:3553-5038	1485	23.4906	0	0	176.884	0	0
striiformis_Gene13552	-	scaffold842:5501-7988	2487	1.92719	0	0	29.4807	0	0
striiformis_Gene13573	-	scaffold761:11487-13138	1161	28.0762	0	0	145.136	0	0
striiformis_Gene13579	-	scaffold761:44710-45385	675	19.6437	0	0	51.0244	0	0
striiformis_Gene1358	-	C13148:1411-2373	885	6.55525	0	0	23.8114	0	0
striiformis_Gene13589	-	scaffold761:83252-83968	645	26.0851	0	0	61.2292	0	0
striiformis_Gene13610	sp|Q9SUA4|OPT5_ARATH Oligopeptide transporter 5 OS=Arabidopsis thaliana GN=OPT5 PE=2 SV=1	C22088:276-2513	1242	0.598029	0	0	3.40162	0	0
striiformis_Gene13612	-	C22088:10006-17048	498	39.6954	0	0	49.8905	0	0
striiformis_Gene13635	-	scaffold268:49851-51375	789	185.28	0	0	596.418	0	0
striiformis_Gene13636	-	scaffold268:62388-62904	516	46.0123	0	0	70.3002	0	0
striiformis_Gene13639	sp|Q92429|SODM_GANMI Superoxide dismutase [Mn], mitochondrial OS=Ganoderma microsporum PE=2 SV=1	scaffold268:86703-87884	720	22.9523	0	0	61.2292	0	0
striiformis_Gene13662	sp|P10978|POLX_TOBAC Retrovirus-related Pol polyprotein from transposon TNT 1-94 OS=Nicotiana tabacum PE=2 SV=1	scaffold878:18208-20464	2256	2.67272	0	0	28.3469	0	0
striiformis_Gene1374	-	C13190:2968-3487	330	121.889	0	0	40.8195	0	0
striiformis_Gene13749	-	scaffold695:75186-76355	747	18.7844	0	0	54.426	0	0
striiformis_Gene13768	-	C22100:89948-90556	534	2.18352	0	0	3.40162	0	0
striiformis_Gene13778	-	C22102:41341-43237	1896	71.9719	0	0	805.051	0	0
striiformis_Gene1379	-	C13212:120-1574	1281	4.87426	0	0	27.213	0	0
striiformis_Gene13821	-	scaffold886:79282-80711	1293	4.32012	0	0	24.9452	0	0
striiformis_Gene13822	sp|Q9NPC3|CIP1_HUMAN E3 ubiquitin-protein ligase CCNB1IP1 OS=Homo sapiens GN=CCNB1IP1 PE=1 SV=1	scaffold886:81463-83205	1155	53.4917	0	0	273.264	0	0
striiformis_Gene1383	sp|P29380|CYC1_ARATH Cytochrome c OS=Arabidopsis thaliana GN=CC-1 PE=3 SV=1	C13224:407-2993	1596	59.3081	0	0	412.73	0	0
striiformis_Gene13859	-	C22110:85954-88722	567	13.6729	0	0	29.4807	0	0
striiformis_Gene13895	-	C22112:49658-50666	633	389.306	0	0	812.988	0	0
striiformis_Gene13913	-	scaffold954:23011-24773	987	9.21277	0	0	36.284	0	0
striiformis_Gene13938	sp|Q01200|PRIA_LENED Protein priA OS=Lentinula edodes GN=priA PE=2 SV=1	scaffold715:51122-53248	1593	6.5424	0	0	44.2211	0	0
striiformis_Gene13962	-	scaffold605:49079-49473	327	101.309	0	0	39.6856	0	0
striiformis_Gene13963	-	scaffold605:52996-53468	405	333.673	0	0	274.398	0	0
striiformis_Gene13997	-	scaffold642:9216-9974	432	1.24233	0	0	1.13387	0	0
striiformis_Gene13999	-	scaffold642:25710-30197	1641	9.14107	0	0	68.0325	0	0
striiformis_Gene14001	-	scaffold642:41318-42105	567	41.612	0	0	75.9696	0	0
striiformis_Gene14011	-	scaffold53:20849-21180	240	1127.17	0	0	58.9615	0	0
striiformis_Gene14013	-	scaffold53:31686-33661	1527	0.166566	0	0	1.13387	0	0
striiformis_Gene14019	-	scaffold53:66098-68284	1971	5.16215	0	0	51.0244	0	0
striiformis_Gene14020	-	scaffold53:70031-71347	1224	19.3539	0	0	103.183	0	0
striiformis_Gene14040	sp|P53875|RM19_YEAST 54S ribosomal protein L19, mitochondrial OS=Saccharomyces cerevisiae (strain ATCC 204508 / S288c) GN=MRPL19 PE=1 SV=1	scaffold494:81678-82348	483	0.878535	0	0	1.13387	0	0
striiformis_Gene14072	-	C22132:53203-54844	1641	7.42547	0	0	62.3631	0	0
striiformis_Gene14073	-	C22132:56255-57077	822	22.2141	0	0	62.3631	0	0
striiformis_Gene14097	-	scaffold870:67408-69742	2334	8.30193	0	0	109.986	0	0
striiformis_Gene14098	-	scaffold870:70428-70686	258	677.587	0	0	52.1582	0	0
striiformis_Gene14117	-	C22126:48656-49227	393	56.4841	0	0	38.5517	0	0
striiformis_Gene14147	-	scaffold676:77406-78711	1305	16.2346	0	0	94.1116	0	0
striiformis_Gene1415	-	C13366:4339-5820	1302	18.1943	0	0	115.655	0	0
striiformis_Gene14156	-	scaffold980:9269-9651	297	267.595	0	0	55.5599	0	0
striiformis_Gene14174	-	scaffold980:76477-78460	1617	6.22971	0	0	46.4889	0	0
striiformis_Gene14178	-	scaffold199:14281-18785	2571	2.20446	0	0	28.3469	0	0
striiformis_Gene14197	-	scaffold951:4436-5811	990	63.3568	0	0	332.225	0	0
striiformis_Gene14198	-	scaffold951:13443-14858	300	8.77402	0	0	2.26775	0	0
striiformis_Gene14213	-	scaffold951:65777-68530	2262	1.05442	0	0	12.4726	0	0
striiformis_Gene14219	-	scaffold260:2046-3153	777	20.1408	0	0	58.9615	0	0
striiformis_Gene14253	-	C22144:31030-35259	2949	1.69689	0	0	24.9452	0	0
striiformis_Gene14299	-	C22154:28224-30319	1554	3.33103	0	0	24.9452	0	0
striiformis_Gene14300	-	C22154:31917-33957	1776	2.20237	0	0	18.142	0	0
striiformis_Gene14302	-	C22154:36672-37569	807	5.75174	0	0	18.142	0	0
striiformis_Gene14323	sp|P08770|TRA1_MAIZE Putative AC transposase OS=Zea mays PE=2 SV=2	scaffold749:41260-43959	2487	39.2763	0	0	534.055	0	0
striiformis_Gene14331	-	scaffold749:71120-71837	717	0.72485	0	0	2.26775	0	0
striiformis_Gene14347	-	C22152:36957-37842	705	4.58019	0	0	11.3387	0	0
striiformis_Gene14349	-	C22152:40080-41551	849	18.9268	0	0	60.0954	0	0
striiformis_Gene14360	sp|P08770|TRA1_MAIZE Putative AC transposase OS=Zea mays PE=2 SV=2	C22152:84571-85898	1251	0.19577	0	0	1.13387	0	0
striiformis_Gene14374	-	C22158:35994-38694	2628	0.0695618	0	0	1.13387	0	0
striiformis_Gene14380	sp|Q01200|PRIA_LENED Protein priA OS=Lentinula edodes GN=priA PE=2 SV=1	C22158:74911-76208	978	166.132	0	0	692.797	0	0
striiformis_Gene14398	-	scaffold130:61832-62573	741	5.63799	0	0	17.0081	0	0
striiformis_Gene14423	-	scaffold439:72432-73050	528	2.75946	0	0	4.5355	0	0
striiformis_Gene14439	-	scaffold584:65083-66115	1032	2.11797	0	0	10.2049	0	0
striiformis_Gene14447	-	scaffold584:94517-95024	507	14.7156	0	0	20.4097	0	0
striiformis_Gene14461	-	scaffold774:62614-63694	1080	120.4	0	0	621.363	0	0
striiformis_Gene14462	-	scaffold774:66236-67337	1101	395.226	0	0	2132.82	0	0
striiformis_Gene14464	-	scaffold774:72202-73485	912	6.8351	0	0	24.9452	0	0
striiformis_Gene14493	-	C22174:91083-92438	1266	157.791	0	0	933.179	0	0
striiformis_Gene1450	sp|P10978|POLX_TOBAC Retrovirus-related Pol polyprotein from transposon TNT 1-94 OS=Nicotiana tabacum PE=2 SV=1	C13498:2013-6093	4080	13.072	0	0	274.398	0	0
striiformis_Gene14532	-	scaffold916:78364-78793	429	133.88	0	0	130.396	0	0
striiformis_Gene14576	-	scaffold984:22904-23939	906	21.0599	0	0	81.639	0	0
striiformis_Gene1458	-	C13520:3939-5308	1245	3.28089	0	0	24.9452	0	0
striiformis_Gene14593	-	C22178:23284-24072	699	31.9345	0	0	72.568	0	0
striiformis_Gene14611	-	scaffold846:30525-30964	360	71.9187	0	0	36.284	0	0
striiformis_Gene14631	-	scaffold515:34693-36833	1968	3.41847	0	0	38.5517	0	0
striiformis_Gene14652	sp|Q4UJB1|HSPC4_RICFE Small heat shock protein C4 OS=Rickettsia felis (strain ATCC VR-1525 / URRWXCal2) GN=hspc4-1 PE=3 SV=1	scaffold806:24082-24701	477	563.108	0	0	641.773	0	0
striiformis_Gene14654	-	scaffold806:25739-26266	354	643.594	0	0	328.824	0	0
striiformis_Gene14670	sp|Q05654|RTF21_SCHPO Retrotransposable element Tf2 155 kDa protein type 1 OS=Schizosaccharomyces pombe (strain 972 / ATCC 24843) GN=Tf2-1 PE=4 SV=1	scaffold806:77935-82918	4809	2.79024	0	0	66.8986	0	0
striiformis_Gene14673	-	scaffold806:93148-96248	2514	2.6289	0	0	35.1501	0	0
striiformis_Gene14677	-	C22190:4886-6647	1761	20.7621	0	0	200.696	0	0
striiformis_Gene14693	-	C22190:58361-60899	2538	9.41701	0	0	144.002	0	0
striiformis_Gene14695	-	C22190:65143-65995	852	1.25614	0	0	3.40162	0	0
striiformis_Gene14708	-	scaffold570:35592-36924	1233	17.0096	0	0	92.9777	0	0
striiformis_Gene14722	sp|P10978|POLX_TOBAC Retrovirus-related Pol polyprotein from transposon TNT 1-94 OS=Nicotiana tabacum PE=2 SV=1	scaffold570:96197-101666	4446	1.42916	0	0	32.8824	0	0
striiformis_Gene14723	-	C22188:111-1086	975	7.95565	0	0	34.0162	0	0
striiformis_Gene14742	-	C22194:5064-6843	1779	4.02738	0	0	46.4889	0	0
striiformis_Gene1478	-	C13596:795-2571	1599	5.03571	0	0	44.2211	0	0
striiformis_Gene14845	-	scaffold571:72534-74355	1401	12.3083	0	0	80.5051	0	0
striiformis_Gene14846	-	scaffold571:79748-81571	1575	6.797	0	0	51.0244	0	0
striiformis_Gene14894	sp|E3JV98|THI4_PUCGT Thiamine thiazole synthase OS=Puccinia graminis f. sp. tritici (strain CRL 75-36-700-3 / race SCCL) GN=PGTG_01304 PE=3 SV=1	scaffold80:13752-15311	1008	15.7815	0	0	61.2292	0	0
striiformis_Gene14930	-	scaffold690:54198-54816	375	1.77292	0	0	1.13387	0	0
striiformis_Gene14952	-	scaffold524:54749-55789	306	3.77285	0	0	1.13387	0	0
striiformis_Gene1496	-	C13668:539-5975	2061	0.258192	0	0	2.26775	0	0
striiformis_Gene14969	-	scaffold190:26237-29014	2490	3.21045	0	0	45.355	0	0
striiformis_Gene14983	-	scaffold190:77507-78478	759	259.756	0	0	638.371	0	0
striiformis_Gene14993	-	scaffold711:13922-17300	2391	1.50607	0	0	19.2759	0	0
striiformis_Gene1501	-	C13690:3083-4346	1095	136.173	0	0	619.096	0	0
striiformis_Gene15032	-	scaffold476:1226-2599	1233	6.57655	0	0	38.5517	0	0
striiformis_Gene15056	-	scaffold823:24831-26505	1674	11.5324	0	0	96.3793	0	0
striiformis_Gene15064	-	scaffold823:60299-64894	2358	3.46108	0	0	41.9534	0	0
striiformis_Gene15076	-	scaffold885:20802-21226	261	1583.6	0	0	104.316	0	0
striiformis_Gene15077	-	scaffold885:24794-26702	1047	19.0445	0	0	79.3712	0	0
striiformis_Gene15089	sp|Q11058|Y1260_MYCTU Uncharacterized protein Rv1260/MT1298 OS=Mycobacterium tuberculosis GN=Rv1260 PE=4 SV=1	scaffold885:78781-80038	1257	29.7745	0	0	171.215	0	0
striiformis_Gene15102	-	C22224:19911-21153	1047	129.534	0	0	612.292	0	0
striiformis_Gene15163	sp|P04146|COPIA_DROME Copia protein OS=Drosophila melanogaster GN=GIP PE=1 SV=3	scaffold930:89383-96582	5958	3.72558	0	0	112.254	0	0
striiformis_Gene15192	sp|Q09729|YA4C_SCHPO Arrestin domain-containing protein C31A2.12 OS=Schizosaccharomyces pombe (strain 972 / ATCC 24843) GN=SPAC31A2.12 PE=1 SV=1	scaffold94:2845-5391	2151	24.1962	0	0	239.248	0	0
striiformis_Gene15215	sp|Q10061|LHS1_SCHPO Heat shock protein 70 homolog lhs1 OS=Schizosaccharomyces pombe (strain 972 / ATCC 24843) GN=SPAC1F5.06 PE=3 SV=1	C22230:7285-10773	2829	0.292708	0	0	4.5355	0	0
striiformis_Gene15217	-	C22230:17973-21872	1899	0.117276	0	0	1.13387	0	0
striiformis_Gene15227	-	C22230:72578-73073	291	24.9961	0	0	4.5355	0	0
striiformis_Gene15243	-	scaffold988:45762-48235	2013	18.8701	0	0	208.633	0	0
striiformis_Gene15275	-	scaffold758:36362-37697	753	30.0964	0	0	77.1035	0	0
striiformis_Gene15276	-	scaffold758:39283-40788	849	12.6231	0	0	39.6856	0	0
striiformis_Gene15291	sp|P04146|COPIA_DROME Copia protein OS=Drosophila melanogaster GN=GIP PE=1 SV=3	scaffold698:20010-20868	858	8.66553	0	0	29.4807	0	0
striiformis_Gene15305	sp|Q8VBW6|ULA1_MOUSE NEDD8-activating enzyme E1 regulatory subunit OS=Mus musculus GN=Nae1 PE=2 SV=1	scaffold698:76693-77890	888	8.60225	0	0	31.7485	0	0
striiformis_Gene15344	-	scaffold641:11596-13006	1344	6.16497	0	0	40.8195	0	0
striiformis_Gene15354	-	scaffold641:60387-61529	897	9.86841	0	0	37.4179	0	0
striiformis_Gene15373	-	scaffold123:13659-15723	2064	5.03684	0	0	61.2292	0	0
striiformis_Gene15401	-	scaffold791:62355-63552	954	12.8525	0	0	52.1582	0	0
striiformis_Gene15414	-	scaffold791:114661-115819	648	14.5455	0	0	31.7485	0	0
striiformis_Gene15418	-	scaffold751:14684-15561	342	67.7976	0	0	29.4807	0	0
striiformis_Gene15457	-	scaffold581:98509-103935	771	51.8588	0	0	134.931	0	0
striiformis_Gene15486	-	C22252:26976-28727	1350	15.4168	0	0	97.5132	0	0
striiformis_Gene15513	-	scaffold737:40072-44683	2586	5.00275	0	0	70.3002	0	0
striiformis_Gene15573	-	scaffold732:27465-28237	696	4.27336	0	0	11.3387	0	0
striiformis_Gene15575	sp|Q19546|WRN_CAEEL Probable Werner syndrome ATP-dependent helicase homolog 1 OS=Caenorhabditis elegans GN=wrn-1 PE=3 SV=2	scaffold732:29420-34819	2367	0.326693	0	0	4.5355	0	0
striiformis_Gene15577	-	scaffold732:44506-45760	1254	12.9704	0	0	68.0325	0	0
striiformis_Gene15593	sp|Q6RVV4|TIC32_PEA Short-chain dehydrogenase TIC 32, chloroplastic OS=Pisum sativum GN=TIC32 PE=1 SV=1	C22254:15426-16732	774	103.84	0	0	302.745	0	0
striiformis_Gene15612	sp|Q9FT72|RQL3_ARATH ATP-dependent DNA helicase Q-like 3 OS=Arabidopsis thaliana GN=RECQL3 PE=1 SV=1	C22254:114655-115923	1077	16.2918	0	0	74.8357	0	0
striiformis_Gene15663	-	scaffold777:110490-111927	1140	10.3679	0	0	57.8276	0	0
striiformis_Gene15676	-	scaffold48:57871-58762	633	36.8918	0	0	91.8438	0	0
striiformis_Gene15721	-	scaffold263:16729-18515	1194	0.21117	0	0	1.13387	0	0
striiformis_Gene15724	-	scaffold263:27805-28616	606	43.2203	0	0	85.0406	0	0
striiformis_Gene15799	-	scaffold148:4129-6249	2004	9.22723	0	0	98.6471	0	0
striiformis_Gene15800	-	scaffold148:6843-9137	2178	1.30984	0	0	15.8742	0	0
striiformis_Gene15814	-	scaffold148:62443-64971	2238	0.101451	0	0	1.13387	0	0
striiformis_Gene15870	sp|O08700|VPS45_RAT Vacuolar protein sorting-associated protein 45 OS=Rattus norvegicus GN=Vps45 PE=2 SV=1	scaffold790:73568-74787	981	9.45958	0	0	43.0872	0	0
striiformis_Gene15871	-	scaffold790:75204-76485	1116	8.30307	0	0	48.7566	0	0
striiformis_Gene15885	-	scaffold629:21308-24679	1950	5.65944	0	0	52.1582	0	0
striiformis_Gene15904	-	scaffold629:115433-117102	942	150.358	0	0	616.828	0	0
striiformis_Gene15916	-	scaffold684:60219-60987	768	17.5778	0	0	55.5599	0	0
striiformis_Gene15928	-	scaffold684:121831-124494	1998	5.02441	0	0	52.1582	0	0
striiformis_Gene15954	sp|P04817|CAN1_YEAST Arginine permease OS=Saccharomyces cerevisiae (strain ATCC 204508 / S288c) GN=CAN1 PE=1 SV=2	scaffold743:100191-106501	3282	1.76354	0	0	29.4807	0	0
striiformis_Gene15959	-	scaffold757:5389-6228	333	49.0437	0	0	18.142	0	0
striiformis_Gene1599	sp|Q7XLY8|ATL41_ORYSJ E3 ubiquitin-protein ligase Os04g0590900 OS=Oryza sativa subsp. japonica GN=Os04g0590900 PE=2 SV=2	C13976:4639-5302	573	48.8184	0	0	89.5761	0	0
striiformis_Gene16013	-	scaffold559:98839-99253	414	19.373	0	0	15.8742	0	0
striiformis_Gene16020	-	scaffold840:0-2254	1860	0.618759	0	0	5.66937	0	0
striiformis_Gene16071	-	scaffold912:10948-13886	1041	1.77094	0	0	7.93712	0	0
striiformis_Gene16075	-	scaffold912:22166-22945	645	0.951284	0	0	2.26775	0	0
striiformis_Gene16076	-	scaffold912:23997-26094	1491	109.991	0	0	754.027	0	0
striiformis_Gene16106	-	scaffold255:47647-50266	2619	0.0688644	0	0	1.13387	0	0
striiformis_Gene16144	-	scaffold952:8611-9145	294	150.125	0	0	27.213	0	0
striiformis_Gene16179	sp|P0C957|PLB1_ASPFU Lysophospholipase 1 OS=Neosartorya fumigata (strain ATCC MYA-4609 / Af293 / CBS 101355 / FGSC A1100) GN=plb1 PE=2 SV=1	scaffold960:34530-37326	1779	7.98445	0	0	72.568	0	0
striiformis_Gene16182	sp|Q60HG7|CGL_MACFA Cystathionine gamma-lyase OS=Macaca fascicularis GN=CTH PE=2 SV=1	scaffold960:47456-48863	1407	1.48656	0	0	9.071	0	0
striiformis_Gene16184	-	scaffold960:59663-61061	948	2.8986	0	0	11.3387	0	0
striiformis_Gene16188	sp|O00057|NMT1_UROFA Protein NMT1 homolog OS=Uromyces fabae GN=PIG1 PE=2 SV=1	scaffold960:81829-83890	1005	702.51	0	0	2991.16	0	0
striiformis_Gene16192	-	scaffold960:99123-99663	540	0.708673	0	0	1.13387	0	0
striiformis_Gene16210	-	scaffold638:71846-72766	645	10.9147	0	0	22.6775	0	0
striiformis_Gene16220	sp|P82476|CDA_CRYNH Chitin deacetylase OS=Cryptococcus neoformans var. grubii serotype A (strain H99 / ATCC 208821 / CBS 10515 / FGSC 9487) GN=CNAG_01239 PE=1 SV=3	scaffold638:102218-104074	1338	4.75045	0	0	28.3469	0	0
striiformis_Gene16256	-	scaffold245:10913-12091	915	17.0156	0	0	69.1663	0	0
striiformis_Gene16269	-	scaffold245:65995-67426	1131	6.80074	0	0	28.3469	0	0
striiformis_Gene16278	-	scaffold245:99858-102870	711	227.805	0	0	599.82	0	0
striiformis_Gene16282	-	scaffold904:4583-5218	534	56.4014	0	0	81.639	0	0
striiformis_Gene16284	-	scaffold904:18174-19662	1050	41.3392	0	0	179.152	0	0
striiformis_Gene16295	-	scaffold904:70994-72671	1287	0.188229	0	0	1.13387	0	0
striiformis_Gene16296	sp|O74782|YGBA_SCHPO Universal stress protein A family protein C25B2.10 OS=Schizosaccharomyces pombe (strain 972 / ATCC 24843) GN=SPBC25B2.10 PE=1 SV=1	scaffold904:74543-75890	1065	1.30498	0	0	5.66937	0	0
striiformis_Gene16299	sp|P50085|PHB2_YEAST Prohibitin-2 OS=Saccharomyces cerevisiae (strain ATCC 204508 / S288c) GN=PHB2 PE=1 SV=2	scaffold904:83197-84629	945	0.27292	0	0	1.13387	0	0
striiformis_Gene16301	-	scaffold904:89994-91374	1380	8.86028	0	0	62.3631	0	0
striiformis_Gene16319	-	scaffold909:21393-23605	2145	14.0053	0	0	146.27	0	0
striiformis_Gene16334	sp|Q7Z9Z2|TBG_COPC7 Tubulin gamma chain OS=Coprinopsis cinerea (strain Okayama-7 / 130 / ATCC MYA-4618 / FGSC 9003) GN=TUB4 PE=3 SV=1	scaffold909:87682-91446	1815	1.14613	0	0	10.2049	0	0
striiformis_Gene16337	-	scaffold909:106617-108151	1362	29.192	0	0	171.215	0	0
striiformis_Gene16354	-	scaffold145:61847-63356	1509	8.7336	0	0	73.7018	0	0
striiformis_Gene16389	-	scaffold427:67018-67438	420	1066.13	0	0	1006.88	0	0
striiformis_Gene16405	-	scaffold427:118906-120732	1752	1.59051	0	0	13.6065	0	0
striiformis_Gene16434	-	scaffold853:112293-113290	549	54.4982	0	0	95.2455	0	0
striiformis_Gene16438	-	scaffold853:120207-121944	1410	10.3755	0	0	70.3002	0	0
striiformis_Gene16496	-	scaffold613:14082-16239	2073	7.64884	0	0	78.2373	0	0
striiformis_Gene16536	-	scaffold810:28892-30113	1221	2.59137	0	0	14.7404	0	0
striiformis_Gene16563	-	scaffold160:38964-43515	3828	1.63487	0	0	35.1501	0	0
striiformis_Gene16631	-	scaffold215:108411-110755	1140	1.90257	0	0	9.071	0	0
striiformis_Gene16634	-	scaffold215:117747-120410	2403	2.32231	0	0	32.8824	0	0
striiformis_Gene16638	-	scaffold215:131104-132988	435	9.23584	0	0	9.071	0	0
striiformis_Gene16705	-	C22284:43589-43862	177	5371.2	0	0	107.718	0	0
striiformis_Gene16709	-	C22284:51092-51721	360	62.6617	0	0	30.6146	0	0
striiformis_Gene16725	-	C22284:128582-130102	1455	6.29887	0	0	46.4889	0	0
striiformis_Gene16763	-	scaffold163:20873-23064	2043	6.46681	0	0	64.6308	0	0
striiformis_Gene16766	-	scaffold163:43055-43679	351	5.59967	0	0	2.26775	0	0
striiformis_Gene16819	sp|O70089|RS12_AQUAE 30S ribosomal protein S12 OS=Aquifex aeolicus (strain VF5) GN=rpsL1 PE=3 SV=1	scaffold875:69052-76982	654	25.4574	0	0	60.0954	0	0
striiformis_Gene16886	-	scaffold765:121613-123212	1599	32.8181	0	0	252.854	0	0
striiformis_Gene16892	-	scaffold701:7098-7821	645	22.2448	0	0	51.0244	0	0
striiformis_Gene16907	-	scaffold701:88773-90139	1086	11.758	0	0	64.6308	0	0
striiformis_Gene16934	-	C22288:70438-72160	1530	64.584	0	0	530.653	0	0
striiformis_Gene16940	-	C22288:95755-96400	645	33.5477	0	0	68.0325	0	0
striiformis_Gene16956	sp|P08770|TRA1_MAIZE Putative AC transposase OS=Zea mays PE=2 SV=2	scaffold507:38517-40279	1143	3.43284	0	0	18.142	0	0
striiformis_Gene16968	-	scaffold507:97294-98630	1278	8.91539	0	0	54.426	0	0
striiformis_Gene16972	-	scaffold507:116814-117384	147	66.8439	0	0	1.13387	0	0
striiformis_Gene16989	-	scaffold890:44889-48257	2025	227.164	0	0	2472.98	0	0
striiformis_Gene17026	-	scaffold624:72362-74685	1851	7.82387	0	0	78.2373	0	0
striiformis_Gene17029	-	scaffold624:83999-85296	1143	3.89589	0	0	17.0081	0	0
striiformis_Gene17031	sp|Q09668|RL22_SCHPO 60S ribosomal protein L22 OS=Schizosaccharomyces pombe (strain 972 / ATCC 24843) GN=rpl22 PE=1 SV=3	scaffold624:88707-89311	378	7.13501	0	0	4.5355	0	0
striiformis_Gene17057	-	scaffold741:82400-82985	585	55.0695	0	0	109.986	0	0
striiformis_Gene17062	-	scaffold741:97994-101319	1920	16.075	0	0	150.805	0	0
striiformis_Gene1711	-	C14332:5160-5826	462	182.966	0	0	208.633	0	0
striiformis_Gene17116	-	scaffold724:31696-33003	1212	92.0306	0	0	477.361	0	0
striiformis_Gene17152	-	C22294:56823-57804	744	34.4757	0	0	94.1116	0	0
striiformis_Gene17186	-	scaffold10:61874-63149	1002	6.98608	0	0	30.6146	0	0
striiformis_Gene17189	-	scaffold10:77036-80133	1362	5.03858	0	0	28.3469	0	0
striiformis_Gene17192	-	scaffold10:99858-100270	279	2675.67	0	0	432.006	0	0
striiformis_Gene17193	-	scaffold10:102624-103056	432	110.005	0	0	98.6471	0	0
striiformis_Gene17200	sp|Q54K00|AATR2_DICDI Aromatic amino acid aminotransferase DDB_G0287711 OS=Dictyostelium discoideum GN=DDB_G0287711 PE=3 SV=1	scaffold674:32-2206	1347	2.93256	0	0	17.0081	0	0
striiformis_Gene17202	-	scaffold674:22364-23345	702	12.7866	0	0	32.8824	0	0
striiformis_Gene1723	-	scaffold707:927-2304	1287	54.2783	0	0	354.903	0	0
striiformis_Gene17257	-	C22296:132104-136643	1581	0.153891	0	0	1.13387	0	0
striiformis_Gene17276	-	scaffold193:88833-90936	1461	16.2629	0	0	102.049	0	0
striiformis_Gene17288	-	scaffold261:24633-27173	2307	10.1939	0	0	137.199	0	0
striiformis_Gene17304	-	scaffold261:109977-111621	1404	9.72389	0	0	55.5599	0	0
striiformis_Gene17332	-	scaffold852:86734-87373	639	4.20779	0	0	10.2049	0	0
striiformis_Gene1734	sp|P40578|MGA2_YEAST Protein MGA2 OS=Saccharomyces cerevisiae (strain ATCC 204508 / S288c) GN=MGA2 PE=1 SV=1	C14394:5224-7225	2001	4.60862	0	0	47.6227	0	0
striiformis_Gene17341	-	scaffold852:117225-119478	603	6.20853	0	0	11.3387	0	0
striiformis_Gene17451	-	C22298:12796-15377	2430	8.46725	0	0	117.923	0	0
striiformis_Gene17455	-	C22298:26387-28022	1635	2.106	0	0	14.7404	0	0
striiformis_Gene17465	sp|P34946|CPS1_PENJA Carboxypeptidase S1 OS=Penicillium janthinellum PE=1 SV=1	C22298:65945-71757	2484	4.33732	0	0	54.426	0	0
striiformis_Gene17487	sp|Q05654|RTF21_SCHPO Retrotransposable element Tf2 155 kDa protein type 1 OS=Schizosaccharomyces pombe (strain 972 / ATCC 24843) GN=Tf2-1 PE=4 SV=1	scaffold286:272-6346	5559	0.407946	0	0	14.7404	0	0
striiformis_Gene17515	-	scaffold286:136717-137466	651	0.459693	0	0	1.13387	0	0
striiformis_Gene17524	-	scaffold142:36938-38016	987	14.1645	0	0	60.0954	0	0
striiformis_Gene17531	-	scaffold142:62459-63785	1326	9.89297	0	0	64.6308	0	0
striiformis_Gene17553	sp|Q2L4W6|SPO5_SCHPO Sporulation-specific protein 5 OS=Schizosaccharomyces pombe (strain 972 / ATCC 24843) GN=spo5 PE=1 SV=1	scaffold443:19869-23015	2433	1.47849	0	0	18.142	0	0
striiformis_Gene17588	sp|Q4A0Q1|BETA_STAS1 Choline dehydrogenase OS=Staphylococcus saprophyticus subsp. saprophyticus (strain ATCC 15305 / DSM 20229) GN=betA PE=3 SV=1	scaffold708:1668-2715	606	20.3447	0	0	43.0872	0	0
striiformis_Gene17607	-	scaffold708:106608-108293	378	73.3593	0	0	41.9534	0	0
striiformis_Gene17614	-	scaffold708:136830-139095	1662	12.5701	0	0	87.3083	0	0
striiformis_Gene17641	-	scaffold961:137008-137944	843	38.652	0	0	161.01	0	0
striiformis_Gene17665	-	scaffold147:119216-120039	486	1.73798	0	0	2.26775	0	0
striiformis_Gene17691	-	scaffold572:81235-82943	1215	17.461	0	0	109.986	0	0
striiformis_Gene17694	sp|P51414|RL261_ARATH 60S ribosomal protein L26-1 OS=Arabidopsis thaliana GN=RPL26A PE=2 SV=2	scaffold572:90156-91138	513	25.3301	0	0	39.6856	0	0
striiformis_Gene17729	-	scaffold781:132930-136856	219	4779.19	0	0	181.42	0	0
striiformis_Gene1773	sp|Q09927|AZET_SCHPO L-azetidine-2-carboxylic acid acetyltransferase OS=Schizosaccharomyces pombe (strain 972 / ATCC 24843) GN=ppr1 PE=1 SV=1	C14504:127-973	516	21.5142	0	0	31.7485	0	0
striiformis_Gene17742	sp|A8AJN0|BETA_CITK8 Choline dehydrogenase OS=Citrobacter koseri (strain ATCC BAA-895 / CDC 4225-83 / SGSC4696) GN=betA PE=3 SV=1	scaffold706:37495-38917	981	7.81427	0	0	32.8824	0	0
striiformis_Gene17745	-	scaffold706:54998-55752	453	0.926847	0	0	1.13387	0	0
striiformis_Gene17769	-	scaffold706:149192-151280	1593	4.41303	0	0	32.8824	0	0
striiformis_Gene17837	-	scaffold85:17791-19247	1131	33.5297	0	0	200.696	0	0
striiformis_Gene17843	sp|P09593|SANT_PLAFV S-antigen protein OS=Plasmodium falciparum (isolate v1) PE=4 SV=1	scaffold85:43531-46494	2889	4.97399	0	0	61.2292	0	0
striiformis_Gene17858	-	scaffold85:105705-107161	1287	10.8205	0	0	78.2373	0	0
striiformis_Gene1788	-	C14548:250-907	657	0.427273	0	0	1.13387	0	0
striiformis_Gene17888	-	scaffold257:112753-113221	468	14.5003	0	0	14.7404	0	0
striiformis_Gene17911	sp|Q5U8Z7|PPID_AMAMU Peptidyl-prolyl cis-trans isomerase D OS=Amanita muscaria GN=Cyp40 PE=2 SV=1	scaffold785:54360-56199	1353	2.05541	0	0	14.7404	0	0
striiformis_Gene17929	sp|P0CN90|ATG26_CRYNJ Sterol 3-beta-glucosyltransferase OS=Cryptococcus neoformans var. neoformans serotype D (strain JEC21 / ATCC MYA-565) GN=ATG26 PE=3 SV=1	scaffold785:141315-143893	1902	4.50274	0	0	47.6227	0	0
striiformis_Gene17933	sp|Q9HFF5|PDS5_SCHPO Sister chromatid cohesion protein pds5 OS=Schizosaccharomyces pombe (strain 972 / ATCC 24843) GN=pds5 PE=1 SV=1	scaffold986:338-4256	2829	0.0795073	0	0	1.13387	0	0
striiformis_Gene17935	-	scaffold986:18393-19757	1272	27.8351	0	0	170.081	0	0
striiformis_Gene1796	sp|Q05654|RTF21_SCHPO Retrotransposable element Tf2 155 kDa protein type 1 OS=Schizosaccharomyces pombe (strain 972 / ATCC 24843) GN=Tf2-1 PE=4 SV=1	C14584:1125-4260	3135	5.38058	0	0	116.789	0	0
striiformis_Gene17969	-	scaffold705:31454-32048	594	15.4635	0	0	31.7485	0	0
striiformis_Gene1797	-	C14584:5307-6742	918	8.33357	0	0	27.213	0	0
striiformis_Gene17996	sp|P22007|FNTB_YEAST Protein farnesyltransferase subunit beta OS=Saccharomyces cerevisiae (strain ATCC 204508 / S288c) GN=RAM1 PE=1 SV=2	scaffold705:135867-137860	1473	5.25435	0	0	36.284	0	0
striiformis_Gene18023	-	scaffold483:97716-98222	300	793.815	0	0	185.955	0	0
striiformis_Gene1805	sp|Q05654|RTF21_SCHPO Retrotransposable element Tf2 155 kDa protein type 1 OS=Schizosaccharomyces pombe (strain 972 / ATCC 24843) GN=Tf2-1 PE=4 SV=1	C14606:840-7473	6633	1.53515	0	0	58.9615	0	0
striiformis_Gene18074	-	scaffold208:60125-62536	729	80.3343	0	0	236.98	0	0
striiformis_Gene18078	-	scaffold208:67363-69326	1686	70.869	0	0	625.899	0	0
striiformis_Gene18083	-	scaffold208:97632-100808	2730	0.231464	0	0	3.40162	0	0
striiformis_Gene18089	-	scaffold208:141957-144996	1908	1.42613	0	0	17.0081	0	0
striiformis_Gene18099	-	scaffold770:71202-72637	1341	20.2075	0	0	114.521	0	0
striiformis_Gene18106	-	scaffold770:103369-105142	1566	5.87893	0	0	49.8905	0	0
striiformis_Gene18122	-	scaffold759:27222-29242	1008	75.8616	0	0	332.225	0	0
striiformis_Gene18128	sp|Q04013|YHM2_YEAST Mitochondrial DNA replication protein YHM2 OS=Saccharomyces cerevisiae (strain ATCC 204508 / S288c) GN=YHM2 PE=1 SV=1	scaffold759:74878-76694	891	201.011	0	0	831.13	0	0
striiformis_Gene18131	sp|Q4A054|Y0419_STAS1 Uncharacterized oxidoreductase SSP0419 OS=Staphylococcus saprophyticus subsp. saprophyticus (strain ATCC 15305 / DSM 20229) GN=SSP0419 PE=3 SV=1	scaffold759:87114-88495	1134	64.3727	0	0	320.886	0	0
striiformis_Gene1817	-	C14624:5332-6472	930	48.338	0	0	192.759	0	0
striiformis_Gene18172	-	scaffold505:201-1146	945	3.44584	0	0	13.6065	0	0
striiformis_Gene1819	sp|P35072|TCB1_CAEBR Transposable element Tcb1 transposase OS=Caenorhabditis briggsae PE=3 SV=1	C14646:2587-3627	777	12.8219	0	0	43.0872	0	0
striiformis_Gene18196	-	scaffold505:103780-106855	2313	1.5346	0	0	18.142	0	0
striiformis_Gene18198	-	scaffold505:112720-114654	924	4.96257	0	0	15.8742	0	0
striiformis_Gene18205	sp|O14746|TERT_HUMAN Telomerase reverse transcriptase OS=Homo sapiens GN=TERT PE=1 SV=1	scaffold505:152857-153883	648	0.514892	0	0	1.13387	0	0
striiformis_Gene18207	-	scaffold654:3685-5300	1485	16.2921	0	0	124.726	0	0
striiformis_Gene18213	-	scaffold654:33499-37890	3102	7.60778	0	0	119.057	0	0
striiformis_Gene1823	-	C14670:1156-2282	759	28.1717	0	0	81.639	0	0
striiformis_Gene18268	-	scaffold460:111738-113768	1146	10.9541	0	0	61.2292	0	0
striiformis_Gene18274	-	scaffold460:131455-131927	405	122.914	0	0	102.049	0	0
striiformis_Gene18275	-	scaffold460:134451-138668	546	14.9878	0	0	26.0791	0	0
striiformis_Gene18315	-	scaffold892:156063-157833	1656	4.24209	0	0	34.0162	0	0
striiformis_Gene18345	sp|Q12300|RGT2_YEAST High-affinity glucose transporter RGT2 OS=Saccharomyces cerevisiae (strain ATCC 204508 / S288c) GN=RGT2 PE=1 SV=1	scaffold787:136121-138129	1152	1.79728	0	0	9.071	0	0
striiformis_Gene18347	-	scaffold787:147118-148930	654	2.04847	0	0	4.5355	0	0
striiformis_Gene18360	-	scaffold469:46765-47771	831	32.7308	0	0	107.718	0	0
striiformis_Gene18407	-	scaffold864:89410-89884	474	4.80497	0	0	5.66937	0	0
striiformis_Gene18433	-	scaffold691:42067-43644	1428	38.5186	0	0	257.39	0	0
striiformis_Gene18434	sp|O60175|OPI10_SCHPO Protein OPI10 homolog OS=Schizosaccharomyces pombe (strain 972 / ATCC 24843) GN=SPBC21H7.06c PE=3 SV=1	scaffold691:44535-45538	663	67.8394	0	0	154.207	0	0
striiformis_Gene18441	-	scaffold691:83855-86354	2115	21.0873	0	0	226.775	0	0
striiformis_Gene18455	-	scaffold691:146287-147751	1377	2.96067	0	0	18.142	0	0
striiformis_Gene18470	-	scaffold550:62406-64334	1584	1.09042	0	0	9.071	0	0
striiformis_Gene18488	-	scaffold550:142581-145051	1332	22.586	0	0	150.805	0	0
striiformis_Gene18491	-	scaffold550:150987-151401	414	580.898	0	0	545.394	0	0
striiformis_Gene18495	-	scaffold495:2417-3508	756	77.7244	0	0	227.909	0	0
striiformis_Gene18504	-	scaffold495:33176-34138	885	20.3543	0	0	73.7018	0	0
striiformis_Gene1853	-	C14770:4917-6668	1572	40.2472	0	0	294.807	0	0
striiformis_Gene18574	-	scaffold512:32772-33802	876	7.43038	0	0	26.0791	0	0
striiformis_Gene18647	-	scaffold745:34595-35348	675	14.9612	0	0	38.5517	0	0
striiformis_Gene18649	-	scaffold745:39569-41013	1308	20.2062	0	0	124.726	0	0
striiformis_Gene18652	-	scaffold745:53995-56442	1851	27.8597	0	0	256.256	0	0
striiformis_Gene18653	-	scaffold745:63912-64320	408	34.1798	0	0	24.9452	0	0
striiformis_Gene18706	-	scaffold175:27854-30917	3063	2.36972	0	0	46.4889	0	0
striiformis_Gene18743	-	scaffold479:57252-60837	3585	1.69396	0	0	40.8195	0	0
striiformis_Gene18808	-	scaffold763:12478-12967	489	17.037	0	0	23.8114	0	0
striiformis_Gene18813	-	scaffold763:60074-61434	1236	13.4894	0	0	82.7728	0	0
striiformis_Gene18823	-	scaffold763:120588-121089	501	77.5983	0	0	100.915	0	0
striiformis_Gene18849	-	scaffold872:40731-49709	1047	26.8119	0	0	130.396	0	0
striiformis_Gene18885	sp|Q03799|RT08_YEAST 37S ribosomal protein S8, mitochondrial OS=Saccharomyces cerevisiae (strain ATCC 204508 / S288c) GN=MRPS8 PE=1 SV=1	scaffold153:12619-13093	474	2.15117	0	0	2.26775	0	0
striiformis_Gene18889	-	scaffold153:35779-37397	1308	6.74986	0	0	39.6856	0	0
striiformis_Gene18890	-	scaffold153:42751-44441	1293	2.01872	0	0	11.3387	0	0
striiformis_Gene18931	-	scaffold185:61766-62292	354	224.477	0	0	117.923	0	0
striiformis_Gene18933	sp|O14368|HSP16_SCHPO Heat shock protein 16 OS=Schizosaccharomyces pombe (strain 972 / ATCC 24843) GN=hsp16 PE=2 SV=1	scaffold185:63331-63947	477	509.426	0	0	589.615	0	0
striiformis_Gene1894	-	C14880:4933-5507	486	9.13545	0	0	12.4726	0	0
striiformis_Gene18946	-	scaffold185:105743-107016	855	15.1801	0	0	58.9615	0	0
striiformis_Gene1895	-	C14878:6731-7881	840	0.778187	0	0	2.26775	0	0
striiformis_Gene18955	-	scaffold185:146509-147506	624	0.556918	0	0	1.13387	0	0
striiformis_Gene18978	-	scaffold474:57141-58684	1287	13.4165	0	0	89.5761	0	0
striiformis_Gene19005	-	scaffold608:14062-14828	690	174.881	0	0	412.73	0	0
striiformis_Gene1902	sp|Q99133|RAD51_USTMA DNA repair protein RAD51 OS=Ustilago maydis (strain 521 / FGSC 9021) GN=RAD51 PE=3 SV=1	scaffold697:1882-2610	657	0.493849	0	0	1.13387	0	0
striiformis_Gene19032	-	scaffold608:135246-136749	1503	8.70269	0	0	69.1663	0	0
striiformis_Gene19041	sp|P32449|AROG_YEAST Phospho-2-dehydro-3-deoxyheptonate aldolase, tyrosine-inhibited OS=Saccharomyces cerevisiae (strain ATCC 204508 / S288c) GN=ARO4 PE=1 SV=2	scaffold186:2045-3696	1161	2.6608	0	0	13.6065	0	0
striiformis_Gene19058	sp|Q8LAD0|PDX2_ARATH Pyridoxal biosynthesis protein PDX2 OS=Arabidopsis thaliana GN=PDX2 PE=1 SV=1	scaffold186:97239-101595	861	14.295	0	0	51.0244	0	0
striiformis_Gene19066	-	scaffold186:139498-140164	666	15.8624	0	0	35.1501	0	0
striiformis_Gene19085	-	scaffold598:56140-56365	225	26.3991	0	0	1.13387	0	0
striiformis_Gene19122	-	scaffold979:69930-72252	1461	2.64166	0	0	19.2759	0	0
striiformis_Gene19125	-	scaffold979:85075-86465	1230	0.220468	0	0	1.13387	0	0
striiformis_Gene19129	-	scaffold979:109433-112963	2265	1.67892	0	0	18.142	0	0
striiformis_Gene19131	-	scaffold979:140265-142479	2214	6.57539	0	0	74.8357	0	0
striiformis_Gene19144	sp|Q6CXT6|RS21_KLULA 40S ribosomal protein S21 OS=Kluyveromyces lactis (strain ATCC 8585 / CBS 2359 / DSM 70799 / NBRC 1267 / NRRL Y-1140 / WM37) GN=RPS21 PE=3 SV=1	scaffold634:5327-6664	501	0.822532	0	0	1.13387	0	0
striiformis_Gene19206	-	scaffold192:159620-160128	351	182.478	0	0	85.0406	0	0
striiformis_Gene1921	sp|Q05654|RTF21_SCHPO Retrotransposable element Tf2 155 kDa protein type 1 OS=Schizosaccharomyces pombe (strain 972 / ATCC 24843) GN=Tf2-1 PE=4 SV=1	C14940:590-2991	2160	1.34315	0	0	14.7404	0	0
striiformis_Gene1922	-	C14940:3264-5149	1008	12.5035	0	0	53.2921	0	0
striiformis_Gene1925	sp|P04323|POL3_DROME Retrovirus-related Pol polyprotein from transposon 17.6 OS=Drosophila melanogaster GN=pol PE=4 SV=1	C14952:1388-7913	5364	1.44804	0	0	43.0872	0	0
striiformis_Gene19254	sp|P53134|YGL4_YEAST Putative oligopeptide transporter YGL114W OS=Saccharomyces cerevisiae (strain ATCC 204508 / S288c) GN=YGL114W PE=1 SV=1	scaffold531:12491-16219	2622	18.9094	0	0	233.578	0	0
striiformis_Gene19260	-	scaffold531:46841-48097	573	825.399	0	0	1481.97	0	0
striiformis_Gene19282	-	scaffold531:154127-155395	849	4.89973	0	0	17.0081	0	0
striiformis_Gene1932	-	C14962:4986-7258	1644	27.7434	0	0	233.578	0	0
striiformis_Gene19391	-	scaffold449:82355-85243	2613	2.18616	0	0	29.4807	0	0
striiformis_Gene19393	-	scaffold449:91084-91619	348	67.2377	0	0	34.0162	0	0
striiformis_Gene19401	-	scaffold449:120807-122118	1311	5.04905	0	0	28.3469	0	0
striiformis_Gene19410	sp|O74552|VPS35_SCHPO Vacuolar protein sorting-associated protein 35 OS=Schizosaccharomyces pombe (strain 972 / ATCC 24843) GN=vps35 PE=1 SV=2	scaffold141:48-1069	807	4.89513	0	0	14.7404	0	0
striiformis_Gene19427	sp|Q9UR07|RTF23_SCHPO Retrotransposable element Tf2 155 kDa protein type 3 OS=Schizosaccharomyces pombe (strain 972 / ATCC 24843) GN=Tf2-11 PE=4 SV=1	scaffold141:77537-79223	1686	12.2229	0	0	133.797	0	0
striiformis_Gene19428	sp|P04323|POL3_DROME Retrovirus-related Pol polyprotein from transposon 17.6 OS=Drosophila melanogaster GN=pol PE=4 SV=1	scaffold141:79490-80360	870	1.14513	0	0	4.5355	0	0
striiformis_Gene19439	-	scaffold141:118860-119693	534	2121.97	0	0	3270.09	0	0
striiformis_Gene19461	-	scaffold564:45232-47023	1665	7.40808	0	0	65.7647	0	0
striiformis_Gene19467	-	scaffold564:70818-71420	498	90.1325	0	0	121.325	0	0
striiformis_Gene19468	-	scaffold564:77661-78717	1056	0.758813	0	0	3.40162	0	0
striiformis_Gene19472	-	scaffold564:92811-93677	519	10.2368	0	0	13.6065	0	0
striiformis_Gene19481	-	scaffold564:135088-136227	585	18.5536	0	0	35.1501	0	0
striiformis_Gene19493	sp|E3JV98|THI4_PUCGT Thiamine thiazole synthase OS=Puccinia graminis f. sp. tritici (strain CRL 75-36-700-3 / race SCCL) GN=PGTG_01304 PE=3 SV=1	scaffold36:14380-15939	1008	128.882	0	0	500.039	0	0
striiformis_Gene19517	-	scaffold36:160534-161122	588	45.6919	0	0	89.5761	0	0
striiformis_Gene19522	-	scaffold36:179774-180884	1110	0.225295	0	0	1.13387	0	0
striiformis_Gene19563	-	scaffold195:10891-13015	1035	1.77848	0	0	7.93712	0	0
striiformis_Gene19597	-	scaffold963:6454-7121	381	98.6606	0	0	63.497	0	0
striiformis_Gene1961	sp|Q04336|YM54_YEAST Uncharacterized protein YMR196W OS=Saccharomyces cerevisiae (strain ATCC 204508 / S288c) GN=YMR196W PE=1 SV=1	C15016:3540-6868	3162	1.07279	0	0	17.0081	0	0
striiformis_Gene1962	sp|P00899|TRPE_YEAST Anthranilate synthase component 1 OS=Saccharomyces cerevisiae (strain ATCC 204508 / S288c) GN=TRP2 PE=1 SV=4	C15016:7323-8229	906	8.09898	0	0	24.9452	0	0
striiformis_Gene19621	-	scaffold963:137437-139280	1722	23.0197	0	0	212.035	0	0
striiformis_Gene19669	-	scaffold617:167598-170565	2967	3.46123	0	0	65.7647	0	0
striiformis_Gene19687	-	scaffold169:76530-77565	891	62.9872	0	0	257.39	0	0
striiformis_Gene19698	-	scaffold169:124326-125045	444	1.06369	0	0	1.13387	0	0
striiformis_Gene19700	-	scaffold169:130115-131528	1413	24.9985	0	0	163.278	0	0
striiformis_Gene19703	-	scaffold169:143002-144067	1065	46.2355	0	0	216.57	0	0
striiformis_Gene19704	-	scaffold169:144269-149584	2775	13.8605	0	0	219.972	0	0
striiformis_Gene19714	sp|O14368|HSP16_SCHPO Heat shock protein 16 OS=Schizosaccharomyces pombe (strain 972 / ATCC 24843) GN=hsp16 PE=2 SV=1	scaffold672:17719-18370	471	0.879982	0	0	1.13387	0	0
striiformis_Gene19721	-	scaffold672:48608-49049	264	115.322	0	0	9.071	0	0
striiformis_Gene19745	-	scaffold672:162838-164196	798	17.0095	0	0	52.1582	0	0
striiformis_Gene19759	-	scaffold60:35318-38467	2187	4.28142	0	0	54.426	0	0
striiformis_Gene19777	-	scaffold60:125564-125963	399	174.102	0	0	139.467	0	0
striiformis_Gene19779	-	scaffold60:130356-132949	1536	7.67349	0	0	49.8905	0	0
striiformis_Gene19806	-	scaffold238:78022-78757	585	63.4061	0	0	115.655	0	0
striiformis_Gene19810	-	scaffold238:93207-96680	2631	0.0815308	0	0	1.13387	0	0
striiformis_Gene19838	sp|P38699|STB5_YEAST Protein STB5 OS=Saccharomyces cerevisiae (strain ATCC 204508 / S288c) GN=STB5 PE=1 SV=1	scaffold748:49479-58099	3522	8.12563	0	0	151.939	0	0
striiformis_Gene19893	-	scaffold237:106412-108292	1758	20.3112	0	0	168.947	0	0
striiformis_Gene19894	-	scaffold237:110513-111345	534	3129.65	0	0	4876.79	0	0
striiformis_Gene19898	sp|Q05654|RTF21_SCHPO Retrotransposable element Tf2 155 kDa protein type 1 OS=Schizosaccharomyces pombe (strain 972 / ATCC 24843) GN=Tf2-1 PE=4 SV=1	scaffold237:135858-140559	4701	0.0486228	0	0	1.13387	0	0
striiformis_Gene19899	-	scaffold237:141763-142628	567	235.061	0	0	351.501	0	0
striiformis_Gene19902	-	scaffold237:151123-152678	1140	8.04976	0	0	44.2211	0	0
striiformis_Gene19904	-	scaffold237:162959-164072	972	58.0081	0	0	240.381	0	0
striiformis_Gene19905	-	scaffold237:165534-167488	1389	2.55147	0	0	17.0081	0	0
striiformis_Gene19907	-	scaffold237:171583-172601	606	6.15841	0	0	12.4726	0	0
striiformis_Gene19908	-	scaffold237:176019-176924	627	11.3024	0	0	24.9452	0	0
striiformis_Gene19924	-	scaffold744:78928-80120	1074	2.41255	0	0	12.4726	0	0
striiformis_Gene19941	-	scaffold744:128661-130713	1002	162.227	0	0	678.057	0	0
striiformis_Gene19944	-	scaffold744:149145-150347	1071	197.739	0	0	888.958	0	0
striiformis_Gene19960	-	scaffold620:11363-12538	825	5.17513	0	0	15.8742	0	0
striiformis_Gene19971	-	scaffold620:46317-47536	726	28.4956	0	0	77.1035	0	0
striiformis_Gene19977	sp|P10978|POLX_TOBAC Retrovirus-related Pol polyprotein from transposon TNT 1-94 OS=Nicotiana tabacum PE=2 SV=1	scaffold620:86129-90647	4518	13.0997	0	0	308.414	0	0
striiformis_Gene20069	sp|P40996|SCD2_SCHPO Protein scd2/ral3 OS=Schizosaccharomyces pombe (strain 972 / ATCC 24843) GN=scd2 PE=1 SV=1	scaffold463:187119-188706	1587	3.76627	0	0	29.4807	0	0
striiformis_Gene20070	-	scaffold755:880-4372	2883	3.10111	0	0	52.1582	0	0
striiformis_Gene2009	sp|O94501|TCPA_SCHPO T-complex protein 1 subunit alpha OS=Schizosaccharomyces pombe (strain 972 / ATCC 24843) GN=cct1 PE=3 SV=1	C15136:4367-6850	1665	8.22906	0	0	66.8986	0	0
striiformis_Gene20102	-	scaffold719:34277-35206	699	0.917833	0	0	2.26775	0	0
striiformis_Gene20106	-	scaffold719:48959-49930	759	225.607	0	0	564.67	0	0
striiformis_Gene2012	-	C15156:4188-6238	1713	0.124954	0	0	1.13387	0	0
striiformis_Gene20134	-	scaffold719:154433-155978	1545	10.7379	0	0	83.9067	0	0
striiformis_Gene20138	-	scaffold719:189927-191787	555	494.729	0	0	774.436	0	0
striiformis_Gene20182	sp|Q05654|RTF21_SCHPO Retrotransposable element Tf2 155 kDa protein type 1 OS=Schizosaccharomyces pombe (strain 972 / ATCC 24843) GN=Tf2-1 PE=4 SV=1	scaffold248:9039-13485	4446	0.0813907	0	0	2.26775	0	0
striiformis_Gene20184	-	scaffold248:19740-20744	885	24.4696	0	0	97.5132	0	0
striiformis_Gene20185	-	scaffold248:20780-23242	2226	0.0952711	0	0	1.13387	0	0
striiformis_Gene2019	sp|Q8RXX9|ATL6_ARATH E3 ubiquitin-protein ligase ATL6 OS=Arabidopsis thaliana GN=ATL6 PE=1 SV=2	C15182:5848-6319	471	142.431	0	0	182.554	0	0
striiformis_Gene20195	-	scaffold248:58951-61642	2691	3.93274	0	0	60.0954	0	0
striiformis_Gene20196	sp|Q9Y8B5|MPPB_LENED Mitochondrial-processing peptidase subunit beta OS=Lentinula edodes GN=mppB PE=3 SV=1	scaffold248:63925-64506	510	12.2018	0	0	15.8742	0	0
striiformis_Gene20229	sp|P40525|RL34B_YEAST 60S ribosomal protein L34-B OS=Saccharomyces cerevisiae (strain ATCC 204508 / S288c) GN=RPL34B PE=1 SV=1	scaffold929:20660-21296	351	2.22677	0	0	1.13387	0	0
striiformis_Gene20239	-	scaffold929:73994-78464	2595	15.859	0	0	230.177	0	0
striiformis_Gene20245	sp|Q05654|RTF21_SCHPO Retrotransposable element Tf2 155 kDa protein type 1 OS=Schizosaccharomyces pombe (strain 972 / ATCC 24843) GN=Tf2-1 PE=4 SV=1	scaffold929:92538-95403	2865	0.859301	0	0	14.7404	0	0
striiformis_Gene20249	-	scaffold929:106679-110169	2367	1.874	0	0	28.3469	0	0
striiformis_Gene20267	-	scaffold91:3633-5764	1317	3.58894	0	0	21.5436	0	0
striiformis_Gene20270	-	scaffold91:17473-18975	591	29.8308	0	0	52.1582	0	0
striiformis_Gene20278	sp|O22151|GOS12_ARATH Golgi SNAP receptor complex member 1-2 OS=Arabidopsis thaliana GN=GOS12 PE=1 SV=2	scaffold91:53360-54495	666	34.8123	0	0	82.7728	0	0
striiformis_Gene20282	-	scaffold91:83044-84152	912	328.497	0	0	1249.53	0	0
striiformis_Gene20310	-	scaffold33:3847-5465	1545	7.3963	0	0	54.426	0	0
striiformis_Gene20318	-	scaffold33:51101-52251	789	14.4525	0	0	52.1582	0	0
striiformis_Gene20332	sp|Q9UR07|RTF23_SCHPO Retrotransposable element Tf2 155 kDa protein type 3 OS=Schizosaccharomyces pombe (strain 972 / ATCC 24843) GN=Tf2-11 PE=4 SV=1	scaffold33:132649-134989	2340	3.67333	0	0	47.6227	0	0
striiformis_Gene20352	-	scaffold121:30436-31216	780	0.711753	0	0	2.26775	0	0
striiformis_Gene20353	sp|P08159|HDNO_ARTOX 6-hydroxy-D-nicotine oxidase OS=Arthrobacter oxidans PE=1 SV=2	scaffold121:38818-41185	1410	8.42693	0	0	53.2921	0	0
striiformis_Gene20381	-	scaffold121:176197-178231	1470	6.5978	0	0	48.7566	0	0
striiformis_Gene20393	-	scaffold487:35226-37970	2343	3.95837	0	0	53.2921	0	0
striiformis_Gene20398	-	scaffold487:72015-73995	1161	30.3474	0	0	154.207	0	0
striiformis_Gene20438	-	scaffold16:71405-72494	945	62.3046	0	0	241.515	0	0
striiformis_Gene2047	-	C15266:6840-8570	1584	2.59501	0	0	20.4097	0	0
striiformis_Gene2048	-	C15270:67-2187	1755	2.23249	0	0	18.142	0	0
striiformis_Gene20484	-	scaffold889:78234-80775	1350	6.59647	0	0	45.355	0	0
striiformis_Gene20493	sp|O59826|KCAB_SCHPO Putative voltage-gated potassium channel subunit beta OS=Schizosaccharomyces pombe (strain 972 / ATCC 24843) GN=SPCC965.06 PE=3 SV=1	scaffold889:129424-131457	1182	0.189365	0	0	1.13387	0	0
striiformis_Gene20511	sp|P78617|TREA_EMENI Acid trehalase OS=Emericella nidulans (strain FGSC A4 / ATCC 38163 / CBS 112.46 / NRRL 194 / M139) GN=treA PE=3 SV=1	scaffold118:1132-3561	2343	8.8553	0	0	96.3793	0	0
striiformis_Gene20523	-	scaffold118:49233-50952	564	0.650996	0	0	1.13387	0	0
striiformis_Gene20544	-	scaffold118:169176-170587	1329	3.86252	0	0	23.8114	0	0
striiformis_Gene20548	-	scaffold118:183781-185320	1461	8.91947	0	0	58.9615	0	0
striiformis_Gene20554	-	scaffold118:206826-208137	1311	0.985336	0	0	6.80325	0	0
striiformis_Gene20604	-	scaffold874:89660-91905	1947	4.53238	0	0	51.0244	0	0
striiformis_Gene20606	-	scaffold874:114551-117012	1809	4.97314	0	0	40.8195	0	0
striiformis_Gene20612	-	scaffold874:153667-155230	1563	49.0669	0	0	410.463	0	0
striiformis_Gene20643	-	scaffold593:96758-97301	543	17.383	0	0	28.3469	0	0
striiformis_Gene20661	sp|Q9H3S4|TPK1_HUMAN Thiamin pyrophosphokinase 1 OS=Homo sapiens GN=TPK1 PE=1 SV=1	scaffold593:205300-206322	882	7.59205	0	0	28.3469	0	0
striiformis_Gene20728	sp|Q05654|RTF21_SCHPO Retrotransposable element Tf2 155 kDa protein type 1 OS=Schizosaccharomyces pombe (strain 972 / ATCC 24843) GN=Tf2-1 PE=4 SV=1	scaffold431:13378-19449	5910	0.711648	0	0	27.213	0	0
striiformis_Gene20762	-	scaffold431:181300-181891	591	0.629248	0	0	1.13387	0	0
striiformis_Gene20779	-	scaffold526:64393-64843	450	77.9995	0	0	90.71	0	0
striiformis_Gene20780	-	scaffold526:65986-67055	789	1.09343	0	0	3.40162	0	0
striiformis_Gene20800	-	scaffold526:154359-155656	1191	22.0675	0	0	120.191	0	0
striiformis_Gene20810	-	scaffold526:208628-209786	648	0.519457	0	0	1.13387	0	0
striiformis_Gene20897	sp|P04323|POL3_DROME Retrovirus-related Pol polyprotein from transposon 17.6 OS=Drosophila melanogaster GN=pol PE=4 SV=1	scaffold168:193695-195747	2052	7.54841	0	0	97.5132	0	0
striiformis_Gene20908	-	scaffold602:28997-29999	1002	82.9513	0	0	353.769	0	0
striiformis_Gene20910	-	scaffold602:49116-51435	2319	6.73021	0	0	88.4422	0	0
striiformis_Gene20941	-	scaffold602:214696-216168	945	20.6901	0	0	90.71	0	0
striiformis_Gene20995	sp|Q99315|YG31B_YEAST Transposon Ty3-G Gag-Pol polyprotein OS=Saccharomyces cerevisiae (strain ATCC 204508 / S288c) GN=TY3B-G PE=1 SV=3	scaffold831:42279-48406	6066	1.1612	0	0	39.6856	0	0
striiformis_Gene21015	-	scaffold831:154436-155543	1107	19.088	0	0	99.781	0	0
striiformis_Gene21033	-	scaffold692:442-4586	2250	0.575006	0	0	6.80325	0	0
striiformis_Gene21040	-	scaffold692:41633-42378	402	4.57222	0	0	3.40162	0	0
striiformis_Gene21059	-	scaffold692:117839-118877	1038	0.226193	0	0	1.13387	0	0
striiformis_Gene2106	-	C15380:3185-6404	2022	1.12278	0	0	12.4726	0	0
striiformis_Gene21067	-	scaffold692:146738-148275	1464	6.63414	0	0	48.7566	0	0
striiformis_Gene2107	sp|Q05654|RTF21_SCHPO Retrotransposable element Tf2 155 kDa protein type 1 OS=Schizosaccharomyces pombe (strain 972 / ATCC 24843) GN=Tf2-1 PE=4 SV=1	C15432:636-6710	5826	1.59268	0	0	60.0954	0	0
striiformis_Gene21074	-	scaffold692:188796-189875	771	635.547	0	0	1873.16	0	0
striiformis_Gene21093	-	scaffold262:85843-87634	1476	2.20228	0	0	14.7404	0	0
striiformis_Gene21094	-	scaffold262:88244-88946	702	975.198	0	0	2660.07	0	0
striiformis_Gene21095	-	scaffold262:88990-89875	771	388.004	0	0	1391.26	0	0
striiformis_Gene21109	sp|Q6AZB8|HARB1_DANRE Putative nuclease HARBI1 OS=Danio rerio GN=harbi1 PE=2 SV=1	scaffold262:148198-149416	1140	13.0496	0	0	65.7647	0	0
striiformis_Gene21126	sp|P87313|TMA20_SCHPO Translation machinery-associated protein 20 OS=Schizosaccharomyces pombe (strain 972 / ATCC 24843) GN=tma20 PE=3 SV=5	scaffold773:7855-8781	669	0.475124	0	0	1.13387	0	0
striiformis_Gene21148	-	scaffold773:80668-82009	1263	11.2087	0	0	64.6308	0	0
striiformis_Gene21155	-	scaffold773:117349-119871	2367	2.45573	0	0	34.0162	0	0
striiformis_Gene21177	-	scaffold773:212908-215367	1803	5.68195	0	0	52.1582	0	0
striiformis_Gene21179	-	scaffold773:223185-224545	969	21.0897	0	0	105.45	0	0
striiformis_Gene21208	sp|O14088|YER5_SCHPO Uncharacterized oxidoreductase C2F3.05c OS=Schizosaccharomyces pombe (strain 972 / ATCC 24843) GN=SPAC2F3.05c PE=3 SV=1	scaffold649:163786-165061	852	87.9363	0	0	323.154	0	0
striiformis_Gene21235	-	scaffold661:98017-100329	1920	86.9125	0	0	898.029	0	0
striiformis_Gene21248	-	scaffold661:168974-171548	2574	1.30516	0	0	18.142	0	0
striiformis_Gene21273	-	scaffold669:80787-82680	1455	7.27498	0	0	52.1582	0	0
striiformis_Gene21279	sp|P04146|COPIA_DROME Copia protein OS=Drosophila melanogaster GN=GIP PE=1 SV=3	scaffold669:100087-102532	2445	2.32208	0	0	30.6146	0	0
striiformis_Gene21280	sp|P10978|POLX_TOBAC Retrovirus-related Pol polyprotein from transposon TNT 1-94 OS=Nicotiana tabacum PE=2 SV=1	scaffold669:102577-103800	1137	0.429241	0	0	2.26775	0	0
striiformis_Gene21336	sp|P71359|RECQ_HAEIN ATP-dependent DNA helicase RecQ OS=Haemophilus influenzae (strain ATCC 51907 / DSM 11121 / KW20 / Rd) GN=recQ PE=3 SV=1	scaffold932:195961-198098	2061	4.39484	0	0	46.4889	0	0
striiformis_Gene21337	-	scaffold932:199780-202229	1443	2669.17	0	0	18618.2	0	0
striiformis_Gene21343	sp|Q7LHG5|YI31B_YEAST Transposon Ty3-I Gag-Pol polyprotein OS=Saccharomyces cerevisiae (strain ATCC 204508 / S288c) GN=TY3B-I PE=3 SV=2	scaffold932:219623-225256	5508	2.66661	0	0	81.639	0	0
striiformis_Gene21367	-	scaffold231:117660-118838	723	9.74181	0	0	27.213	0	0
striiformis_Gene21369	-	scaffold231:121305-123341	1836	8.38287	0	0	77.1035	0	0
striiformis_Gene21395	sp|Q8CIR4|TRPM6_MOUSE Transient receptor potential cation channel subfamily M member 6 OS=Mus musculus GN=Trpm6 PE=2 SV=1	scaffold962:29-1963	1788	7.8107	0	0	70.3002	0	0
striiformis_Gene21396	-	scaffold962:3052-4558	1437	16.366	0	0	109.986	0	0
striiformis_Gene21397	-	scaffold962:5794-6217	423	19.1098	0	0	17.0081	0	0
striiformis_Gene21400	-	scaffold962:22604-24242	1242	5.13054	0	0	30.6146	0	0
striiformis_Gene2141	-	C15500:1963-4799	1458	10.2796	0	0	69.1663	0	0
striiformis_Gene21416	-	scaffold962:106621-108466	1146	9.74819	0	0	46.4889	0	0
striiformis_Gene21430	-	scaffold962:162782-164549	1563	2.83049	0	0	20.4097	0	0
striiformis_Gene21431	-	scaffold962:166241-168573	1686	5.03984	0	0	41.9534	0	0
striiformis_Gene21435	-	scaffold962:182581-187932	4053	1.76745	0	0	45.355	0	0
striiformis_Gene21443	-	scaffold962:216610-217450	333	40.6529	0	0	14.7404	0	0
striiformis_Gene21444	-	scaffold962:221647-222068	339	87.6602	0	0	34.0162	0	0
striiformis_Gene21464	-	scaffold830:91827-93713	1614	14.7773	0	0	136.065	0	0
striiformis_Gene21552	-	scaffold423:80384-81005	621	1.03215	0	0	2.26775	0	0
striiformis_Gene21553	-	scaffold423:82203-83187	984	13.5006	0	0	56.6937	0	0
striiformis_Gene21560	-	scaffold423:98382-98786	246	221.062	0	0	13.6065	0	0
striiformis_Gene21573	-	scaffold423:158502-160396	1200	14.0972	0	0	75.9696	0	0
striiformis_Gene21574	-	scaffold423:160628-162074	1242	14.6926	0	0	86.1745	0	0
striiformis_Gene2158	-	C15522:32-896	804	20.8811	0	0	64.6308	0	0
striiformis_Gene21624	-	scaffold805:147383-148838	1455	10.7375	0	0	77.1035	0	0
striiformis_Gene21625	-	scaffold805:149139-150285	879	9.34972	0	0	29.4807	0	0
striiformis_Gene21634	-	scaffold805:187760-188990	1230	56.4271	0	0	337.895	0	0
striiformis_Gene21637	-	scaffold805:203636-204797	1023	0.259814	0	0	1.13387	0	0
striiformis_Gene21647	-	scaffold532:8028-9819	1665	1.52486	0	0	13.6065	0	0
striiformis_Gene21649	-	scaffold532:23296-25108	1728	1.45384	0	0	12.4726	0	0
striiformis_Gene2165	-	C15556:3986-4522	444	349.963	0	0	337.895	0	0
striiformis_Gene21664	sp|O14141|YEW3_SCHPO Maf-like protein C3G6.03c OS=Schizosaccharomyces pombe (strain 972 / ATCC 24843) GN=SPAC3G6.03c PE=1 SV=2	scaffold532:84111-85289	777	38.2012	0	0	109.986	0	0
striiformis_Gene21672	-	scaffold532:113123-113955	669	22.5152	0	0	51.0244	0	0
striiformis_Gene21674	-	scaffold532:124451-125960	834	0.341124	0	0	1.13387	0	0
striiformis_Gene2172	-	C15578:4289-5066	777	707.841	0	0	2404.95	0	0
striiformis_Gene21766	-	scaffold560:148156-149317	1161	6.15686	0	0	32.8824	0	0
striiformis_Gene21773	-	scaffold560:174850-175171	321	4.3713	0	0	1.13387	0	0
striiformis_Gene21785	-	scaffold560:231169-233260	2091	1.6093	0	0	18.142	0	0
striiformis_Gene21796	sp|Q9UR07|RTF23_SCHPO Retrotransposable element Tf2 155 kDa protein type 3 OS=Schizosaccharomyces pombe (strain 972 / ATCC 24843) GN=Tf2-11 PE=4 SV=1	scaffold734:35571-41291	5592	2.80933	0	0	99.781	0	0
striiformis_Gene21797	-	scaffold734:41910-43045	957	5.26241	0	0	18.142	0	0
striiformis_Gene2180	-	C15594:5183-7317	1647	0.289094	0	0	2.26775	0	0
striiformis_Gene21805	-	scaffold734:76929-78098	747	28.5815	0	0	82.7728	0	0
striiformis_Gene2181	sp|O13857|PLB2_SCHPO Putative lysophospholipase C1A6.03c OS=Schizosaccharomyces pombe (strain 972 / ATCC 24843) GN=SPAC1A6.03c PE=3 SV=3	C15592:347-3140	1779	10.2475	0	0	92.9777	0	0
striiformis_Gene21820	-	scaffold734:170948-171708	681	0.461305	0	0	1.13387	0	0
striiformis_Gene21824	sp|P10978|POLX_TOBAC Retrovirus-related Pol polyprotein from transposon TNT 1-94 OS=Nicotiana tabacum PE=2 SV=1	scaffold734:189749-191017	921	1.59875	0	0	6.80325	0	0
striiformis_Gene21838	-	scaffold166:11887-13306	1119	0.406266	0	0	2.26775	0	0
striiformis_Gene21840	sp|O74421|COQ3_SCHPO Hexaprenyldihydroxybenzoate methyltransferase, mitochondrial OS=Schizosaccharomyces pombe (strain 972 / ATCC 24843) GN=coq3 PE=3 SV=2	scaffold166:18571-19673	1026	0.248467	0	0	1.13387	0	0
striiformis_Gene21844	-	scaffold166:40099-41292	912	64.5538	0	0	236.98	0	0
striiformis_Gene21858	-	scaffold166:106512-107705	912	71.6622	0	0	263.059	0	0
striiformis_Gene21874	-	scaffold166:193687-195507	1389	19.4407	0	0	123.592	0	0
striiformis_Gene21879	-	scaffold166:215270-218496	1887	1.19153	0	0	11.3387	0	0
striiformis_Gene21890	-	scaffold760:15222-18204	2643	5.35981	0	0	72.568	0	0
striiformis_Gene21911	-	scaffold760:91432-94644	1320	158.243	0	0	905.966	0	0
striiformis_Gene21912	-	scaffold760:96361-97798	1125	62.0951	0	0	319.753	0	0
striiformis_Gene21917	-	scaffold760:112135-112444	309	18.8246	0	0	4.5355	0	0
striiformis_Gene21920	-	scaffold760:127571-128885	1314	19.6064	0	0	125.86	0	0
striiformis_Gene21921	-	scaffold760:135426-136755	1329	29.6177	0	0	192.759	0	0
striiformis_Gene21925	-	scaffold760:155155-156654	1317	0.384635	0	0	2.26775	0	0
striiformis_Gene21930	-	scaffold760:167737-168100	363	109.088	0	0	54.426	0	0
striiformis_Gene21931	-	scaffold760:170322-172302	1779	191.364	0	0	1842.55	0	0
striiformis_Gene21937	-	scaffold760:202869-205151	2043	1.33267	0	0	14.7404	0	0
striiformis_Gene21941	-	scaffold760:220438-220993	330	33.737	0	0	11.3387	0	0
striiformis_Gene21977	-	scaffold281:144269-145083	348	61.3911	0	0	30.6146	0	0
striiformis_Gene21982	-	scaffold281:176303-178283	1671	9.5651	0	0	83.9067	0	0
striiformis_Gene21987	-	scaffold281:199559-200101	372	93.1924	0	0	55.5599	0	0
striiformis_Gene22033	-	scaffold742:203340-204990	1650	19.004	0	0	173.483	0	0
striiformis_Gene22036	sp|O23066|C86A2_ARATH Cytochrome P450 86A2 OS=Arabidopsis thaliana GN=CYP86A2 PE=2 SV=1	scaffold742:212418-215344	1485	9.69127	0	0	66.8986	0	0
striiformis_Gene22050	-	scaffold615:31360-32428	912	28.1492	0	0	114.521	0	0
striiformis_Gene22090	-	scaffold615:214195-215474	660	519.574	0	0	1197.37	0	0
striiformis_Gene22111	-	scaffold938:78610-81206	2019	1.44442	0	0	13.6065	0	0
striiformis_Gene22117	-	scaffold938:97552-99734	1842	5.13912	0	0	43.0872	0	0
striiformis_Gene22154	-	scaffold938:233068-233567	420	1.43822	0	0	1.13387	0	0
striiformis_Gene22162	-	scaffold264:14436-15168	489	682.235	0	0	829.996	0	0
striiformis_Gene2217	-	C15648:4821-6134	735	9.71111	0	0	27.213	0	0
striiformis_Gene22173	sp|O59715|DEGS_SCHPO Dihydroceramide delta(4)-desaturase OS=Schizosaccharomyces pombe (strain 972 / ATCC 24843) GN=dsd1 PE=3 SV=1	scaffold264:61002-63258	1218	0.223861	0	0	1.13387	0	0
striiformis_Gene22199	-	scaffold264:226780-227839	747	2.20195	0	0	5.66937	0	0
striiformis_Gene22221	-	scaffold165:113616-114963	1347	12.2552	0	0	71.4341	0	0
striiformis_Gene22238	-	scaffold165:178393-182285	2238	14.5312	0	0	180.286	0	0
striiformis_Gene22251	sp|P0CD98|YLL53_YEAST Putative uncharacterized protein YLL053C OS=Saccharomyces cerevisiae (strain ATCC 204508 / S288c) GN=YLL053C PE=5 SV=1	scaffold165:246080-247866	1032	3.95726	0	0	14.7404	0	0
striiformis_Gene22296	-	scaffold509:187468-189203	1443	9.86312	0	0	105.45	0	0
striiformis_Gene22306	-	scaffold509:232181-234258	1824	0.11425	0	0	1.13387	0	0
striiformis_Gene22309	-	scaffold509:242998-244483	1485	1.81134	0	0	13.6065	0	0
striiformis_Gene22330	-	scaffold851:86509-87004	495	11.9982	0	0	14.7404	0	0
striiformis_Gene22334	-	scaffold851:107077-109123	1200	267.486	0	0	1468.37	0	0
striiformis_Gene22337	-	scaffold851:114875-116591	1716	0.129691	0	0	1.13387	0	0
striiformis_Gene22339	-	scaffold851:121246-122775	1446	37.9005	0	0	268.728	0	0
striiformis_Gene22358	-	scaffold851:207709-208522	594	1612.64	0	0	3055.79	0	0
striiformis_Gene22375	-	scaffold736:688-3862	2847	3.49037	0	0	49.8905	0	0
striiformis_Gene224	-	C6462:68-1147	897	1.53732	0	0	5.66937	0	0
striiformis_Gene22402	sp|Q8K2I1|FNTB_MOUSE Protein farnesyltransferase subunit beta OS=Mus musculus GN=Fntb PE=1 SV=1	scaffold736:168025-170013	1473	4.03984	0	0	28.3469	0	0
striiformis_Gene22413	sp|Q09841|PSB2_SCHPO Probable proteasome subunit beta type-2 OS=Schizosaccharomyces pombe (strain 972 / ATCC 24843) GN=pup1 PE=2 SV=1	scaffold736:203893-205086	882	0.324329	0	0	1.13387	0	0
striiformis_Gene22459	sp|P04146|COPIA_DROME Copia protein OS=Drosophila melanogaster GN=GIP PE=1 SV=3	scaffold788:153949-154777	828	0.680041	0	0	2.26775	0	0
striiformis_Gene22483	-	scaffold181:14893-15664	771	58.2425	0	0	176.884	0	0
striiformis_Gene22488	-	scaffold181:40370-41629	597	212.875	0	0	425.203	0	0
striiformis_Gene22514	-	scaffold181:170642-171266	624	78.5774	0	0	142.868	0	0
striiformis_Gene22525	-	scaffold181:234977-235467	357	4.5361	0	0	2.26775	0	0
striiformis_Gene22529	-	scaffold181:242317-243875	975	0.708065	0	0	3.40162	0	0
striiformis_Gene22536	sp|P10978|POLX_TOBAC Retrovirus-related Pol polyprotein from transposon TNT 1-94 OS=Nicotiana tabacum PE=2 SV=1	scaffold503:16131-21923	4998	0.457427	0	0	13.6065	0	0
striiformis_Gene22542	-	scaffold503:54027-54591	564	22.3985	0	0	36.284	0	0
striiformis_Gene22555	-	scaffold503:106702-107618	843	13.0572	0	0	44.2211	0	0
striiformis_Gene22602	-	scaffold253:52939-53455	516	24.7557	0	0	37.4179	0	0
striiformis_Gene22604	-	scaffold253:59715-61970	1650	0.135049	0	0	1.13387	0	0
striiformis_Gene22611	-	scaffold253:96737-97999	723	22.4493	0	0	60.0954	0	0
striiformis_Gene22628	-	scaffold253:185474-186251	777	9.99326	0	0	28.3469	0	0
striiformis_Gene22631	-	scaffold253:207228-208517	930	9.45698	0	0	39.6856	0	0
striiformis_Gene22638	-	scaffold253:238023-239557	1362	24.5877	0	0	144.002	0	0
striiformis_Gene2265	-	C15732:26-797	771	0.408222	0	0	1.13387	0	0
striiformis_Gene22651	sp|P08770|TRA1_MAIZE Putative AC transposase OS=Zea mays PE=2 SV=2	scaffold665:22975-25132	1923	4.81088	0	0	46.4889	0	0
striiformis_Gene22713	-	scaffold1:72878-73584	492	2.57562	0	0	3.40162	0	0
striiformis_Gene22717	-	scaffold1:86113-86997	594	0.558308	0	0	1.13387	0	0
striiformis_Gene22725	-	scaffold1:115126-118434	2610	2.19236	0	0	31.7485	0	0
striiformis_Gene22740	sp|Q05654|RTF21_SCHPO Retrotransposable element Tf2 155 kDa protein type 1 OS=Schizosaccharomyces pombe (strain 972 / ATCC 24843) GN=Tf2-1 PE=4 SV=1	scaffold1:192438-197256	4818	0.404637	0	0	10.2049	0	0
striiformis_Gene22753	-	scaffold212:29258-29703	330	116.412	0	0	36.284	0	0
striiformis_Gene22760	sp|P71359|RECQ_HAEIN ATP-dependent DNA helicase RecQ OS=Haemophilus influenzae (strain ATCC 51907 / DSM 11121 / KW20 / Rd) GN=recQ PE=3 SV=1	scaffold212:52537-55012	1842	1.36078	0	0	13.6065	0	0
striiformis_Gene22786	sp|Q05654|RTF21_SCHPO Retrotransposable element Tf2 155 kDa protein type 1 OS=Schizosaccharomyces pombe (strain 972 / ATCC 24843) GN=Tf2-1 PE=4 SV=1	scaffold212:164091-169267	4938	2.43261	0	0	72.568	0	0
striiformis_Gene22789	sp|P31795|POL_MLVRK Pol polyprotein (Fragment) OS=Radiation murine leukemia virus (strain Kaplan) GN=pol PE=3 SV=1	scaffold212:192530-193487	957	22.0014	0	0	106.584	0	0
striiformis_Gene22790	sp|P10394|POL4_DROME Retrovirus-related Pol polyprotein from transposon 412 OS=Drosophila melanogaster GN=POL PE=4 SV=1	scaffold212:193658-195614	1956	10.5244	0	0	124.726	0	0
striiformis_Gene22792	-	scaffold212:199298-200744	1446	54.3018	0	0	492.102	0	0
striiformis_Gene2280	-	C15498:6590-7779	861	6.59131	0	0	21.5436	0	0
striiformis_Gene22810	-	scaffold226:34117-37289	2730	3.18571	0	0	47.6227	0	0
striiformis_Gene2282	sp|P72926|Y1024_SYNY3 UPF0187 protein sll1024 OS=Synechocystis sp. (strain PCC 6803 / Kazusa) GN=sll1024 PE=3 SV=2	C15756:1149-6021	2163	2.34711	0	0	23.8114	0	0
striiformis_Gene2285	-	C15766:3481-5401	1920	6.8543	0	0	69.1663	0	0
striiformis_Gene22850	-	scaffold226:226059-226644	585	56.9989	0	0	103.183	0	0
striiformis_Gene22851	-	scaffold226:226832-227731	528	74.2095	0	0	113.387	0	0
striiformis_Gene22861	sp|Q9NBX4|RTXE_DROME Probable RNA-directed DNA polymerase from transposon X-element OS=Drosophila melanogaster GN=X-element\ORF2 PE=3 SV=1	scaffold38:28003-31687	3231	2.61698	0	0	45.355	0	0
striiformis_Gene22884	-	scaffold38:133642-134761	816	7.38056	0	0	24.9452	0	0
striiformis_Gene22913	sp|P53134|YGL4_YEAST Putative oligopeptide transporter YGL114W OS=Saccharomyces cerevisiae (strain ATCC 204508 / S288c) GN=YGL114W PE=1 SV=1	scaffold425:3753-6106	1497	0.177264	0	0	1.13387	0	0
striiformis_Gene22946	sp|P38699|STB5_YEAST Protein STB5 OS=Saccharomyces cerevisiae (strain ATCC 204508 / S288c) GN=STB5 PE=1 SV=1	scaffold425:187648-191992	3450	1.79781	0	0	32.8824	0	0
striiformis_Gene22958	sp|Q9M313|ATL68_ARATH RING-H2 finger protein ATL68 OS=Arabidopsis thaliana GN=ATL68 PE=2 SV=1	scaffold425:246781-248262	1389	93.657	0	0	665.584	0	0
striiformis_Gene22972	-	scaffold203:47062-49934	1494	33.9474	0	0	240.381	0	0
striiformis_Gene22979	-	scaffold203:69671-71035	1098	17.1806	0	0	99.781	0	0
striiformis_Gene22986	sp|Q9C1X4|YKW3_SCHPO Uncharacterized RING finger protein P32A8.03c OS=Schizosaccharomyces pombe (strain 972 / ATCC 24843) GN=SPAP32A8.03c PE=4 SV=1	scaffold203:96296-97124	732	177.435	0	0	505.708	0	0
striiformis_Gene23002	-	scaffold203:150579-151344	693	13.6491	0	0	31.7485	0	0
striiformis_Gene23029	-	scaffold453:52010-52891	459	47.4042	0	0	55.5599	0	0
striiformis_Gene23032	-	scaffold453:68067-71085	2766	5.40278	0	0	92.9777	0	0
striiformis_Gene23057	-	scaffold453:165743-169265	3522	17.0403	0	0	351.501	0	0
striiformis_Gene23060	-	scaffold453:178080-180103	1287	5.78881	0	0	34.0162	0	0
striiformis_Gene2309	-	C15800:3001-6809	3396	2.89698	0	0	60.0954	0	0
striiformis_Gene23095	sp|Q05654|RTF21_SCHPO Retrotransposable element Tf2 155 kDa protein type 1 OS=Schizosaccharomyces pombe (strain 972 / ATCC 24843) GN=Tf2-1 PE=4 SV=1	scaffold258:64719-69813	4974	0.970982	0	0	22.6775	0	0
striiformis_Gene23117	-	scaffold258:171258-172881	1623	1.28176	0	0	10.2049	0	0
striiformis_Gene23145	-	scaffold131:4739-5392	513	11.7201	0	0	15.8742	0	0
striiformis_Gene23155	sp|Q80T14|FRAS1_MOUSE Extracellular matrix protein FRAS1 OS=Mus musculus GN=Fras1 PE=2 SV=2	scaffold131:35718-38504	2448	10.9729	0	0	134.931	0	0
striiformis_Gene23165	-	scaffold131:74319-75119	726	9.97235	0	0	31.7485	0	0
striiformis_Gene23172	-	scaffold131:96359-98329	1707	12.8236	0	0	111.12	0	0
striiformis_Gene23184	-	scaffold131:162355-162819	378	31.6205	0	0	19.2759	0	0
striiformis_Gene23185	-	scaffold131:172795-174835	1869	71.5236	0	0	712.073	0	0
striiformis_Gene23193	-	scaffold131:206122-207175	996	21.9046	0	0	97.5132	0	0
striiformis_Gene23194	sp|Q9M313|ATL68_ARATH RING-H2 finger protein ATL68 OS=Arabidopsis thaliana GN=ATL68 PE=2 SV=1	scaffold131:210935-212413	1386	128.244	0	0	917.305	0	0
striiformis_Gene23225	-	scaffold689:96300-99924	2910	4.09222	0	0	63.497	0	0
striiformis_Gene23271	-	scaffold235:68423-69907	1371	4.35392	0	0	29.4807	0	0
striiformis_Gene23275	-	scaffold235:89076-90965	1620	26.14	0	0	215.436	0	0
striiformis_Gene23278	-	scaffold235:106003-107077	822	13.3144	0	0	46.4889	0	0
striiformis_Gene23290	-	scaffold235:219897-226281	3021	5.81128	0	0	95.2455	0	0
striiformis_Gene23296	sp|P03010|TRAC9_MAIZE Putative AC9 transposase OS=Zea mays PE=4 SV=1	scaffold235:243059-243740	597	13.7642	0	0	27.213	0	0
striiformis_Gene23302	sp|Q8BUR3|FOXJ3_MOUSE Forkhead box protein J3 OS=Mus musculus GN=Foxj3 PE=2 SV=1	scaffold235:267619-271105	3192	0.140101	0	0	2.26775	0	0
striiformis_Gene23353	-	scaffold473:243609-244348	507	0.739105	0	0	1.13387	0	0
striiformis_Gene23385	sp|Q99315|YG31B_YEAST Transposon Ty3-G Gag-Pol polyprotein OS=Saccharomyces cerevisiae (strain ATCC 204508 / S288c) GN=TY3B-G PE=1 SV=3	scaffold981:120855-130530	7533	4.95374	0	0	227.909	0	0
striiformis_Gene23403	-	scaffold981:208528-209682	792	7.95346	0	0	23.8114	0	0
striiformis_Gene23413	-	scaffold981:243932-245004	627	18.182	0	0	37.4179	0	0
striiformis_Gene23438	-	scaffold198:78900-79323	423	23.9135	0	0	21.5436	0	0
striiformis_Gene23445	-	scaffold198:108804-109441	417	6.35292	0	0	5.66937	0	0
striiformis_Gene23468	-	scaffold198:239555-241658	1290	34.4962	0	0	189.357	0	0
striiformis_Gene2347	sp|O60052|FNTA_SCHPO Protein farnesyltransferase/geranylgeranyltransferase type-1 subunit alpha OS=Schizosaccharomyces pombe (strain 972 / ATCC 24843) GN=cwp1 PE=1 SV=1	C15842:6151-7705	1089	0.207277	0	0	1.13387	0	0
striiformis_Gene23482	-	scaffold600:14805-17042	1989	3.52327	0	0	37.4179	0	0
striiformis_Gene23487	-	scaffold600:64855-65449	594	7.10382	0	0	12.4726	0	0
striiformis_Gene23497	-	scaffold600:122484-123968	1260	0.856586	0	0	4.5355	0	0
striiformis_Gene23498	-	scaffold600:128561-130041	1401	136.821	0	0	853.808	0	0
striiformis_Gene23514	-	scaffold600:183112-185688	2250	9.64526	0	0	122.458	0	0
striiformis_Gene23563	-	scaffold240:151417-153306	1728	0.397468	0	0	3.40162	0	0
striiformis_Gene23575	sp|P10978|POLX_TOBAC Retrovirus-related Pol polyprotein from transposon TNT 1-94 OS=Nicotiana tabacum PE=2 SV=1	scaffold240:207952-212029	3771	12.749	0	0	297.075	0	0
striiformis_Gene23577	-	scaffold240:217433-218546	759	16.6587	0	0	37.4179	0	0
striiformis_Gene23587	sp|Q9DB25|ALG5_MOUSE Dolichyl-phosphate beta-glucosyltransferase OS=Mus musculus GN=Alg5 PE=2 SV=1	scaffold240:274530-275822	1065	0.224803	0	0	1.13387	0	0
striiformis_Gene23604	sp|P21328|RTJK_DROME RNA-directed DNA polymerase from mobile element jockey OS=Drosophila melanogaster GN=pol PE=1 SV=1	scaffold150:111389-116542	4908	9.11106	0	0	236.98	0	0
striiformis_Gene23615	sp|P04146|COPIA_DROME Copia protein OS=Drosophila melanogaster GN=GIP PE=1 SV=3	scaffold150:165256-166993	1554	49.2939	0	0	354.903	0	0
striiformis_Gene23625	-	scaffold150:226901-228869	1968	17.7203	0	0	190.491	0	0
striiformis_Gene23637	sp|P0C957|PLB1_ASPFU Lysophospholipase 1 OS=Neosartorya fumigata (strain ATCC MYA-4609 / Af293 / CBS 101355 / FGSC A1100) GN=plb1 PE=2 SV=1	scaffold242:7913-10579	1785	148.064	0	0	1303.96	0	0
striiformis_Gene23659	-	scaffold242:90657-93805	2433	2.63755	0	0	30.6146	0	0
striiformis_Gene23660	-	scaffold242:97839-101334	3123	1.48167	0	0	24.9452	0	0
striiformis_Gene2367	-	C15880:218-2153	1707	6.11851	0	0	57.8276	0	0
striiformis_Gene23672	-	scaffold242:140918-141932	1014	18.2071	0	0	79.3712	0	0
striiformis_Gene23694	sp|Q2H991|FYV10_CHAGB Protein FYV10 OS=Chaetomium globosum (strain ATCC 6205 / CBS 148.51 / DSM 1962 / NBRC 6347 / NRRL 1970) GN=FYV10 PE=3 SV=1	scaffold242:245858-247818	1488	1.06773	0	0	6.80325	0	0
striiformis_Gene23701	-	scaffold913:2746-3229	483	1246.02	0	0	1578.35	0	0
striiformis_Gene23703	-	scaffold913:10939-11422	483	2188.76	0	0	2950.34	0	0
striiformis_Gene23710	-	scaffold913:35423-35952	375	579.306	0	0	377.58	0	0
striiformis_Gene23712	-	scaffold913:48507-58080	2070	164.662	0	0	1742.77	0	0
striiformis_Gene23720	-	scaffold913:93935-94383	303	198.732	0	0	41.9534	0	0
striiformis_Gene23729	-	scaffold913:125268-127326	1329	20.4132	0	0	134.931	0	0
striiformis_Gene23734	-	scaffold913:153442-155054	1119	11.4124	0	0	60.0954	0	0
striiformis_Gene23738	-	scaffold913:169763-172890	2337	3.81928	0	0	47.6227	0	0
striiformis_Gene23763	-	scaffold913:285152-285947	795	968.676	0	0	3445.84	0	0
striiformis_Gene23768	sp|Q11058|Y1260_MYCTU Uncharacterized protein Rv1260/MT1298 OS=Mycobacterium tuberculosis GN=Rv1260 PE=4 SV=1	scaffold49:11783-13043	1260	25.2508	0	0	145.136	0	0
striiformis_Gene23778	-	scaffold49:82236-83355	660	42.6497	0	0	94.1116	0	0
striiformis_Gene23797	sp|P50729|RECS_BACSU Probable ATP-dependent DNA helicase RecS OS=Bacillus subtilis (strain 168) GN=recS PE=3 SV=1	scaffold49:159810-162532	2154	2.59792	0	0	30.6146	0	0
striiformis_Gene2380	sp|Q1HG60|PIF1_RAT ATP-dependent DNA helicase PIF1 OS=Rattus norvegicus GN=Pif1 PE=2 SV=1	C15918:5037-9822	4020	0.987734	0	0	20.4097	0	0
striiformis_Gene23807	-	scaffold49:195215-195786	474	23.7614	0	0	28.3469	0	0
striiformis_Gene23838	-	scaffold514:31100-32029	783	3.16258	0	0	9.071	0	0
striiformis_Gene23849	-	scaffold514:80991-83775	2604	2.17634	0	0	30.6146	0	0
striiformis_Gene23851	-	scaffold514:94053-96066	2013	8.0696	0	0	91.8438	0	0
striiformis_Gene23897	-	scaffold514:281570-283430	555	503.854	0	0	795.98	0	0
striiformis_Gene23905	-	scaffold172:28113-29950	1038	5.21476	0	0	23.8114	0	0
striiformis_Gene23946	-	scaffold172:239419-240499	1080	1.71311	0	0	7.93712	0	0
striiformis_Gene23962	-	scaffold250:39674-41644	1707	11.3927	0	0	98.6471	0	0
striiformis_Gene23974	-	scaffold250:98492-99976	1371	5.35367	0	0	36.284	0	0
striiformis_Gene23987	-	scaffold250:168976-170760	1227	39.8374	0	0	217.704	0	0
striiformis_Gene24003	-	scaffold250:216733-218464	1629	0.286219	0	0	2.26775	0	0
striiformis_Gene24040	sp|P10978|POLX_TOBAC Retrovirus-related Pol polyprotein from transposon TNT 1-94 OS=Nicotiana tabacum PE=2 SV=1	scaffold814:87900-92238	4338	0.196816	0	0	4.5355	0	0
striiformis_Gene24053	-	scaffold814:128773-132223	2031	52.4374	0	0	458.085	0	0
striiformis_Gene24084	sp|Q80T14|FRAS1_MOUSE Extracellular matrix protein FRAS1 OS=Mus musculus GN=Fras1 PE=2 SV=2	scaffold814:255919-258705	2448	18.0119	0	0	218.838	0	0
striiformis_Gene24094	-	scaffold814:297485-298436	951	17.9487	0	0	79.3712	0	0
striiformis_Gene24103	sp|Q7SDX3|3HAO_NEUCR 3-hydroxyanthranilate 3,4-dioxygenase OS=Neurospora crassa (strain ATCC 24698 / 74-OR23-1A / CBS 708.71 / DSM 1257 / FGSC 987) GN=bna1 PE=3 SV=1	scaffold51:37626-38782	510	0.679823	0	0	1.13387	0	0
striiformis_Gene24132	-	scaffold51:227516-231197	3216	0.0684036	0	0	1.13387	0	0
striiformis_Gene24145	-	scaffold51:280562-282404	1401	2.15351	0	0	13.6065	0	0
striiformis_Gene24148	-	scaffold51:302353-304473	861	3.86755	0	0	14.7404	0	0
striiformis_Gene24160	-	scaffold136:26932-28077	984	15.1627	0	0	68.0325	0	0
striiformis_Gene24166	sp|Q9P7J7|ADA2_SCHPO Transcriptional adapter 2 OS=Schizosaccharomyces pombe (strain 972 / ATCC 24843) GN=ada2 PE=1 SV=1	scaffold136:47073-54182	3225	0.0526751	0	0	1.13387	0	0
striiformis_Gene2418	-	C15998:94-1987	1893	2.91008	0	0	32.8824	0	0
striiformis_Gene24192	-	scaffold136:168977-170473	861	0.342992	0	0	1.13387	0	0
striiformis_Gene2420	-	C15998:6229-9583	1902	2.82812	0	0	26.0791	0	0
striiformis_Gene24203	sp|Q09116|SPN2_SCHPO Septin homolog spn2 OS=Schizosaccharomyces pombe (strain 972 / ATCC 24843) GN=spn2 PE=1 SV=2	scaffold136:224438-227993	1845	4.66196	0	0	41.9534	0	0
striiformis_Gene24225	-	scaffold136:303293-304779	879	0.600194	0	0	2.26775	0	0
striiformis_Gene24270	-	scaffold590:228181-229364	936	8.1602	0	0	30.6146	0	0
striiformis_Gene24285	-	scaffold590:297210-298639	1293	1.96565	0	0	11.3387	0	0
striiformis_Gene24286	-	scaffold590:299745-301133	987	26.8635	0	0	112.254	0	0
striiformis_Gene24288	-	scaffold590:307183-308289	864	0.849097	0	0	3.40162	0	0
striiformis_Gene24407	-	scaffold222:219067-221168	1074	3.80911	0	0	17.0081	0	0
striiformis_Gene24408	-	scaffold222:221617-222673	804	0.403741	0	0	1.13387	0	0
striiformis_Gene24438	sp|Q86TG7|PEG10_HUMAN Retrotransposon-derived protein PEG10 OS=Homo sapiens GN=PEG10 PE=1 SV=2	scaffold24:81485-82343	858	55.5618	0	0	202.964	0	0
striiformis_Gene24441	-	scaffold24:99953-100389	288	309.265	0	0	41.9534	0	0
striiformis_Gene24462	sp|Q9FIR0|ATL30_ARATH RING-H2 finger protein ATL30 OS=Arabidopsis thaliana GN=ATL30 PE=2 SV=1	scaffold24:228705-229862	1023	0.24876	0	0	1.13387	0	0
striiformis_Gene24479	-	scaffold444:5407-7845	1188	64.5371	0	0	345.832	0	0
striiformis_Gene24501	-	scaffold444:130857-131190	333	3.15841	0	0	1.13387	0	0
striiformis_Gene24533	-	scaffold444:277686-280943	2634	3.76552	0	0	49.8905	0	0
striiformis_Gene24541	sp|Q05654|RTF21_SCHPO Retrotransposable element Tf2 155 kDa protein type 1 OS=Schizosaccharomyces pombe (strain 972 / ATCC 24843) GN=Tf2-1 PE=4 SV=1	scaffold129:101-2804	2703	0.617314	0	0	10.2049	0	0
striiformis_Gene2457	sp|P04146|COPIA_DROME Copia protein OS=Drosophila melanogaster GN=GIP PE=1 SV=3	C16070:170-1583	1413	10.7273	0	0	71.4341	0	0
striiformis_Gene24608	-	scaffold510:130233-131955	1530	13.2116	0	0	108.852	0	0
striiformis_Gene24652	-	scaffold729:17154-20157	3003	2.24379	0	0	44.2211	0	0
striiformis_Gene24669	-	scaffold729:96714-98463	1095	4.62474	0	0	21.5436	0	0
striiformis_Gene24673	-	scaffold729:130763-133238	2097	1.19839	0	0	12.4726	0	0
striiformis_Gene24699	-	scaffold729:267372-268471	567	119.587	0	0	214.302	0	0
striiformis_Gene24700	sp|P08770|TRA1_MAIZE Putative AC transposase OS=Zea mays PE=2 SV=2	scaffold729:269637-271779	1800	1.58801	0	0	13.6065	0	0
striiformis_Gene24788	sp|Q12306|SMT3_YEAST Ubiquitin-like protein SMT3 OS=Saccharomyces cerevisiae (strain ATCC 204508 / S288c) GN=SMT3 PE=1 SV=1	scaffold194:58571-58901	186	39.2458	0	0	1.13387	0	0
striiformis_Gene24789	-	scaffold194:65493-67924	1485	12.4239	0	0	82.7728	0	0
striiformis_Gene24796	-	scaffold194:84155-85620	972	0.937618	0	0	3.40162	0	0
striiformis_Gene24812	-	scaffold194:189251-189965	714	135.922	0	0	356.037	0	0
striiformis_Gene24827	-	scaffold194:265298-267344	1713	7.37228	0	0	66.8986	0	0
striiformis_Gene24831	sp|Q9LKR4|FRS10_ARATH Putative protein FAR1-RELATED SEQUENCE 10 OS=Arabidopsis thaliana GN=FRS10 PE=2 SV=2	scaffold194:307881-311517	3270	1.52664	0	0	27.213	0	0
striiformis_Gene24849	sp|O00418|EF2K_HUMAN Eukaryotic elongation factor 2 kinase OS=Homo sapiens GN=EEF2K PE=1 SV=2	scaffold496:68873-70138	1134	3.10303	0	0	15.8742	0	0
striiformis_Gene24853	sp|Q5U538|HARB1_XENLA Putative nuclease HARBI1 OS=Xenopus laevis GN=harbi1 PE=2 SV=1	scaffold496:79508-80859	1152	10.5696	0	0	52.1582	0	0
striiformis_Gene24874	-	scaffold496:211481-212023	324	116.688	0	0	43.0872	0	0
striiformis_Gene24909	sp|O74252|STE12_EMENI Transcription factor steA OS=Emericella nidulans (strain FGSC A4 / ATCC 38163 / CBS 112.46 / NRRL 194 / M139) GN=steA PE=2 SV=1	scaffold19:82698-84200	1368	0.522005	0	0	3.40162	0	0
striiformis_Gene24919	-	scaffold19:148942-151145	2121	1.25115	0	0	13.6065	0	0
striiformis_Gene24934	-	scaffold19:199394-200946	1191	1.57948	0	0	9.071	0	0
striiformis_Gene24952	-	scaffold19:271666-273076	1410	3.3598	0	0	23.8114	0	0
striiformis_Gene24957	-	scaffold19:290362-293303	1695	2.23144	0	0	19.2759	0	0
striiformis_Gene24984	-	scaffold517:86344-87127	783	30.1927	0	0	103.183	0	0
striiformis_Gene25008	sp|Q9VUV9|U520_DROME Putative U5 small nuclear ribonucleoprotein 200 kDa helicase OS=Drosophila melanogaster GN=CG5931 PE=2 SV=4	scaffold517:213706-214661	729	0.382896	0	0	1.13387	0	0
striiformis_Gene25019	-	scaffold517:262091-263387	1296	12.2795	0	0	79.3712	0	0
striiformis_Gene25031	-	scaffold517:314755-317766	1989	2.2343	0	0	23.8114	0	0
striiformis_Gene25032	sp|O13716|AGN1_SCHPO Glucan endo-1,3-alpha-glucosidase agn1 OS=Schizosaccharomyces pombe (strain 972 / ATCC 24843) GN=agn1 PE=1 SV=2	scaffold517:319972-322469	1635	1.17702	0	0	9.071	0	0
striiformis_Gene25036	-	scaffold547:9879-10623	744	164.981	0	0	426.337	0	0
striiformis_Gene25067	-	scaffold547:127270-128747	1047	37.7704	0	0	183.688	0	0
striiformis_Gene2507	sp|Q02099|RAD3_SCHPO Protein kinase rad3 OS=Schizosaccharomyces pombe (strain 972 / ATCC 24843) GN=rad3 PE=1 SV=2	C16154:1201-8447	7194	0.466396	0	0	17.0081	0	0
striiformis_Gene25090	-	scaffold547:223443-224701	1182	7.2062	0	0	38.5517	0	0
striiformis_Gene25099	-	scaffold547:258380-258902	522	45.9533	0	0	71.4341	0	0
striiformis_Gene25138	-	scaffold538:117403-119090	759	9.8215	0	0	29.4807	0	0
striiformis_Gene25139	-	scaffold538:123690-124901	1104	83.3603	0	0	339.028	0	0
striiformis_Gene25149	-	scaffold538:169833-170703	714	10.3467	0	0	24.9452	0	0
striiformis_Gene25170	-	scaffold538:288363-289189	552	230.295	0	0	407.061	0	0
striiformis_Gene25203	-	scaffold504:122905-123908	678	108.082	0	0	224.507	0	0
striiformis_Gene25209	sp|P38716|YHR2_YEAST Uncharacterized trans-sulfuration enzyme YHR112C OS=Saccharomyces cerevisiae (strain ATCC 204508 / S288c) GN=YHR112C PE=1 SV=1	scaffold504:145785-147789	1467	75.1331	0	0	473.96	0	0
striiformis_Gene25222	sp|Q4P341|NACA_USTMA Nascent polypeptide-associated complex subunit alpha OS=Ustilago maydis (strain 521 / FGSC 9021) GN=EGD2 PE=3 SV=1	scaffold504:211589-212516	609	0.548249	0	0	1.13387	0	0
striiformis_Gene25223	-	scaffold504:219918-220537	537	8.3356	0	0	12.4726	0	0
striiformis_Gene25232	-	scaffold504:254546-255050	312	4.56244	0	0	1.13387	0	0
striiformis_Gene2526	sp|Q9P7B2|RS8B_SCHPO 40S ribosomal protein S8-B OS=Schizosaccharomyces pombe (strain 972 / ATCC 24843) GN=rps8b PE=1 SV=1	C16198:6452-7456	633	4.21776	0	0	9.071	0	0
striiformis_Gene25260	sp|Q54B59|OMT12_DICDI O-methyltransferase 12 OS=Dictyostelium discoideum GN=omt12 PE=1 SV=1	scaffold796:60649-62286	1407	0.178388	0	0	1.13387	0	0
striiformis_Gene25284	-	scaffold796:184013-185155	837	63.293	0	0	216.57	0	0
striiformis_Gene25300	-	scaffold796:264382-267003	1449	2.93105	0	0	20.4097	0	0
striiformis_Gene25304	-	scaffold796:291063-291828	693	122.838	0	0	285.736	0	0
striiformis_Gene2531	-	C16214:428-1645	651	62.1941	0	0	138.333	0	0
striiformis_Gene25316	-	scaffold221:8877-9745	564	1.71085	0	0	3.40162	0	0
striiformis_Gene25366	-	scaffold221:224925-226127	930	10.1904	0	0	39.6856	0	0
striiformis_Gene25386	sp|P10978|POLX_TOBAC Retrovirus-related Pol polyprotein from transposon TNT 1-94 OS=Nicotiana tabacum PE=2 SV=1	scaffold221:311768-312995	1227	1.25023	0	0	6.80325	0	0
striiformis_Gene2540	-	C16062:8444-8950	339	5.86806	0	0	2.26775	0	0
striiformis_Gene25402	sp|Q9LIE5|FHY3_ARATH Protein FAR-RED ELONGATED HYPOCOTYL 3 OS=Arabidopsis thaliana GN=FHY3 PE=1 SV=1	scaffold132:73525-77155	3123	0.992585	0	0	19.2759	0	0
striiformis_Gene25436	-	scaffold132:250427-252024	1119	53.2874	0	0	280.067	0	0
striiformis_Gene25443	-	scaffold132:282048-286817	2511	19.9984	0	0	282.335	0	0
striiformis_Gene25447	-	scaffold132:297731-300387	2310	4.25053	0	0	52.1582	0	0
striiformis_Gene25458	-	scaffold132:335555-336125	408	74.3268	0	0	62.3631	0	0
striiformis_Gene25459	sp|Q9UTE6|MAK16_SCHPO Protein mak16 OS=Schizosaccharomyces pombe (strain 972 / ATCC 24843) GN=mak16 PE=3 SV=1	scaffold132:336823-338335	1023	0.459639	0	0	2.26775	0	0
striiformis_Gene25466	-	scaffold867:27581-28238	459	8.5593	0	0	9.071	0	0
striiformis_Gene25468	sp|O59896|LAC1_PYCCI Laccase OS=Pycnoporus cinnabarinus GN=LCC3-1 PE=1 SV=1	scaffold867:32924-36755	1890	19.3419	0	0	185.955	0	0
striiformis_Gene25482	-	scaffold867:101753-102808	813	31.8961	0	0	94.1116	0	0
striiformis_Gene2549	-	C16236:5560-7759	2121	0.934265	0	0	9.071	0	0
striiformis_Gene25491	-	scaffold867:152262-153443	1029	7.93689	0	0	37.4179	0	0
striiformis_Gene25493	-	scaffold867:158104-158822	417	33.7395	0	0	27.213	0	0
striiformis_Gene2551	-	C16240:558-2223	1665	15.8578	0	0	134.931	0	0
striiformis_Gene25527	sp|Q9USH7|PSY1_SCHPO Syntaxin-like protein psy1 OS=Schizosaccharomyces pombe (strain 972 / ATCC 24843) GN=psy1 PE=3 SV=1	scaffold867:326421-328130	1026	5.65716	0	0	27.213	0	0
striiformis_Gene25531	sp|P53134|YGL4_YEAST Putative oligopeptide transporter YGL114W OS=Saccharomyces cerevisiae (strain ATCC 204508 / S288c) GN=YGL114W PE=1 SV=1	scaffold867:336623-340380	2610	29.8036	0	0	365.108	0	0
striiformis_Gene25552	-	scaffold230:73789-75463	1674	4.04912	0	0	34.0162	0	0
striiformis_Gene25638	-	scaffold660:217263-220574	2658	3.79739	0	0	54.426	0	0
striiformis_Gene2564	-	C16260:5131-7707	2250	47.7545	0	0	611.158	0	0
striiformis_Gene25640	-	scaffold660:224080-224800	432	22.447	0	0	21.5436	0	0
striiformis_Gene25677	-	scaffold201:46502-47731	963	0.293992	0	0	1.13387	0	0
striiformis_Gene25706	-	scaffold201:214636-216402	1329	341.845	0	0	2349.39	0	0
striiformis_Gene25708	sp|Q08912|YO389_YEAST Uncharacterized protein YOR389W OS=Saccharomyces cerevisiae (strain ATCC 204508 / S288c) GN=YOR389W PE=2 SV=1	scaffold201:219435-221344	1728	21.4622	0	0	182.554	0	0
striiformis_Gene25721	-	scaffold201:327330-330740	3171	0.281318	0	0	5.66937	0	0
striiformis_Gene2576	-	C16286:1180-2733	1344	8.2058	0	0	48.7566	0	0
striiformis_Gene25764	-	scaffold534:158478-159999	1077	0.203973	0	0	1.13387	0	0
striiformis_Gene25768	-	scaffold534:171242-174131	2565	1.07235	0	0	14.7404	0	0
striiformis_Gene25770	sp|P10978|POLX_TOBAC Retrovirus-related Pol polyprotein from transposon TNT 1-94 OS=Nicotiana tabacum PE=2 SV=1	scaffold534:182690-189483	5181	3.28658	0	0	90.71	0	0
striiformis_Gene25781	-	scaffold534:226559-227267	708	0.432619	0	0	1.13387	0	0
striiformis_Gene25821	-	scaffold452:161570-162917	1251	4.97086	0	0	27.213	0	0
striiformis_Gene25827	-	scaffold452:175365-176319	954	0.302274	0	0	1.13387	0	0
striiformis_Gene25843	-	scaffold452:279457-280076	537	1.51556	0	0	2.26775	0	0
striiformis_Gene25845	sp|Q4P341|NACA_USTMA Nascent polypeptide-associated complex subunit alpha OS=Ustilago maydis (strain 521 / FGSC 9021) GN=EGD2 PE=3 SV=1	scaffold452:286037-286964	609	0.548249	0	0	1.13387	0	0
striiformis_Gene25875	-	scaffold803:62029-62438	306	2340.03	0	0	513.645	0	0
striiformis_Gene25879	sp|Q9SY66|FRS11_ARATH Protein FAR1-RELATED SEQUENCE 11 OS=Arabidopsis thaliana GN=FRS11 PE=2 SV=1	scaffold803:86868-90452	3198	3.02931	0	0	53.2921	0	0
striiformis_Gene25911	-	scaffold803:250664-252758	1227	0.370762	0	0	2.26775	0	0
striiformis_Gene25932	-	scaffold803:351914-352824	648	13.5806	0	0	30.6146	0	0
striiformis_Gene25939	-	scaffold498:16246-17124	564	4.36338	0	0	7.93712	0	0
striiformis_Gene25943	-	scaffold498:69042-70640	1362	12.0281	0	0	90.71	0	0
striiformis_Gene25961	-	scaffold498:148165-149131	966	4.21383	0	0	18.142	0	0
striiformis_Gene25969	-	scaffold498:172651-173039	231	973.548	0	0	38.5517	0	0
striiformis_Gene25991	sp|P04146|COPIA_DROME Copia protein OS=Drosophila melanogaster GN=GIP PE=1 SV=3	scaffold498:291635-292844	1209	9.15269	0	0	54.426	0	0
striiformis_Gene2600	-	C16322:230-1091	861	1.207	0	0	4.5355	0	0
striiformis_Gene26002	sp|P07250|IPMK_YEAST Inositol polyphosphate multikinase OS=Saccharomyces cerevisiae (strain ATCC 204508 / S288c) GN=ARG82 PE=1 SV=1	scaffold498:330243-331648	1233	18.9378	0	0	112.254	0	0
striiformis_Gene26041	-	scaffold84:201988-202404	207	31.5762	0	0	1.13387	0	0
striiformis_Gene26097	sp|Q05654|RTF21_SCHPO Retrotransposable element Tf2 155 kDa protein type 1 OS=Schizosaccharomyces pombe (strain 972 / ATCC 24843) GN=Tf2-1 PE=4 SV=1	scaffold429:149583-154512	4929	2.75468	0	0	68.0325	0	0
striiformis_Gene26100	-	scaffold429:160463-161977	1353	1.9788	0	0	13.6065	0	0
striiformis_Gene26102	-	scaffold429:167099-167657	558	9.85623	0	0	18.142	0	0
striiformis_Gene26103	-	scaffold429:175070-176833	951	1.38437	0	0	5.66937	0	0
striiformis_Gene2613	-	C16338:0-1088	1017	0.27864	0	0	1.13387	0	0
striiformis_Gene26140	sp|O14112|RS10A_SCHPO 40S ribosomal protein S10-A OS=Schizosaccharomyces pombe (strain 972 / ATCC 24843) GN=rps10a PE=3 SV=1	scaffold127:22306-23455	765	4.2491	0	0	12.4726	0	0
striiformis_Gene26150	-	scaffold127:55164-56760	1596	70.1403	0	0	537.457	0	0
striiformis_Gene26158	sp|Q7XSA2|AGO1B_ORYSJ Protein argonaute 1B OS=Oryza sativa subsp. japonica GN=AGO1B PE=2 SV=3	scaffold127:85042-90082	2739	105.312	0	0	1462.7	0	0
striiformis_Gene26159	-	scaffold127:93730-95329	1053	234.963	0	0	1046.57	0	0
striiformis_Gene2618	-	C16342:549-3069	2520	3.82164	0	0	57.8276	0	0
striiformis_Gene2621	-	C16358:1032-2834	1545	0.157009	0	0	1.13387	0	0
striiformis_Gene26232	-	scaffold750:88398-90076	759	18.1433	0	0	55.5599	0	0
striiformis_Gene26234	-	scaffold750:96902-97364	462	34.9112	0	0	41.9534	0	0
striiformis_Gene26249	-	scaffold750:156795-157300	429	22.1613	0	0	21.5436	0	0
striiformis_Gene26255	-	scaffold750:211577-212037	342	2.64657	0	0	1.13387	0	0
striiformis_Gene26270	-	scaffold750:261926-265086	2634	3.62091	0	0	52.1582	0	0
striiformis_Gene26306	sp|P07108|ACBP_HUMAN Acyl-CoA-binding protein OS=Homo sapiens GN=DBI PE=1 SV=2	scaffold662:65341-66048	378	3.04854	0	0	2.26775	0	0
striiformis_Gene26312	-	scaffold662:83955-85297	591	71.7727	0	0	139.467	0	0
striiformis_Gene2635	-	C16376:8849-10028	1179	6.69451	0	0	31.7485	0	0
striiformis_Gene26367	-	scaffold125:7783-8424	480	57.9314	0	0	82.7728	0	0
striiformis_Gene26413	-	scaffold125:219137-220496	1287	54.0512	0	0	300.477	0	0
striiformis_Gene26430	-	scaffold125:286878-288398	1434	7.9136	0	0	53.2921	0	0
striiformis_Gene26436	sp|Q01200|PRIA_LENED Protein priA OS=Lentinula edodes GN=priA PE=2 SV=1	scaffold125:310476-311716	921	218.457	0	0	826.595	0	0
striiformis_Gene26444	-	scaffold125:361123-361459	336	28.3833	0	0	11.3387	0	0
striiformis_Gene26445	-	scaffold125:361675-362177	342	9.51323	0	0	3.40162	0	0
striiformis_Gene26462	sp|P10978|POLX_TOBAC Retrovirus-related Pol polyprotein from transposon TNT 1-94 OS=Nicotiana tabacum PE=2 SV=1	scaffold464:30813-34161	3348	1.62878	0	0	30.6146	0	0
striiformis_Gene26468	-	scaffold464:65248-66796	1176	0.410727	0	0	2.26775	0	0
striiformis_Gene26493	-	scaffold464:160518-163698	3180	0.0510758	0	0	1.13387	0	0
striiformis_Gene26500	sp|P07108|ACBP_HUMAN Acyl-CoA-binding protein OS=Homo sapiens GN=DBI PE=1 SV=2	scaffold464:192469-193176	378	4.57271	0	0	3.40162	0	0
striiformis_Gene26512	-	scaffold464:262991-264181	630	15.0871	0	0	29.4807	0	0
striiformis_Gene26530	-	scaffold464:363749-366663	1401	0.373042	0	0	2.26775	0	0
striiformis_Gene26542	-	scaffold782:37269-41226	2616	40.0762	0	0	497.771	0	0
striiformis_Gene26564	-	scaffold782:116312-119870	2460	2.04887	0	0	27.213	0	0
striiformis_Gene26566	-	scaffold782:121957-122339	315	112.045	0	0	30.6146	0	0
striiformis_Gene26629	-	scaffold197:47655-52703	2163	4.87358	0	0	60.0954	0	0
striiformis_Gene26648	-	scaffold197:134248-136572	2052	1.20824	0	0	12.4726	0	0
striiformis_Gene26700	sp|P10978|POLX_TOBAC Retrovirus-related Pol polyprotein from transposon TNT 1-94 OS=Nicotiana tabacum PE=2 SV=1	scaffold197:350600-354740	4140	2.28362	0	0	49.8905	0	0
striiformis_Gene26706	-	scaffold197:370371-371731	1257	71.2178	0	0	396.856	0	0
striiformis_Gene26732	-	scaffold644:68906-69488	582	150.435	0	0	260.791	0	0
striiformis_Gene26743	-	scaffold644:121620-123389	1581	4.52748	0	0	38.5517	0	0
striiformis_Gene2675	-	C16438:4613-6136	993	32.1339	0	0	126.994	0	0
striiformis_Gene26757	-	scaffold644:188369-189063	480	13.4155	0	0	17.0081	0	0
striiformis_Gene2676	sp|Q54JM3|ULA1_DICDI NEDD8-activating enzyme E1 regulatory subunit OS=Dictyostelium discoideum GN=nae1 PE=3 SV=1	C16440:8560-10986	783	47.623	0	0	153.073	0	0
striiformis_Gene26763	-	scaffold644:220861-222883	1800	1.58596	0	0	14.7404	0	0
striiformis_Gene26775	-	scaffold644:277263-279228	1863	6.32128	0	0	63.497	0	0
striiformis_Gene26776	-	scaffold644:282223-283996	1773	2.02797	0	0	20.4097	0	0
striiformis_Gene26777	sp|O94761|RECQ4_HUMAN ATP-dependent DNA helicase Q4 OS=Homo sapiens GN=RECQL4 PE=1 SV=1	scaffold644:285177-286692	1446	6.20795	0	0	48.7566	0	0
striiformis_Gene26786	-	scaffold644:334773-335979	963	34.3783	0	0	141.734	0	0
striiformis_Gene26800	-	scaffold644:387977-392125	1854	1.27463	0	0	11.3387	0	0
striiformis_Gene26814	-	scaffold74:47302-50098	2481	0.542578	0	0	6.80325	0	0
striiformis_Gene26822	-	scaffold74:94097-99939	4188	4.90685	0	0	123.592	0	0
striiformis_Gene26824	-	scaffold74:106934-112531	2133	4.32656	0	0	51.0244	0	0
striiformis_Gene26837	sp|Q764D2|RS3A_LENED 40S ribosomal protein S1 OS=Lentinula edodes GN=RPS1 PE=2 SV=1	scaffold74:155974-157063	774	2.13591	0	0	6.80325	0	0
striiformis_Gene26849	sp|Q05654|RTF21_SCHPO Retrotransposable element Tf2 155 kDa protein type 1 OS=Schizosaccharomyces pombe (strain 972 / ATCC 24843) GN=Tf2-1 PE=4 SV=1	scaffold74:228128-230723	2595	3.24943	0	0	52.1582	0	0
striiformis_Gene26861	-	scaffold74:283562-285508	1518	61.3544	0	0	515.913	0	0
striiformis_Gene26897	-	scaffold162:56958-58356	1251	2.77639	0	0	15.8742	0	0
striiformis_Gene26954	-	scaffold162:303813-306067	2106	5.76906	0	0	48.7566	0	0
striiformis_Gene26978	sp|P10978|POLX_TOBAC Retrovirus-related Pol polyprotein from transposon TNT 1-94 OS=Nicotiana tabacum PE=2 SV=1	scaffold162:393309-400378	4545	0.522852	0	0	12.4726	0	0
striiformis_Gene26994	sp|Q4UJB1|HSPC4_RICFE Small heat shock protein C4 OS=Rickettsia felis (strain ATCC VR-1525 / URRWXCal2) GN=hspc4-1 PE=3 SV=1	scaffold625:24201-24903	480	1054.71	0	0	1450.23	0	0
striiformis_Gene26996	-	scaffold625:28456-30738	2046	0.89007	0	0	9.071	0	0
striiformis_Gene27017	-	scaffold625:156955-158707	1671	0.539608	0	0	4.5355	0	0
striiformis_Gene27020	-	scaffold625:165184-167924	2295	0.0918574	0	0	1.13387	0	0
striiformis_Gene27030	-	scaffold625:204087-207372	2982	31.416	0	0	568.071	0	0
striiformis_Gene27033	-	scaffold625:215097-216195	1098	34.1203	0	0	166.68	0	0
striiformis_Gene27047	-	scaffold625:301818-303500	1476	0.153839	0	0	1.13387	0	0
striiformis_Gene27085	-	scaffold447:52504-53471	624	14.6123	0	0	34.0162	0	0
striiformis_Gene27115	-	scaffold447:212440-214519	2079	28.6176	0	0	327.69	0	0
striiformis_Gene27168	-	scaffold447:417256-417956	486	33.8228	0	0	47.6227	0	0
striiformis_Gene27182	sp|O60108|CBH2_SCHPO CENP-B homolog protein 2 OS=Schizosaccharomyces pombe (strain 972 / ATCC 24843) GN=cbh2 PE=4 SV=1	scaffold656:46138-46781	567	7.25602	0	0	13.6065	0	0
striiformis_Gene27184	-	scaffold656:48307-49825	1032	1.50219	0	0	7.93712	0	0
striiformis_Gene27187	-	scaffold656:56499-57012	513	10.1578	0	0	14.7404	0	0
striiformis_Gene27258	-	scaffold656:424964-426701	1737	14.0501	0	0	129.262	0	0
striiformis_Gene27262	-	scaffold656:442297-445245	2499	3.18713	0	0	43.0872	0	0
striiformis_Gene27264	-	scaffold860:5834-6586	663	153.878	0	0	353.769	0	0
striiformis_Gene27272	-	scaffold860:32232-32856	435	113.658	0	0	106.584	0	0
striiformis_Gene27279	-	scaffold860:83250-85373	792	1.08621	0	0	3.40162	0	0
striiformis_Gene27287	sp|P40996|SCD2_SCHPO Protein scd2/ral3 OS=Schizosaccharomyces pombe (strain 972 / ATCC 24843) GN=scd2 PE=1 SV=1	scaffold860:116909-119450	2373	17.7301	0	0	218.838	0	0
striiformis_Gene27319	-	scaffold860:286243-289404	1482	9.65237	0	0	78.2373	0	0
striiformis_Gene27325	-	scaffold860:318967-327405	3846	3.29089	0	0	74.8357	0	0
striiformis_Gene27328	-	scaffold860:333992-334986	618	125.073	0	0	270.996	0	0
striiformis_Gene27329	-	scaffold860:336285-337872	1506	32.4637	0	0	265.327	0	0
striiformis_Gene27330	-	scaffold860:340033-341437	1404	5.15101	0	0	37.4179	0	0
striiformis_Gene27341	-	scaffold860:387143-388864	1407	21.0019	0	0	147.404	0	0
striiformis_Gene2736	-	C16494:4217-5567	945	6.06173	0	0	24.9452	0	0
striiformis_Gene27363	-	scaffold20:72597-73917	1320	1.37707	0	0	7.93712	0	0
striiformis_Gene27377	-	scaffold20:159204-160412	1116	103.613	0	0	490.968	0	0
striiformis_Gene27388	-	scaffold20:201166-203153	1602	10.1347	0	0	80.5051	0	0
striiformis_Gene27405	sp|P49413|UAY_EMENI Positive regulator of purine utilization OS=Emericella nidulans (strain FGSC A4 / ATCC 38163 / CBS 112.46 / NRRL 194 / M139) GN=uaY PE=4 SV=2	scaffold20:296792-299991	2742	11.9324	0	0	157.609	0	0
striiformis_Gene27414	-	scaffold20:323443-325444	2001	18.97	0	0	173.483	0	0
striiformis_Gene27442	-	scaffold233:10010-11515	849	17.8701	0	0	54.426	0	0
striiformis_Gene27443	-	scaffold233:13707-15181	642	32.7608	0	0	64.6308	0	0
striiformis_Gene27491	-	scaffold233:235073-236776	996	3.72429	0	0	14.7404	0	0
striiformis_Gene27652	-	scaffold609:96061-96484	423	152.806	0	0	158.742	0	0
striiformis_Gene27672	-	scaffold609:172747-175133	2103	114.268	0	0	1115.73	0	0
striiformis_Gene27692	-	scaffold609:261569-262091	522	109.107	0	0	171.215	0	0
striiformis_Gene27746	-	scaffold798:82294-83127	552	7.10683	0	0	11.3387	0	0
striiformis_Gene27762	-	scaffold798:137392-143599	1503	0.651137	0	0	4.5355	0	0
striiformis_Gene27771	-	scaffold798:200926-202936	2010	8.30859	0	0	95.2455	0	0
striiformis_Gene27792	-	scaffold798:308068-312411	2421	0.100297	0	0	1.13387	0	0
striiformis_Gene27797	-	scaffold798:339313-340872	1332	4.64989	0	0	29.4807	0	0
striiformis_Gene27822	sp|O14351|YB45_SCHPO Uncharacterized oxidoreductase C30D10.05c OS=Schizosaccharomyces pombe (strain 972 / ATCC 24843) GN=SPBC30D10.05c PE=3 SV=1	scaffold269:6313-10123	1056	16.6337	0	0	71.4341	0	0
striiformis_Gene27859	-	scaffold269:162205-162607	312	204.298	0	0	55.5599	0	0
striiformis_Gene27861	-	scaffold269:164904-167104	1941	2.55649	0	0	22.6775	0	0
striiformis_Gene27864	-	scaffold269:185780-186461	603	19.6933	0	0	41.9534	0	0
striiformis_Gene27865	-	scaffold269:187017-187984	726	0.399562	0	0	1.13387	0	0
striiformis_Gene27887	-	scaffold269:289736-291525	1365	1.12919	0	0	7.93712	0	0
striiformis_Gene27899	-	scaffold269:348044-349189	984	17.4843	0	0	78.2373	0	0
striiformis_Gene27908	-	scaffold269:410443-411829	1386	17.9563	0	0	112.254	0	0
striiformis_Gene2795	-	C16668:4328-5034	492	0.858541	0	0	1.13387	0	0
striiformis_Gene2809	-	C16688:6625-8614	1335	4.24289	0	0	24.9452	0	0
striiformis_Gene28108	-	scaffold599:329461-330156	516	19.0164	0	0	27.213	0	0
striiformis_Gene28116	sp|P71359|RECQ_HAEIN ATP-dependent DNA helicase RecQ OS=Haemophilus influenzae (strain ATCC 51907 / DSM 11121 / KW20 / Rd) GN=recQ PE=3 SV=1	scaffold599:357241-358042	801	27.842	0	0	88.4422	0	0
striiformis_Gene28144	-	scaffold599:477297-479140	783	0.361648	0	0	1.13387	0	0
striiformis_Gene28145	-	scaffold599:480301-483766	2496	6.38041	0	0	83.9067	0	0
striiformis_Gene28186	-	scaffold856:142628-144560	1749	17.6765	0	0	165.546	0	0
striiformis_Gene28189	-	scaffold856:154008-155935	1746	35.0925	0	0	339.028	0	0
striiformis_Gene28190	-	scaffold856:157322-159244	1629	43.1663	0	0	362.84	0	0
striiformis_Gene28194	sp|P29141|SUBV_BACSU Minor extracellular protease vpr OS=Bacillus subtilis (strain 168) GN=vpr PE=1 SV=1	scaffold856:168937-173319	2886	1.1832	0	0	17.0081	0	0
striiformis_Gene282	-	C7172:9-1418	1344	10.6732	0	0	78.2373	0	0
striiformis_Gene2821	-	scaffold648:6301-8860	2559	2.41929	0	0	38.5517	0	0
striiformis_Gene28235	-	scaffold856:389680-392916	2541	27.4775	0	0	322.02	0	0
striiformis_Gene28238	-	scaffold856:403390-405583	2193	15.1984	0	0	176.884	0	0
striiformis_Gene28241	sp|O74864|RLA0_SCHPO 60S acidic ribosomal protein P0 OS=Schizosaccharomyces pombe (strain 972 / ATCC 24843) GN=rpp0 PE=3 SV=1	scaffold856:420809-421967	933	0.328949	0	0	1.13387	0	0
striiformis_Gene28263	-	scaffold179:9664-10249	585	42.4668	0	0	82.7728	0	0
striiformis_Gene28266	sp|O13848|I3ACR_SCHPO NAD/NADP-dependent indole-3-acetaldehyde reductase OS=Schizosaccharomyces pombe (strain 972 / ATCC 24843) GN=SPAC19G12.09 PE=1 SV=1	scaffold179:17573-18773	969	56.5168	0	0	264.193	0	0
striiformis_Gene28267	-	scaffold179:23088-23940	711	34.285	0	0	97.5132	0	0
striiformis_Gene28268	-	scaffold179:25134-28552	1824	5.30918	0	0	46.4889	0	0
striiformis_Gene28272	-	scaffold179:45027-47623	2148	2.39284	0	0	27.213	0	0
striiformis_Gene28279	sp|Q42598|THRC_SCHPO Threonine synthase OS=Schizosaccharomyces pombe (strain 972 / ATCC 24843) GN=thrc PE=1 SV=1	scaffold179:90046-91490	1083	0.680419	0	0	3.40162	0	0
striiformis_Gene28288	-	scaffold179:117407-119401	1362	1.26715	0	0	6.80325	0	0
striiformis_Gene28298	-	scaffold179:164071-164767	696	508.399	0	0	1400.34	0	0
striiformis_Gene28299	-	scaffold179:164902-165862	843	133.543	0	0	441.077	0	0
striiformis_Gene28311	-	scaffold179:212484-212982	498	8.54557	0	0	10.2049	0	0
striiformis_Gene28329	-	scaffold179:298227-300890	1998	2.72954	0	0	28.3469	0	0
striiformis_Gene28337	-	scaffold179:339030-339456	426	210.55	0	0	198.428	0	0
striiformis_Gene28361	-	scaffold179:442019-443444	1425	7.05963	0	0	53.2921	0	0
striiformis_Gene28362	-	scaffold179:445628-447165	1455	18.1006	0	0	124.726	0	0
striiformis_Gene2839	-	C16730:1375-3508	1785	14.9988	0	0	138.333	0	0
striiformis_Gene28404	-	scaffold140:101981-103045	828	8.27006	0	0	29.4807	0	0
striiformis_Gene28457	-	scaffold140:347713-349644	1449	14.8591	0	0	99.781	0	0
striiformis_Gene28470	sp|Q05654|RTF21_SCHPO Retrotransposable element Tf2 155 kDa protein type 1 OS=Schizosaccharomyces pombe (strain 972 / ATCC 24843) GN=Tf2-1 PE=4 SV=1	scaffold140:397662-400524	2862	11.988	0	0	167.813	0	0
striiformis_Gene28471	-	scaffold140:400752-402381	1629	8.70752	0	0	61.2292	0	0
striiformis_Gene28473	-	scaffold140:410003-411598	1215	48.3241	0	0	286.87	0	0
striiformis_Gene28503	sp|Q2U696|DOT1_ASPOR Histone-lysine N-methyltransferase, H3 lysine-79 specific OS=Aspergillus oryzae (strain ATCC 42149 / RIB 40) GN=dot1 PE=3 SV=1	scaffold140:533630-536824	2022	0.194967	0	0	2.26775	0	0
striiformis_Gene28519	-	scaffold45:65864-70343	4140	1.18015	0	0	28.3469	0	0
striiformis_Gene28527	-	scaffold45:105601-108288	2382	0.089624	0	0	1.13387	0	0
striiformis_Gene28528	-	scaffold45:111680-112768	777	24.3645	0	0	75.9696	0	0
striiformis_Gene28534	-	scaffold45:154912-156169	1257	7.04652	0	0	40.8195	0	0
striiformis_Gene28548	-	scaffold45:268814-269903	993	16.7604	0	0	75.9696	0	0
striiformis_Gene28555	-	scaffold45:313522-314382	585	4036.04	0	0	7500.58	0	0
striiformis_Gene28558	-	scaffold45:330480-332704	1563	0.129302	0	0	1.13387	0	0
striiformis_Gene28573	-	scaffold45:398840-399523	549	58.4189	0	0	109.986	0	0
striiformis_Gene28624	-	scaffold70:133955-135119	921	4.75291	0	0	17.0081	0	0
striiformis_Gene28639	-	scaffold70:189880-191734	1854	1.06717	0	0	10.2049	0	0
striiformis_Gene28643	sp|Q10055|FAL1_SCHPO ATP-dependent RNA helicase fal1 OS=Schizosaccharomyces pombe (strain 972 / ATCC 24843) GN=tif412 PE=1 SV=1	scaffold70:200190-200720	306	9.65128	0	0	2.26775	0	0
striiformis_Gene2866	-	C16774:1131-2718	1425	15.1367	0	0	104.316	0	0
striiformis_Gene2867	-	C16774:3895-4195	300	169.579	0	0	34.0162	0	0
striiformis_Gene28675	-	scaffold70:364212-364641	429	230.309	0	0	225.641	0	0
striiformis_Gene28681	-	scaffold70:410075-410796	375	3.94177	0	0	2.26775	0	0
striiformis_Gene2873	sp|P10978|POLX_TOBAC Retrovirus-related Pol polyprotein from transposon TNT 1-94 OS=Nicotiana tabacum PE=2 SV=1	C16728:7763-12102	4257	0.954617	0	0	21.5436	0	0
striiformis_Gene28743	-	scaffold146:102008-103688	891	24.2428	0	0	90.71	0	0
striiformis_Gene28757	-	scaffold146:227999-228489	321	164.176	0	0	48.7566	0	0
striiformis_Gene2876	-	C16794:1421-2215	549	30.4521	0	0	56.6937	0	0
striiformis_Gene28772	-	scaffold146:313273-314477	969	553.564	0	0	2197.45	0	0
striiformis_Gene28804	sp|P20385|CF2_DROME Chorion transcription factor Cf2 OS=Drosophila melanogaster GN=Cf2 PE=2 SV=3	scaffold146:491624-492865	1029	4.39843	0	0	18.142	0	0
striiformis_Gene2882	-	C16796:7189-9467	1953	2.8485	0	0	26.0791	0	0
striiformis_Gene28847	-	scaffold54:97627-98015	312	252.807	0	0	73.7018	0	0
striiformis_Gene28888	-	scaffold54:366902-368454	702	41.5763	0	0	117.923	0	0
striiformis_Gene28932	-	scaffold54:570605-572708	1674	43.39	0	0	371.911	0	0
striiformis_Gene28936	-	scaffold54:590309-592581	1083	25.3511	0	0	123.592	0	0
striiformis_Gene28937	-	scaffold54:594710-596158	1167	26.5904	0	0	140.6	0	0
striiformis_Gene28951	-	scaffold12:66062-67140	726	2.573	0	0	6.80325	0	0
striiformis_Gene28970	sp|P42676|NEUL_RAT Neurolysin, mitochondrial OS=Rattus norvegicus GN=Nln PE=1 SV=1	scaffold12:161592-162578	855	0.638588	0	0	2.26775	0	0
striiformis_Gene28977	-	scaffold12:184345-184801	381	69.0488	0	0	41.9534	0	0
striiformis_Gene29006	-	scaffold12:343533-344500	624	15.567	0	0	36.284	0	0
striiformis_Gene29012	sp|Q05654|RTF21_SCHPO Retrotransposable element Tf2 155 kDa protein type 1 OS=Schizosaccharomyces pombe (strain 972 / ATCC 24843) GN=Tf2-1 PE=4 SV=1	scaffold12:371489-376475	4920	2.07876	0	0	54.426	0	0
striiformis_Gene29021	sp|Q05654|RTF21_SCHPO Retrotransposable element Tf2 155 kDa protein type 1 OS=Schizosaccharomyces pombe (strain 972 / ATCC 24843) GN=Tf2-1 PE=4 SV=1	scaffold12:408819-411852	3033	2.24788	0	0	39.6856	0	0
striiformis_Gene29023	sp|P53388|DIP5_YEAST Dicarboxylic amino acid permease OS=Saccharomyces cerevisiae (strain ATCC 204508 / S288c) GN=DIP5 PE=1 SV=1	scaffold12:417735-420446	1404	37.53	0	0	233.578	0	0
striiformis_Gene2903	sp|A7ERM5|ATG26_SCLS1 Sterol 3-beta-glucosyltransferase OS=Sclerotinia sclerotiorum (strain ATCC 18683 / 1980 / Ss-1) GN=atg26 PE=3 SV=1	C16844:7258-8804	1236	19.7723	0	0	112.254	0	0
striiformis_Gene29047	sp|Q4PB04|H32_USTMA Histone H3.2 OS=Ustilago maydis (strain 521 / FGSC 9021) GN=HHT2 PE=3 SV=3	scaffold12:529229-529884	411	11.5262	0	0	9.071	0	0
striiformis_Gene29055	sp|O14088|YER5_SCHPO Uncharacterized oxidoreductase C2F3.05c OS=Schizosaccharomyces pombe (strain 972 / ATCC 24843) GN=SPAC2F3.05c PE=3 SV=1	scaffold12:570297-571720	861	710.651	0	0	2620.38	0	0
striiformis_Gene29067	-	scaffold290:9024-9471	447	27.6633	0	0	30.6146	0	0
striiformis_Gene29094	-	scaffold290:143685-144357	468	24.7888	0	0	27.213	0	0
striiformis_Gene2910	sp|Q05654|RTF21_SCHPO Retrotransposable element Tf2 155 kDa protein type 1 OS=Schizosaccharomyces pombe (strain 972 / ATCC 24843) GN=Tf2-1 PE=4 SV=1	C16868:2020-7196	4926	0.113938	0	0	3.40162	0	0
striiformis_Gene29101	-	scaffold290:195079-195889	465	42.7544	0	0	46.4889	0	0
striiformis_Gene29124	-	scaffold290:312310-314481	2088	55.1187	0	0	591.883	0	0
striiformis_Gene29126	-	scaffold290:321777-323918	2058	9.14093	0	0	98.6471	0	0
striiformis_Gene29134	-	scaffold290:351751-353892	2058	32.2538	0	0	346.966	0	0
striiformis_Gene29144	sp|P10978|POLX_TOBAC Retrovirus-related Pol polyprotein from transposon TNT 1-94 OS=Nicotiana tabacum PE=2 SV=1	scaffold290:385670-390355	3753	2.59891	0	0	47.6227	0	0
striiformis_Gene29166	-	scaffold290:526017-527700	1569	5.17789	0	0	37.4179	0	0
striiformis_Gene29171	-	scaffold290:567233-567899	462	263.509	0	0	300.477	0	0
striiformis_Gene29174	-	scaffold290:582615-583316	609	6.4485	0	0	13.6065	0	0
striiformis_Gene29187	-	scaffold89:18542-19013	471	40.9286	0	0	47.6227	0	0
striiformis_Gene29194	-	scaffold89:61638-63156	771	97.5052	0	0	266.461	0	0
striiformis_Gene29199	-	scaffold89:107381-107711	330	38.7902	0	0	13.6065	0	0
striiformis_Gene29206	-	scaffold89:123919-124654	540	0.831954	0	0	1.13387	0	0
striiformis_Gene29225	-	scaffold89:203902-205912	2010	2.27443	0	0	26.0791	0	0
striiformis_Gene29256	-	scaffold89:345898-350552	2436	1.78683	0	0	24.9452	0	0
striiformis_Gene29271	sp|P53875|RM19_YEAST 54S ribosomal protein L19, mitochondrial OS=Saccharomyces cerevisiae (strain ATCC 204508 / S288c) GN=MRPL19 PE=1 SV=1	scaffold89:411093-411763	483	3.51414	0	0	4.5355	0	0
striiformis_Gene29299	-	scaffold89:563564-564179	615	23.5031	0	0	51.0244	0	0
striiformis_Gene29301	sp|P10978|POLX_TOBAC Retrovirus-related Pol polyprotein from transposon TNT 1-94 OS=Nicotiana tabacum PE=2 SV=1	scaffold89:568437-570776	2262	0.667687	0	0	7.93712	0	0
striiformis_Gene29313	-	scaffold89:623426-623975	549	7.07295	0	0	11.3387	0	0
striiformis_Gene29361	-	scaffold61:192239-192840	384	618.472	0	0	393.454	0	0
striiformis_Gene29364	-	scaffold61:210305-211778	1473	0.141417	0	0	1.13387	0	0
striiformis_Gene29367	-	scaffold61:219099-219537	438	1438.66	0	0	1454.76	0	0
striiformis_Gene29372	-	scaffold61:241930-243850	1920	1.40008	0	0	14.7404	0	0
striiformis_Gene29377	-	scaffold61:286519-287454	861	18.3742	0	0	72.568	0	0
striiformis_Gene29411	-	scaffold61:439317-440778	1461	7.53724	0	0	54.426	0	0
striiformis_Gene29419	-	scaffold61:462157-469794	3465	1.55881	0	0	29.4807	0	0
striiformis_Gene29420	-	scaffold61:473369-474524	1155	5.17599	0	0	27.213	0	0
striiformis_Gene29428	-	scaffold61:496984-499977	2625	0.904305	0	0	12.4726	0	0
striiformis_Gene29467	-	scaffold246:31264-40001	1548	5.19522	0	0	41.9534	0	0
striiformis_Gene29472	sp|Q9HYV6|Y3287_PSEAE Putative ankyrin repeat protein PA3287 OS=Pseudomonas aeruginosa (strain ATCC 15692 / PAO1 / 1C / PRS 101 / LMG 12228) GN=PA3287 PE=4 SV=1	scaffold246:56290-57029	492	143.937	0	0	172.349	0	0
striiformis_Gene29489	-	scaffold246:135799-141248	2856	0.580566	0	0	9.071	0	0
striiformis_Gene29494	-	scaffold246:159809-160338	333	85.7259	0	0	31.7485	0	0
striiformis_Gene29496	sp|P40157|VID27_YEAST Vacuolar import and degradation protein 27 OS=Saccharomyces cerevisiae (strain ATCC 204508 / S288c) GN=VID27 PE=1 SV=1	scaffold246:162435-164728	1845	6.22187	0	0	61.2292	0	0
striiformis_Gene29507	-	scaffold246:230667-231807	834	20.2461	0	0	57.8276	0	0
striiformis_Gene29516	-	scaffold246:274157-274609	297	8.66434	0	0	2.26775	0	0
striiformis_Gene29529	sp|Q05654|RTF21_SCHPO Retrotransposable element Tf2 155 kDa protein type 1 OS=Schizosaccharomyces pombe (strain 972 / ATCC 24843) GN=Tf2-1 PE=4 SV=1	scaffold246:336848-341966	5118	2.91197	0	0	68.0325	0	0
striiformis_Gene29559	-	scaffold246:483474-484056	582	124.17	0	0	215.436	0	0
striiformis_Gene29571	-	scaffold246:533238-533652	414	849.858	0	0	792.578	0	0
striiformis_Gene29593	sp|P20459|IF2A_YEAST Eukaryotic translation initiation factor 2 subunit alpha OS=Saccharomyces cerevisiae (strain ATCC 204508 / S288c) GN=SUI2 PE=1 SV=1	scaffold246:634942-636422	894	0.280301	0	0	1.13387	0	0
striiformis_Gene29594	-	scaffold246:637711-639509	1422	0.829908	0	0	5.66937	0	0
striiformis_Gene296	-	C7244:638-1225	408	1.54836	0	0	1.13387	0	0
striiformis_Gene3002	-	C17008:1435-2152	663	15.2104	0	0	24.9452	0	0
striiformis_Gene3022	sp|P28739|KLPA_EMENI Kinesin-like protein klpA OS=Emericella nidulans (strain FGSC A4 / ATCC 38163 / CBS 112.46 / NRRL 194 / M139) GN=klpA PE=2 SV=3	scaffold718:4741-6889	2013	2.47908	0	0	27.213	0	0
striiformis_Gene3051	sp|Q7TN75|PEG10_MOUSE Retrotransposon-derived protein PEG10 OS=Mus musculus GN=Peg10 PE=1 SV=2	C17052:7994-9218	1224	3.43688	0	0	18.142	0	0
striiformis_Gene3065	-	C17076:6109-7585	1476	24.4781	0	0	166.68	0	0
striiformis_Gene3091	sp|Q05654|RTF21_SCHPO Retrotransposable element Tf2 155 kDa protein type 1 OS=Schizosaccharomyces pombe (strain 972 / ATCC 24843) GN=Tf2-1 PE=4 SV=1	C17120:7597-10237	2640	0.35752	0	0	5.66937	0	0
striiformis_Gene3092	-	C17120:10321-13414	3021	1.94631	0	0	36.284	0	0
striiformis_Gene312	-	C7356:217-1864	1647	4.34713	0	0	38.5517	0	0
striiformis_Gene3129	-	C17166:3032-4364	1236	1.00469	0	0	6.80325	0	0
striiformis_Gene3137	sp|Q99315|YG31B_YEAST Transposon Ty3-G Gag-Pol polyprotein OS=Saccharomyces cerevisiae (strain ATCC 204508 / S288c) GN=TY3B-G PE=1 SV=3	C17178:47-1253	1206	1.21531	0	0	7.93712	0	0
striiformis_Gene3153	-	C17200:2535-4732	1494	84.0063	0	0	585.079	0	0
striiformis_Gene3158	-	C17224:32-656	624	24.8136	0	0	45.355	0	0
striiformis_Gene3159	-	C17224:1778-2327	459	285.949	0	0	352.635	0	0
striiformis_Gene3165	-	C17222:12758-13796	870	12.0162	0	0	41.9534	0	0
striiformis_Gene3171	-	C17232:6129-6910	621	0.549803	0	0	1.13387	0	0
striiformis_Gene3187	-	C17258:184-1907	1323	6.04847	0	0	37.4179	0	0
striiformis_Gene3195	-	C17276:3694-4565	591	25.015	0	0	49.8905	0	0
striiformis_Gene3225	-	C17304:482-3344	1902	3.41529	0	0	35.1501	0	0
striiformis_Gene3246	-	C17384:2247-3157	576	19.1888	0	0	34.0162	0	0
striiformis_Gene3249	-	C17384:12301-13583	768	17.5575	0	0	57.8276	0	0
striiformis_Gene3252	-	C17338:4989-6186	1197	4.55492	0	0	27.213	0	0
striiformis_Gene3274	-	C17364:4880-7836	2631	4.32613	0	0	64.6308	0	0
striiformis_Gene3335	-	C17446:5878-7105	876	6.67083	0	0	24.9452	0	0
striiformis_Gene3356	-	C17476:5108-5441	333	111.203	0	0	38.5517	0	0
striiformis_Gene3395	sp|P41805|RL10_YEAST 60S ribosomal protein L10 OS=Saccharomyces cerevisiae (strain ATCC 204508 / S288c) GN=RPL10 PE=1 SV=1	C17512:13911-14811	675	1.02274	0	0	2.26775	0	0
striiformis_Gene3478	-	C17646:12188-14708	2520	4.87559	0	0	72.568	0	0
striiformis_Gene3482	-	C17648:8395-8826	342	32.8353	0	0	15.8742	0	0
striiformis_Gene3499	-	C17668:10233-12289	1209	8.2789	0	0	51.0244	0	0
striiformis_Gene3539	sp|Q9SZL8|FRS5_ARATH Protein FAR1-RELATED SEQUENCE 5 OS=Arabidopsis thaliana GN=FRS5 PE=2 SV=1	C17720:5551-9131	3156	1.71865	0	0	29.4807	0	0
striiformis_Gene3542	-	scaffold529:3727-7962	1641	281.815	0	0	2663.47	0	0
striiformis_Gene3576	-	C17780:40-766	726	15.7707	0	0	36.284	0	0
striiformis_Gene3630	-	C17792:4537-11101	696	0.840822	0	0	2.26775	0	0
striiformis_Gene3631	-	C17792:12436-13698	1020	0.253499	0	0	1.13387	0	0
striiformis_Gene3664	sp|P10978|POLX_TOBAC Retrovirus-related Pol polyprotein from transposon TNT 1-94 OS=Nicotiana tabacum PE=2 SV=1	C17904:21-3954	3933	25.8838	0	0	514.779	0	0
striiformis_Gene3687	-	C17906:14331-16134	1485	5.29169	0	0	38.5517	0	0
striiformis_Gene3690	sp|O14368|HSP16_SCHPO Heat shock protein 16 OS=Schizosaccharomyces pombe (strain 972 / ATCC 24843) GN=hsp16 PE=2 SV=1	C17922:2353-3004	471	9.6798	0	0	12.4726	0	0
striiformis_Gene3712	-	C17948:12988-14468	1032	2.27937	0	0	11.3387	0	0
striiformis_Gene3750	sp|O60178|NTA1_SCHPO Protein N-terminal amidase OS=Schizosaccharomyces pombe (strain 972 / ATCC 24843) GN=nta1 PE=3 SV=1	C17986:6111-8062	1161	1397.28	0	0	7287.41	0	0
striiformis_Gene3784	-	C18018:10317-11949	1632	24.8406	0	0	217.704	0	0
striiformis_Gene3809	-	C17938:12934-14509	1080	23.5484	0	0	115.655	0	0
striiformis_Gene3822	-	C18058:15342-16002	660	0.509479	0	0	1.13387	0	0
striiformis_Gene3825	-	C18060:10538-11400	657	1.3579	0	0	3.40162	0	0
striiformis_Gene3847	-	C18082:4244-5915	1572	14.2851	0	0	108.852	0	0
striiformis_Gene3857	-	C18090:11293-11644	351	8.94166	0	0	4.5355	0	0
striiformis_Gene3894	-	C18166:6281-7045	693	6.22145	0	0	17.0081	0	0
striiformis_Gene3895	-	C18166:7099-9883	2196	3.77733	0	0	41.9534	0	0
striiformis_Gene3898	sp|Q05654|RTF21_SCHPO Retrotransposable element Tf2 155 kDa protein type 1 OS=Schizosaccharomyces pombe (strain 972 / ATCC 24843) GN=Tf2-1 PE=4 SV=1	C18168:1593-4206	2613	1.05667	0	0	17.0081	0	0
striiformis_Gene4005	-	C18260:6055-6493	438	29.03	0	0	30.6146	0	0
striiformis_Gene4007	sp|Q8L840|RQL4A_ARATH ATP-dependent DNA helicase Q-like 4A OS=Arabidopsis thaliana GN=RECQL4A PE=2 SV=1	C18260:7731-8750	954	14.243	0	0	61.2292	0	0
striiformis_Gene4008	-	C18260:10419-11854	1353	2.48405	0	0	15.8742	0	0
striiformis_Gene401	sp|P10978|POLX_TOBAC Retrovirus-related Pol polyprotein from transposon TNT 1-94 OS=Nicotiana tabacum PE=2 SV=1	C8078:75-2478	2403	14.8375	0	0	193.893	0	0
striiformis_Gene4064	-	scaffold733:12032-17979	4707	0.160693	0	0	3.40162	0	0
striiformis_Gene4089	-	C18352:2663-3824	1161	2.70585	0	0	13.6065	0	0
striiformis_Gene4179	-	C18426:2516-3589	903	17.3378	0	0	57.8276	0	0
striiformis_Gene4213	-	C18320:12110-13316	1014	82.3481	0	0	354.903	0	0
striiformis_Gene4218	-	C18448:724-4026	2742	2.05366	0	0	32.8824	0	0
striiformis_Gene4220	-	C18448:9519-11862	1140	45.8741	0	0	218.838	0	0
striiformis_Gene4223	-	C18464:12806-13687	726	21.4816	0	0	55.5599	0	0
striiformis_Gene4225	sp|O00057|NMT1_UROFA Protein NMT1 homolog OS=Uromyces fabae GN=PIG1 PE=2 SV=1	C18474:1659-3670	1005	95.0705	0	0	404.793	0	0
striiformis_Gene4278	-	C18528:3056-4969	1584	27.6308	0	0	204.097	0	0
striiformis_Gene4280	-	C18542:4039-6874	2541	11.9258	0	0	149.671	0	0
striiformis_Gene4281	sp|Q9CL21|RECQ_PASMU ATP-dependent DNA helicase RecQ OS=Pasteurella multocida (strain Pm70) GN=recQ PE=3 SV=1	C18542:6901-8614	1644	4.85155	0	0	41.9534	0	0
striiformis_Gene4350	-	C18648:2804-12191	2070	139.316	0	0	1485.38	0	0
striiformis_Gene4362	-	C18682:13271-14422	513	49.1742	0	0	72.568	0	0
striiformis_Gene4402	sp|O95251|KAT7_HUMAN Histone acetyltransferase KAT7 OS=Homo sapiens GN=KAT7 PE=1 SV=1	scaffold506:143-1531	1317	1.13376	0	0	6.80325	0	0
striiformis_Gene4413	-	C18736:14383-15646	1263	5.22039	0	0	28.3469	0	0
striiformis_Gene4452	-	C18756:13438-14206	768	1162.16	0	0	3347.2	0	0
striiformis_Gene4453	-	C18756:18574-19345	771	19.2115	0	0	57.8276	0	0
striiformis_Gene4458	-	C18758:16788-17346	558	13.5426	0	0	23.8114	0	0
striiformis_Gene4489	-	C18810:12928-14018	837	58.5318	0	0	248.319	0	0
striiformis_Gene4493	-	C18812:11623-12417	711	28.7392	0	0	68.0325	0	0
striiformis_Gene4494	-	C18812:12900-14243	717	21.0016	0	0	54.426	0	0
striiformis_Gene4534	-	C18838:1900-5689	2424	4.82034	0	0	58.9615	0	0
striiformis_Gene4545	-	C18854:4648-7579	462	152.841	0	0	173.483	0	0
striiformis_Gene4594	-	C18836:7611-11589	3609	10.1049	0	0	217.704	0	0
striiformis_Gene4603	-	C18912:5175-7040	1794	5.90146	0	0	56.6937	0	0
striiformis_Gene4629	-	C18904:5991-8082	597	1118.96	0	0	2358.46	0	0
striiformis_Gene4677	-	scaffold839:8856-10289	1110	12.0804	0	0	58.9615	0	0
striiformis_Gene4691	-	scaffold611:19902-20806	417	28.6071	0	0	26.0791	0	0
striiformis_Gene4696	-	C18988:10130-10580	450	106.716	0	0	102.049	0	0
striiformis_Gene4703	-	scaffold468:18329-18752	423	12.4709	0	0	12.4726	0	0
striiformis_Gene4739	-	C19046:223-2241	1911	1.07127	0	0	11.3387	0	0
striiformis_Gene475	-	C8628:1456-2413	957	18.1576	0	0	85.0406	0	0
striiformis_Gene4778	-	C19048:11224-13446	1779	2.00504	0	0	19.2759	0	0
striiformis_Gene4799	-	C19042:4853-5929	891	81.3973	0	0	336.761	0	0
striiformis_Gene480	-	C8652:171-806	387	3.24079	0	0	2.26775	0	0
striiformis_Gene4836	-	C19114:12542-14688	1002	15.7237	0	0	68.0325	0	0
striiformis_Gene4837	-	C19114:14727-15183	456	70.651	0	0	77.1035	0	0
striiformis_Gene4838	-	C19114:18148-19282	1134	6.04524	0	0	30.6146	0	0
striiformis_Gene4923	sp|P10978|POLX_TOBAC Retrovirus-related Pol polyprotein from transposon TNT 1-94 OS=Nicotiana tabacum PE=2 SV=1	C19154:10748-12200	957	129.629	0	0	520.448	0	0
striiformis_Gene4933	-	scaffold401:10239-11138	717	0.505473	0	0	1.13387	0	0
striiformis_Gene4950	-	C19168:5261-5781	429	3037.46	0	0	2707.69	0	0
striiformis_Gene4959	sp|P56286|IF2A_SCHPO Eukaryotic translation initiation factor 2 subunit alpha OS=Schizosaccharomyces pombe (strain 972 / ATCC 24843) GN=tif211 PE=1 SV=1	scaffold267:15268-16201	933	3.83447	0	0	15.8742	0	0
striiformis_Gene5005	sp|P78812|6PGD_SCHPO 6-phosphogluconate dehydrogenase, decarboxylating OS=Schizosaccharomyces pombe (strain 972 / ATCC 24843) GN=SPBC660.16 PE=1 SV=2	scaffold173:20237-20950	651	86.9857	0	0	175.751	0	0
striiformis_Gene5018	-	C19068:14787-16319	1290	16.6653	0	0	92.9777	0	0
striiformis_Gene5059	-	C19228:6750-8118	834	197.409	0	0	630.434	0	0
striiformis_Gene5061	-	C19228:16825-17818	258	6313.08	0	0	453.55	0	0
striiformis_Gene5062	-	C19228:18434-18846	330	2.89477	0	0	1.13387	0	0
striiformis_Gene5099	-	C19254:537-2170	405	219.448	0	0	170.081	0	0
striiformis_Gene510	sp|Q05654|RTF21_SCHPO Retrotransposable element Tf2 155 kDa protein type 1 OS=Schizosaccharomyces pombe (strain 972 / ATCC 24843) GN=Tf2-1 PE=4 SV=1	C8906:78-3012	2934	4.91816	0	0	89.5761	0	0
striiformis_Gene5107	-	C19260:9320-11565	1362	5.70514	0	0	32.8824	0	0
striiformis_Gene5131	-	C19270:17767-20172	2250	10.7546	0	0	132.663	0	0
striiformis_Gene5138	-	C19272:4386-5970	993	4.48128	0	0	19.2759	0	0
striiformis_Gene5171	-	C19318:6644-7993	945	16.797	0	0	69.1663	0	0
striiformis_Gene5176	-	C19320:3372-5487	1392	16.7906	0	0	97.5132	0	0
striiformis_Gene5219	-	C19348:23480-23954	474	16.8087	0	0	20.4097	0	0
striiformis_Gene5250	-	C19370:18536-19748	513	118.999	0	0	185.955	0	0
striiformis_Gene5270	-	C19378:2407-3800	1323	26.4902	0	0	183.688	0	0
striiformis_Gene5278	-	C19390:955-2029	822	4.77987	0	0	17.0081	0	0
striiformis_Gene5289	sp|Q03409|RS25_DICDI 40S ribosomal protein S25 OS=Dictyostelium discoideum GN=rps25 PE=3 SV=1	C19394:4376-4915	303	30.5119	0	0	6.80325	0	0
striiformis_Gene5291	-	C19394:8452-13405	4263	2.33701	0	0	52.1582	0	0
striiformis_Gene5292	-	C19394:14316-16107	1617	1.45494	0	0	10.2049	0	0
striiformis_Gene5316	sp|A6RL85|YAE1_BOTFB Uncharacterized protein yae1 OS=Botryotinia fuckeliana (strain B05.10) GN=yae1 PE=3 SV=1	C19406:8845-9499	654	9.18821	0	0	23.8114	0	0
striiformis_Gene5322	-	C19406:18725-21600	2127	6.81266	0	0	66.8986	0	0
striiformis_Gene5348	-	scaffold618:917-1658	741	56.9722	0	0	154.207	0	0
striiformis_Gene5360	-	C19426:620-1680	813	0.377787	0	0	1.13387	0	0
striiformis_Gene5362	-	C19426:5175-8075	2616	0.415692	0	0	5.66937	0	0
striiformis_Gene5368	-	C19428:4931-6288	1266	0.20014	0	0	1.13387	0	0
striiformis_Gene5379	-	C19440:4729-7249	2520	2.0562	0	0	30.6146	0	0
striiformis_Gene5380	sp|Q05654|RTF21_SCHPO Retrotransposable element Tf2 155 kDa protein type 1 OS=Schizosaccharomyces pombe (strain 972 / ATCC 24843) GN=Tf2-1 PE=4 SV=1	C19440:7479-10788	3309	5.90513	0	0	120.191	0	0
striiformis_Gene5381	-	C19440:11554-12949	1098	6.20009	0	0	26.0791	0	0
striiformis_Gene542	sp|P78617|TREA_EMENI Acid trehalase OS=Emericella nidulans (strain FGSC A4 / ATCC 38163 / CBS 112.46 / NRRL 194 / M139) GN=treA PE=3 SV=1	C9048:0-1964	1878	5.57957	0	0	47.6227	0	0
striiformis_Gene5439	-	C19470:8420-10089	1413	12.0429	0	0	71.4341	0	0
striiformis_Gene5453	sp|P04323|POL3_DROME Retrovirus-related Pol polyprotein from transposon 17.6 OS=Drosophila melanogaster GN=pol PE=4 SV=1	C19488:2407-4147	1740	3.25498	0	0	30.6146	0	0
striiformis_Gene5454	sp|P10394|POL4_DROME Retrovirus-related Pol polyprotein from transposon 412 OS=Drosophila melanogaster GN=POL PE=4 SV=1	C19488:4228-5575	1347	4.52368	0	0	31.7485	0	0
striiformis_Gene5455	-	C19488:6292-7385	900	4.67777	0	0	14.7404	0	0
striiformis_Gene5459	sp|Q99315|YG31B_YEAST Transposon Ty3-G Gag-Pol polyprotein OS=Saccharomyces cerevisiae (strain ATCC 204508 / S288c) GN=TY3B-G PE=1 SV=3	C19488:19010-21899	2799	5.9349	0	0	82.7728	0	0
striiformis_Gene5482	-	scaffold869:15654-16422	768	833.228	0	0	2404.95	0	0
striiformis_Gene5610	-	C19566:19922-22328	2211	2.14375	0	0	24.9452	0	0
striiformis_Gene5614	-	C19556:1292-3424	1641	4.84556	0	0	41.9534	0	0
striiformis_Gene570	sp|Q05654|RTF21_SCHPO Retrotransposable element Tf2 155 kDa protein type 1 OS=Schizosaccharomyces pombe (strain 972 / ATCC 24843) GN=Tf2-1 PE=4 SV=1	C9208:833-2870	2037	0.181959	0	0	2.26775	0	0
striiformis_Gene5715	-	C19636:8629-10018	1389	23.6487	0	0	170.081	0	0
striiformis_Gene5716	sp|Q05654|RTF21_SCHPO Retrotransposable element Tf2 155 kDa protein type 1 OS=Schizosaccharomyces pombe (strain 972 / ATCC 24843) GN=Tf2-1 PE=4 SV=1	C19636:10763-16012	5082	4.32817	0	0	136.065	0	0
striiformis_Gene5726	-	scaffold356:4806-5186	327	92.6731	0	0	35.1501	0	0
striiformis_Gene5728	-	scaffold356:10354-11452	654	11.879	0	0	26.0791	0	0
striiformis_Gene5729	sp|Q10216|YAY8_SCHPO Uncharacterized oxidoreductase C4H3.08 OS=Schizosaccharomyces pombe (strain 972 / ATCC 24843) GN=SPAC4H3.08 PE=3 SV=1	scaffold356:11770-14536	1521	9.17441	0	0	69.1663	0	0
striiformis_Gene573	-	C9224:395-1337	864	20.6271	0	0	64.6308	0	0
striiformis_Gene5760	sp|B6HL60|PEPA_PENCW Aspartic protease pep1 OS=Penicillium chrysogenum (strain ATCC 28089 / DSM 1075 / Wisconsin 54-1255) GN=pep1 PE=3 SV=1	scaffold704:8066-9636	1173	12.6805	0	0	68.0325	0	0
striiformis_Gene58	sp|P59671|RL3_NEUCR 60S ribosomal protein L3 OS=Neurospora crassa (strain ATCC 24698 / 74-OR23-1A / CBS 708.71 / DSM 1257 / FGSC 987) GN=rpl-3 PE=3 SV=1	C4674:29-417	333	668.936	0	0	268.728	0	0
striiformis_Gene5807	sp|Q2U0C3|ATG26_ASPOR Sterol 3-beta-glucosyltransferase OS=Aspergillus oryzae (strain ATCC 42149 / RIB 40) GN=atg26 PE=3 SV=2	scaffold976:13390-14925	1236	28.5356	0	0	164.412	0	0
striiformis_Gene5872	-	C19744:6861-8008	915	13.6394	0	0	57.8276	0	0
striiformis_Gene6003	sp|Q05654|RTF21_SCHPO Retrotransposable element Tf2 155 kDa protein type 1 OS=Schizosaccharomyces pombe (strain 972 / ATCC 24843) GN=Tf2-1 PE=4 SV=1	scaffold71:1691-4196	2505	1.1127	0	0	17.0081	0	0
striiformis_Gene6013	-	C19794:23504-27942	3414	2.74385	0	0	52.1582	0	0
striiformis_Gene6031	sp|Q05911|PUR8_YEAST Adenylosuccinate lyase OS=Saccharomyces cerevisiae (strain ATCC 204508 / S288c) GN=ADE13 PE=1 SV=1	scaffold945:86-1895	1503	12.374	0	0	74.8357	0	0
striiformis_Gene6034	sp|B7P877|NCBP2_IXOSC Nuclear cap-binding protein subunit 2 OS=Ixodes scapularis GN=Cbp20 PE=3 SV=1	scaffold945:7979-8599	525	13.2722	0	0	17.0081	0	0
striiformis_Gene6035	-	scaffold945:12187-13366	1179	4.02282	0	0	20.4097	0	0
striiformis_Gene6037	sp|Q99144|PEX5_YARLI Peroxisomal targeting signal receptor OS=Yarrowia lipolytica (strain CLIB 122 / E 150) GN=PAY32 PE=3 SV=1	scaffold945:15058-17099	1983	2.34997	0	0	23.8114	0	0
striiformis_Gene6042	sp|Q54MH0|FHKD_DICDI Probable serine/threonine-protein kinase fhkD OS=Dictyostelium discoideum GN=fhkD PE=3 SV=1	scaffold945:25769-28172	2403	0.867314	0	0	10.2049	0	0
striiformis_Gene6043	sp|Q99161|SEC62_YARLI Translocation protein SEC62 OS=Yarrowia lipolytica (strain CLIB 122 / E 150) GN=SEC62 PE=3 SV=2	C19836:438-1573	789	0.398117	0	0	1.13387	0	0
striiformis_Gene6057	-	C19844:24686-27899	2415	16.6472	0	0	225.641	0	0
striiformis_Gene6070	-	C19826:11949-13559	1380	25.1546	0	0	180.286	0	0
striiformis_Gene6071	-	C19826:16356-20036	3486	37.0764	0	0	729.081	0	0
striiformis_Gene6096	-	C19872:8511-10022	624	43.7709	0	0	95.2455	0	0
striiformis_Gene610	sp|Q0CKU4|ATG26_ASPTN Sterol 3-beta-glucosyltransferase OS=Aspergillus terreus (strain NIH 2624 / FGSC A1156) GN=atg26 PE=3 SV=1	C9498:1431-3243	1812	0.125703	0	0	1.13387	0	0
striiformis_Gene6119	-	C19880:15053-17275	1779	3.18402	0	0	30.6146	0	0
striiformis_Gene6120	-	C19880:20853-21771	918	12.1882	0	0	46.4889	0	0
striiformis_Gene6155	-	C19892:27101-28540	1221	0.216183	0	0	1.13387	0	0
striiformis_Gene6276	-	C19946:22706-24254	1185	0.226119	0	0	1.13387	0	0
striiformis_Gene6278	sp|P47176|BCA2_YEAST Branched-chain-amino-acid aminotransferase, cytosolic OS=Saccharomyces cerevisiae (strain ATCC 204508 / S288c) GN=BAT2 PE=1 SV=1	C19948:9118-10036	636	85.4481	0	0	199.562	0	0
striiformis_Gene6338	-	C19970:6759-7344	585	40.7696	0	0	74.8357	0	0
striiformis_Gene6339	-	C19970:7530-8382	558	153.02	0	0	258.523	0	0
striiformis_Gene6367	-	C19988:20499-22845	1341	0.17124	0	0	1.13387	0	0
striiformis_Gene6420	-	C20010:19307-19976	669	16.0448	0	0	38.5517	0	0
striiformis_Gene6426	-	C20016:14875-15373	498	18.6173	0	0	27.213	0	0
striiformis_Gene6432	-	C20020:17811-20063	1971	4.1406	0	0	41.9534	0	0
striiformis_Gene6433	-	C20020:23730-25895	2097	19.0383	0	0	209.767	0	0
striiformis_Gene6449	-	C20024:16794-22101	3894	2.1649	0	0	49.8905	0	0
striiformis_Gene6450	-	C20024:23415-24998	744	21.2662	0	0	55.5599	0	0
striiformis_Gene6451	-	C20024:25987-26489	429	44.404	0	0	40.8195	0	0
striiformis_Gene647	-	C9728:455-3089	1935	4.84489	0	0	48.7566	0	0
striiformis_Gene6662	sp|A2QA23|DBP6_ASPNC ATP-dependent RNA helicase dbp6 OS=Aspergillus niger (strain CBS 513.88 / FGSC A1513) GN=dbp6 PE=3 SV=1	scaffold379:4074-8796	4722	0.766727	0	0	19.2759	0	0
striiformis_Gene6695	-	C20110:16735-18008	855	10.2715	0	0	39.6856	0	0
striiformis_Gene6702	-	C20112:19839-23369	2256	3.70492	0	0	39.6856	0	0
striiformis_Gene6703	-	C20112:28091-28621	375	1218.59	0	0	806.185	0	0
striiformis_Gene6705	sp|Q03649|YM60_YEAST Putative esterase YMR210W OS=Saccharomyces cerevisiae (strain ATCC 204508 / S288c) GN=YMR210W PE=1 SV=1	scaffold554:3617-4594	774	3.80558	0	0	11.3387	0	0
striiformis_Gene6706	sp|A2R4J9|LOC1_ASPNC 60S ribosomal subunit assembly/export protein loc1 OS=Aspergillus niger (strain CBS 513.88 / FGSC A1513) GN=loc1 PE=3 SV=1	scaffold554:4675-5041	366	40.6548	0	0	28.3469	0	0
striiformis_Gene6712	sp|Q02197|NAA35_YEAST N-alpha-acetyltransferase, 35 NatC auxiliary subunit OS=Saccharomyces cerevisiae (strain ATCC 204508 / S288c) GN=MAK10 PE=1 SV=1	scaffold554:17938-21258	2742	0.858647	0	0	11.3387	0	0
striiformis_Gene6713	sp|O60044|QCR2_NEUCR Cytochrome b-c1 complex subunit 2, mitochondrial OS=Neurospora crassa (strain ATCC 24698 / 74-OR23-1A / CBS 708.71 / DSM 1257 / FGSC 987) GN=qcr-2 PE=2 SV=2	scaffold554:21459-22946	1365	15.0024	0	0	74.8357	0	0
striiformis_Gene672	sp|C8VCP8|PEX12_EMENI Peroxisome assembly protein 12 OS=Emericella nidulans (strain FGSC A4 / ATCC 38163 / CBS 112.46 / NRRL 194 / M139) GN=PEX12 PE=3 SV=1	C9870:1076-2695	1179	1.04777	0	0	5.66937	0	0
striiformis_Gene6749	sp|P10978|POLX_TOBAC Retrovirus-related Pol polyprotein from transposon TNT 1-94 OS=Nicotiana tabacum PE=2 SV=1	scaffold922:3041-17303	12741	0.209916	0	0	15.8742	0	0
striiformis_Gene6761	-	C20116:13208-14886	1389	72.0605	0	0	523.85	0	0
striiformis_Gene6771	-	C20114:14401-15843	1206	22.4426	0	0	150.805	0	0
striiformis_Gene6777	-	C20128:6337-7356	828	7.62159	0	0	26.0791	0	0
striiformis_Gene6785	-	C20128:21468-21965	324	1641.84	0	0	438.809	0	0
striiformis_Gene682	-	C9914:2756-3362	396	5.74034	0	0	4.5355	0	0
striiformis_Gene6940	-	C20160:29509-31594	1920	43.7697	0	0	417.266	0	0
striiformis_Gene6947	-	C20208:4991-6981	1440	6.1096	0	0	38.5517	0	0
striiformis_Gene6991	-	C20226:27847-29586	1425	25.5504	0	0	183.688	0	0
striiformis_Gene7038	-	C20242:5527-6965	1125	14.7968	0	0	90.71	0	0
striiformis_Gene7069	sp|P10978|POLX_TOBAC Retrovirus-related Pol polyprotein from transposon TNT 1-94 OS=Nicotiana tabacum PE=2 SV=1	C20232:129-4146	4017	2.75199	0	0	62.3631	0	0
striiformis_Gene7073	sp|Q05654|RTF21_SCHPO Retrotransposable element Tf2 155 kDa protein type 1 OS=Schizosaccharomyces pombe (strain 972 / ATCC 24843) GN=Tf2-1 PE=4 SV=1	C20232:26238-32312	5649	1.99286	0	0	72.568	0	0
striiformis_Gene7099	sp|Q9UR07|RTF23_SCHPO Retrotransposable element Tf2 155 kDa protein type 3 OS=Schizosaccharomyces pombe (strain 972 / ATCC 24843) GN=Tf2-11 PE=4 SV=1	C20260:140-2519	2295	0.892846	0	0	12.4726	0	0
striiformis_Gene7101	-	C20260:11161-13036	1335	0.198556	0	0	1.13387	0	0
striiformis_Gene7102	-	C20260:13222-13783	474	0.946882	0	0	1.13387	0	0
striiformis_Gene7107	-	scaffold956:2492-4396	546	0.6828	0	0	1.13387	0	0
striiformis_Gene7182	sp|P38278|YBZ1_YEAST UPF0657 nucleolar protein YBR141C OS=Saccharomyces cerevisiae (strain ATCC 204508 / S288c) GN=YBR141C PE=1 SV=2	scaffold552:25420-26305	885	14.5154	0	0	51.0244	0	0
striiformis_Gene7225	-	C20256:24982-26984	1602	10.8903	0	0	85.0406	0	0
striiformis_Gene7226	-	C20256:28460-29255	795	16.5036	0	0	48.7566	0	0
striiformis_Gene724	sp|P10978|POLX_TOBAC Retrovirus-related Pol polyprotein from transposon TNT 1-94 OS=Nicotiana tabacum PE=2 SV=1	C10214:138-3406	3201	0.0775403	0	0	1.13387	0	0
striiformis_Gene7248	-	C20302:14921-15660	507	1.47789	0	0	2.26775	0	0
striiformis_Gene7296	sp|O60122|TRPD_SCHPO Anthranilate phosphoribosyltransferase OS=Schizosaccharomyces pombe (strain 972 / ATCC 24843) GN=trp4 PE=3 SV=1	scaffold367:155-1500	1290	3.20379	0	0	18.142	0	0
striiformis_Gene7297	sp|Q09724|RM11_SCHPO 54S ribosomal protein L11, mitochondrial OS=Schizosaccharomyces pombe (strain 972 / ATCC 24843) GN=mrpl11 PE=3 SV=1	scaffold367:1967-2951	984	11.1884	0	0	43.0872	0	0
striiformis_Gene7329	-	C20324:28039-29044	924	10.6835	0	0	40.8195	0	0
striiformis_Gene7331	sp|D2XNR2|FLOT6_MEDTR Flotillin-like protein 6 OS=Medicago truncatula GN=FLOT6 PE=2 SV=1	scaffold809:249-1499	1191	20.379	0	0	111.12	0	0
striiformis_Gene7335	sp|B5BP49|YP55_SCHPO Uncharacterized transporter C460.05 OS=Schizosaccharomyces pombe (strain 972 / ATCC 24843) GN=SPBC460.05 PE=3 SV=1	scaffold809:9646-11066	1305	6.0314	0	0	30.6146	0	0
striiformis_Gene7341	sp|Q9C270|PWP2_NEUCR Periodic tryptophan protein 2 homolog OS=Neurospora crassa (strain ATCC 24698 / 74-OR23-1A / CBS 708.71 / DSM 1257 / FGSC 987) GN=B18D24.40 PE=3 SV=1	scaffold809:21860-24577	2667	7.70168	0	0	94.1116	0	0
striiformis_Gene7431	-	C20370:2670-4132	1002	70.85	0	0	327.69	0	0
striiformis_Gene7578	-	C20402:25395-26178	687	0.414193	0	0	1.13387	0	0
striiformis_Gene7579	-	C20402:30111-33999	3282	2.09837	0	0	45.355	0	0
striiformis_Gene7622	sp|P50729|RECS_BACSU Probable ATP-dependent DNA helicase RecS OS=Bacillus subtilis (strain 168) GN=recS PE=3 SV=1	C20420:11512-13964	2232	0.0864535	0	0	1.13387	0	0
striiformis_Gene7628	-	scaffold106:111-1060	870	10.1687	0	0	30.6146	0	0
striiformis_Gene7631	sp|Q8LG53|UN932_ARATH UNC93-like protein 2 OS=Arabidopsis thaliana GN=At1g18010 PE=2 SV=2	scaffold106:4677-6231	1077	4.28091	0	0	18.142	0	0
striiformis_Gene7636	-	scaffold106:20165-21381	846	3.06119	0	0	11.3387	0	0
striiformis_Gene7649	-	scaffold410:6098-8580	2211	3.0138	0	0	35.1501	0	0
striiformis_Gene7688	sp|P32839|BCS1_YEAST Mitochondrial chaperone BCS1 OS=Saccharomyces cerevisiae (strain ATCC 204508 / S288c) GN=BCS1 PE=1 SV=2	scaffold310:16130-17594	1464	3.11015	0	0	20.4097	0	0
striiformis_Gene7758	sp|Q9P7G4|OMA1_SCHPO Mitochondrial metalloendopeptidase OMA1 OS=Schizosaccharomyces pombe (strain 972 / ATCC 24843) GN=oma1 PE=3 SV=1	scaffold41:28938-30070	1074	13.581	0	0	58.9615	0	0
striiformis_Gene7760	sp|Q9HEQ9|TCG1_SCHPO Single-stranded TG1-3 DNA-binding protein OS=Schizosaccharomyces pombe (strain 972 / ATCC 24843) GN=tcg1 PE=1 SV=3	scaffold41:34528-34969	384	187.608	0	0	106.584	0	0
striiformis_Gene7778	sp|Q9NZJ4|SACS_HUMAN Sacsin OS=Homo sapiens GN=SACS PE=1 SV=2	scaffold388:24495-34200	7773	0.0292738	0	0	1.13387	0	0
striiformis_Gene7782	-	C20454:8886-10434	1185	0.226119	0	0	1.13387	0	0
striiformis_Gene7790	-	C20452:8661-9577	675	147.816	0	0	329.957	0	0
striiformis_Gene7800	sp|O14368|HSP16_SCHPO Heat shock protein 16 OS=Schizosaccharomyces pombe (strain 972 / ATCC 24843) GN=hsp16 PE=2 SV=1	C20446:12238-13091	660	2273.02	0	0	5480.02	0	0
striiformis_Gene7832	-	C20460:1091-1589	498	13.3243	0	0	15.8742	0	0
striiformis_Gene7870	-	C20438:31402-33775	2373	5.08205	0	0	69.1663	0	0
striiformis_Gene8002	sp|P80317|TCPZ_MOUSE T-complex protein 1 subunit zeta OS=Mus musculus GN=Cct6a PE=1 SV=3	scaffold827:32671-34309	1638	5.37617	0	0	47.6227	0	0
striiformis_Gene8052	-	C20498:11590-14701	1599	11.5705	0	0	91.8438	0	0
striiformis_Gene8054	-	C20498:18391-20961	1176	3.94544	0	0	29.4807	0	0
striiformis_Gene8118	sp|O93937|PYR1_EMENI Protein pyrABCN OS=Emericella nidulans (strain FGSC A4 / ATCC 38163 / CBS 112.46 / NRRL 194 / M139) GN=pyrABCN PE=3 SV=2	scaffold753:12633-15009	2304	7.10313	0	0	77.1035	0	0
striiformis_Gene8124	sp|B9W4V8|APO1_COPRA Aromatic peroxygenase (Fragments) OS=Coprinellus radians GN=APO PE=1 SV=2	scaffold753:30476-31929	1398	6.57403	0	0	39.6856	0	0
striiformis_Gene8128	-	C20506:8880-9423	543	44.4141	0	0	72.568	0	0
striiformis_Gene8152	-	C20532:12119-14149	1821	7.63176	0	0	68.0325	0	0
striiformis_Gene8229	-	C20538:25704-26548	702	23.0617	0	0	57.8276	0	0
striiformis_Gene8235	-	C20554:15050-16382	1236	2.16549	0	0	14.7404	0	0
striiformis_Gene8241	-	C20554:33375-35222	1554	61.775	0	0	545.394	0	0
striiformis_Gene8244	-	scaffold144:13254-13665	327	65.5976	0	0	20.4097	0	0
striiformis_Gene8246	sp|Q55BD5|CSN7_DICDI COP9 signalosome complex subunit 7 OS=Dictyostelium discoideum GN=csn7 PE=1 SV=1	scaffold144:18106-21135	1155	0.877835	0	0	4.5355	0	0
striiformis_Gene8299	-	C20576:5734-6717	744	7.30927	0	0	24.9452	0	0
striiformis_Gene8389	-	C20608:21-2199	2178	0.0937382	0	0	1.13387	0	0
striiformis_Gene8401	-	C20616:23038-24118	1080	33.8827	0	0	210.901	0	0
striiformis_Gene8402	-	C20616:28744-32224	3480	0.532177	0	0	13.6065	0	0
striiformis_Gene8403	sp|Q9C0R2|RTF22_SCHPO Retrotransposable element Tf2 155 kDa protein type 2 OS=Schizosaccharomyces pombe (strain 972 / ATCC 24843) GN=Tf2-7 PE=4 SV=1	C20616:33794-36947	3039	3.57712	0	0	72.568	0	0
striiformis_Gene8461	-	C20636:21470-22218	603	11.9611	0	0	26.0791	0	0
striiformis_Gene8471	-	C20638:28292-28778	486	53.1618	0	0	73.7018	0	0
striiformis_Gene8511	sp|Q9C0Y8|YKM6_SCHPO UPF0613 protein PB24D3.06c OS=Schizosaccharomyces pombe (strain 972 / ATCC 24843) GN=SPAPB24D3.06c PE=3 SV=1	scaffold497:16314-17277	963	0.919914	0	0	3.40162	0	0
striiformis_Gene8516	sp|Q7S7Z6|PPIB_NEUCR Peptidyl-prolyl cis-trans isomerase B OS=Neurospora crassa (strain ATCC 24698 / 74-OR23-1A / CBS 708.71 / DSM 1257 / FGSC 987) GN=cpr-2 PE=3 SV=3	scaffold497:32519-34297	1173	0.225692	0	0	1.13387	0	0
striiformis_Gene8517	sp|Q9P6U9|DED1_NEUCR ATP-dependent RNA helicase ded-1 OS=Neurospora crassa (strain ATCC 24698 / 74-OR23-1A / CBS 708.71 / DSM 1257 / FGSC 987) GN=ded-1 PE=3 SV=1	scaffold497:35128-37174	1989	341.613	0	0	2763.25	0	0
striiformis_Gene8541	-	scaffold628:17258-20810	3552	4.20858	0	0	73.7018	0	0
striiformis_Gene8543	-	scaffold628:23147-25256	2109	6.44525	0	0	57.8276	0	0
striiformis_Gene8544	-	scaffold628:26991-27509	456	19.2437	0	0	20.4097	0	0
striiformis_Gene8546	sp|Q92125|ANXA7_XENLA Annexin A7 OS=Xenopus laevis GN=anxa7 PE=2 SV=1	scaffold628:29609-31910	1539	2.44211	0	0	17.0081	0	0
striiformis_Gene8548	sp|Q9MAG3|AB24G_ARATH ABC transporter G family member 24 OS=Arabidopsis thaliana GN=ABCG24 PE=1 SV=2	scaffold628:34052-38285	2865	0.558103	0	0	7.93712	0	0
striiformis_Gene8603	-	C20670:29671-30104	330	327.103	0	0	102.049	0	0
striiformis_Gene8688	sp|Q60HG7|CGL_MACFA Cystathionine gamma-lyase OS=Macaca fascicularis GN=CTH PE=2 SV=1	C20700:31805-33212	1407	0.18582	0	0	1.13387	0	0
striiformis_Gene8711	-	C20712:6776-10252	2964	2.40365	0	0	36.284	0	0
striiformis_Gene8724	-	scaffold983:17113-18492	1287	13.9568	0	0	90.71	0	0
striiformis_Gene8738	-	C20726:7145-9297	1800	10.1708	0	0	99.781	0	0
striiformis_Gene8787	-	C20706:32258-33365	1107	9.51247	0	0	45.355	0	0
striiformis_Gene8790	-	C20724:16923-19167	2052	2.21771	0	0	23.8114	0	0
striiformis_Gene880	-	C11132:975-1940	891	2.62016	0	0	9.071	0	0
striiformis_Gene881	sp|Q9P3U4|YKX2_SCHPO Uncharacterized RING finger protein C328.02 OS=Schizosaccharomyces pombe (strain 972 / ATCC 24843) GN=SPAC328.02 PE=3 SV=1	C11092:314-2092	1551	1.58881	0	0	12.4726	0	0
striiformis_Gene8851	sp|P10978|POLX_TOBAC Retrovirus-related Pol polyprotein from transposon TNT 1-94 OS=Nicotiana tabacum PE=2 SV=1	C20722:6755-11324	4335	0.792083	0	0	19.2759	0	0
striiformis_Gene8853	-	C20722:19594-19846	252	39279.3	0	0	2660.07	0	0
striiformis_Gene8920	sp|Q4PGT8|YD156_USTMA WD repeat-containing protein UM00675 OS=Ustilago maydis (strain 521 / FGSC 9021) GN=UM00675 PE=3 SV=1	C20756:28709-29390	681	2.20596	0	0	5.66937	0	0
striiformis_Gene8998	-	C20774:9976-11683	1707	0.141369	0	0	1.13387	0	0
striiformis_Gene9024	-	C20764:12787-13614	678	5.88841	0	0	15.8742	0	0
striiformis_Gene9034	sp|P53388|DIP5_YEAST Dicarboxylic amino acid permease OS=Saccharomyces cerevisiae (strain ATCC 204508 / S288c) GN=DIP5 PE=1 SV=1	C20764:38611-40605	1053	130.857	0	0	549.929	0	0
striiformis_Gene9135	-	C20814:11044-14916	3393	5.10688	0	0	109.986	0	0
striiformis_Gene9196	-	C20834:13695-15884	1404	23.9165	0	0	146.27	0	0
striiformis_Gene9217	-	C20844:23998-26072	1227	4.78499	0	0	29.4807	0	0
striiformis_Gene9224	-	scaffold622:14878-16195	1230	0.943415	0	0	5.66937	0	0
striiformis_Gene9263	-	scaffold804:40303-41698	918	5.06258	0	0	14.7404	0	0
striiformis_Gene9270	-	C20838:25919-26732	813	61.17	0	0	182.554	0	0
striiformis_Gene9316	-	C20870:25124-26519	1395	1.49416	0	0	11.3387	0	0
striiformis_Gene9330	-	scaffold955:5294-8332	2796	0.131792	0	0	2.26775	0	0
striiformis_Gene9331	-	scaffold955:8647-9679	1032	0.664719	0	0	3.40162	0	0
striiformis_Gene9373	-	C20880:24145-25418	972	25.5283	0	0	112.254	0	0
striiformis_Gene9382	sp|Q9SZL8|FRS5_ARATH Protein FAR1-RELATED SEQUENCE 5 OS=Arabidopsis thaliana GN=FRS5 PE=2 SV=1	C20898:14936-18181	2847	0.131822	0	0	2.26775	0	0
striiformis_Gene9412	-	scaffold906:22474-24618	1761	27.0481	0	0	257.39	0	0
striiformis_Gene942	-	C11394:985-3885	1641	2.92683	0	0	26.0791	0	0
striiformis_Gene9447	-	scaffold992:8677-9637	960	11.2186	0	0	51.0244	0	0
striiformis_Gene9448	-	scaffold992:11264-12146	882	39.648	0	0	154.207	0	0
striiformis_Gene9450	-	scaffold992:21845-23101	1185	7.27631	0	0	41.9534	0	0
striiformis_Gene9461	sp|Q9P7V8|MPCP_SCHPO Probable mitochondrial phosphate carrier protein OS=Schizosaccharomyces pombe (strain 972 / ATCC 24843) GN=SPBC1703.13c PE=3 SV=1	C20926:39265-41468	1506	16.6102	0	0	114.521	0	0
striiformis_Gene9476	-	scaffold647:23307-24779	945	8.5734	0	0	37.4179	0	0
striiformis_Gene9526	-	C20952:33968-37355	3387	2.07396	0	0	51.0244	0	0
striiformis_Gene9535	-	C20958:35439-36304	633	21.7377	0	0	46.4889	0	0
striiformis_Gene955	-	C11474:2878-3247	369	3.8876	0	0	2.26775	0	0
striiformis_Gene9561	-	scaffold896:11033-11900	687	26.2124	0	0	56.6937	0	0
striiformis_Gene9595	-	scaffold946:42432-43573	582	256.703	0	0	492.102	0	0
striiformis_Gene9597	-	C20988:9141-11720	1740	4.50611	0	0	38.5517	0	0
striiformis_Gene9611	-	C20992:35824-37108	1284	1.75774	0	0	11.3387	0	0
striiformis_Gene9626	sp|Q01369|GBLP_NEUCR Guanine nucleotide-binding protein subunit beta-like protein OS=Neurospora crassa (strain ATCC 24698 / 74-OR23-1A / CBS 708.71 / DSM 1257 / FGSC 987) GN=cpc-2 PE=3 SV=1	scaffold362:12637-14472	945	0.600067	0	0	2.26775	0	0
striiformis_Gene9708	-	scaffold764:5228-5944	645	34.6908	0	0	80.5051	0	0
striiformis_Gene9728	-	scaffold991:2644-4617	1533	3.28219	0	0	22.6775	0	0
striiformis_Gene9758	-	C21038:10008-11127	639	820.174	0	0	1606.7	0	0
striiformis_Gene9759	-	C21038:14278-15478	807	46.8486	0	0	150.805	0	0
striiformis_Gene9763	-	C21038:26571-27505	585	606.78	0	0	991.006	0	0
striiformis_Gene9806	-	C21058:16019-17475	1197	37.2203	0	0	208.633	0	0
striiformis_Gene9813	-	C21068:2590-3399	552	284.665	0	0	500.039	0	0
striiformis_Gene9818	-	C21068:17892-18669	777	158.567	0	0	556.732	0	0
striiformis_Gene9833	sp|Q9QUR6|PPCE_MOUSE Prolyl endopeptidase OS=Mus musculus GN=Prep PE=2 SV=1	C21082:22702-26528	2466	22.4967	0	0	305.012	0	0
striiformis_Gene9862	-	C21100:8253-10373	1659	102.907	0	0	892.359	0	0
striiformis_Gene9865	-	C21100:25422-27525	1674	103.61	0	0	884.422	0	0
striiformis_Gene9881	-	scaffold115:3994-6146	1275	43.1413	0	0	290.272	0	0
striiformis_Gene9895	-	C21092:14197-16146	1878	12.6955	0	0	129.262	0	0
striiformis_Gene9935	-	scaffold844:17824-20344	2520	2.05589	0	0	30.6146	0	0
striiformis_Gene9936	sp|Q05654|RTF21_SCHPO Retrotransposable element Tf2 155 kDa protein type 1 OS=Schizosaccharomyces pombe (strain 972 / ATCC 24843) GN=Tf2-1 PE=4 SV=1	scaffold844:20574-23883	3309	3.26718	0	0	66.8986	0	0
striiformis_Gene9937	-	scaffold844:24665-26393	1431	7.64048	0	0	45.355	0	0
striiformis_Gene9943	-	scaffold844:42450-45147	2397	6.38175	0	0	88.4422	0	0
striiformis_Gene9955	sp|Q05654|RTF21_SCHPO Retrotransposable element Tf2 155 kDa protein type 1 OS=Schizosaccharomyces pombe (strain 972 / ATCC 24843) GN=Tf2-1 PE=4 SV=1	C21128:38478-41364	2886	1.10976	0	0	19.2759	0	0
striiformis_Gene9977	sp|P10401|POLY_DROME Retrovirus-related Pol polyprotein from transposon gypsy OS=Drosophila melanogaster GN=pol PE=4 SV=1	C21114:40749-45243	4212	1.04756	0	0	27.213	0	0
