# Supplementary material for: Haustoria – arsenals during the interaction between wheat and Puccinia striiformis f. sp. tritici
Source: Mol Plant Pathol. 2019 Nov 27;21(1):83–94. doi: 10.1111/mpp.12882 (PMC6913192; doi:10.1111/mpp.12882)
Supplement: Supplementary file 13 — Table S7 List of secreted proteins from haustoria RNA‐Seq using SignalP v. 4.1. [file MPP-21-83-s013.xls]

## Sheet: Table S7 secreted proteins
Table S7. List of secreted proteins from haustoria RNA-seq using signalP-4.1. The default cutoff values for prediction was set at 0.4
Name	Source	Feature	Start	End	Score	Signa peptides
m.852	SignalP-4.1	SIGNAL	1	22	0.622	YES
m.2310	SignalP-4.1	SIGNAL	1	38	0.494	YES
m.649	SignalP-4.1	SIGNAL	1	21	0.498	YES
m.610	SignalP-4.1	SIGNAL	1	15	0.474	YES
m.401	SignalP-4.1	SIGNAL	1	26	0.454	YES
m.2348	SignalP-4.1	SIGNAL	1	29	0.48	YES
m.402	SignalP-4.1	SIGNAL	1	22	0.574	YES
m.1138	SignalP-4.1	SIGNAL	1	47	0.595	YES
m.3550	SignalP-4.1	SIGNAL	1	25	0.458	YES
m.3548	SignalP-4.1	SIGNAL	1	22	0.53	YES
m.3165	SignalP-4.1	SIGNAL	1	31	0.624	YES
m.714	SignalP-4.1	SIGNAL	1	32	0.554	YES
m.713	SignalP-4.1	SIGNAL	1	30	0.518	YES
m.484	SignalP-4.1	SIGNAL	1	18	0.499	YES
m.388	SignalP-4.1	SIGNAL	1	27	0.596	YES
m.387	SignalP-4.1	SIGNAL	1	26	0.5	YES
m.2278	SignalP-4.1	SIGNAL	1	31	0.651	YES
m.1631	SignalP-4.1	SIGNAL	1	22	0.576	YES
m.1630	SignalP-4.1	SIGNAL	1	20	0.482	YES
m.1629	SignalP-4.1	SIGNAL	1	19	0.468	YES
m.1975	SignalP-4.1	SIGNAL	1	24	0.576	YES
m.839	SignalP-4.1	SIGNAL	1	28	0.638	YES
m.1560	SignalP-4.1	SIGNAL	1	20	0.61	YES
m.2166	SignalP-4.1	SIGNAL	1	15	0.547	YES
m.2167	SignalP-4.1	SIGNAL	1	17	0.606	YES
m.1603	SignalP-4.1	SIGNAL	1	22	0.593	YES
m.1519	SignalP-4.1	SIGNAL	1	32	0.717	YES
m.2178	SignalP-4.1	SIGNAL	1	20	0.61	YES
m.2779	SignalP-4.1	SIGNAL	1	22	0.668	YES
m.152	SignalP-4.1	SIGNAL	1	25	0.603	YES
m.2706	SignalP-4.1	SIGNAL	1	20	0.527	YES
m.3607	SignalP-4.1	SIGNAL	1	18	0.48	YES
m.2131	SignalP-4.1	SIGNAL	1	20	0.549	YES
m.2132	SignalP-4.1	SIGNAL	1	22	0.473	YES
m.776	SignalP-4.1	SIGNAL	1	25	0.627	YES
m.192	SignalP-4.1	SIGNAL	1	29	0.608	YES
m.1075	SignalP-4.1	SIGNAL	1	19	0.612	YES
m.2888	SignalP-4.1	SIGNAL	1	28	0.571	YES
m.1074	SignalP-4.1	SIGNAL	1	19	0.574	YES
m.1073	SignalP-4.1	SIGNAL	1	26	0.594	YES
m.2887	SignalP-4.1	SIGNAL	1	20	0.481	YES
m.2258	SignalP-4.1	SIGNAL	1	26	0.509	YES
m.3612	SignalP-4.1	SIGNAL	1	24	0.573	YES
m.2289	SignalP-4.1	SIGNAL	1	23	0.571	YES
m.2288	SignalP-4.1	SIGNAL	1	21	0.622	YES
m.2353	SignalP-4.1	SIGNAL	1	23	0.57	YES
m.2146	SignalP-4.1	SIGNAL	1	28	0.582	YES
m.2396	SignalP-4.1	SIGNAL	1	25	0.551	YES
m.2394	SignalP-4.1	SIGNAL	1	19	0.504	YES
m.2395	SignalP-4.1	SIGNAL	1	22	0.514	YES
m.2733	SignalP-4.1	SIGNAL	1	25	0.701	YES
m.807	SignalP-4.1	SIGNAL	1	25	0.457	YES
m.808	SignalP-4.1	SIGNAL	1	39	0.487	YES
m.682	SignalP-4.1	SIGNAL	1	27	0.502	YES
m.2264	SignalP-4.1	SIGNAL	1	17	0.578	YES
m.2262	SignalP-4.1	SIGNAL	1	26	0.538	YES
m.662	SignalP-4.1	SIGNAL	1	32	0.614	YES
m.2890	SignalP-4.1	SIGNAL	1	25	0.682	YES
m.2891	SignalP-4.1	SIGNAL	1	16	0.568	YES
m.2616	SignalP-4.1	SIGNAL	1	24	0.681	YES
m.3728	SignalP-4.1	SIGNAL	1	25	0.507	YES
m.1231	SignalP-4.1	SIGNAL	1	23	0.634	YES
m.1853	SignalP-4.1	SIGNAL	1	25	0.653	YES
m.440	SignalP-4.1	SIGNAL	1	21	0.631	YES
m.2852	SignalP-4.1	SIGNAL	1	37	0.457	YES
m.2853	SignalP-4.1	SIGNAL	1	17	0.561	YES
m.2967	SignalP-4.1	SIGNAL	1	22	0.682	YES
m.2969	SignalP-4.1	SIGNAL	1	23	0.508	YES
m.1711	SignalP-4.1	SIGNAL	1	31	0.539	YES
m.1085	SignalP-4.1	SIGNAL	1	19	0.614	YES
m.1084	SignalP-4.1	SIGNAL	1	23	0.455	YES
m.2085	SignalP-4.1	SIGNAL	1	22	0.484	YES
m.2089	SignalP-4.1	SIGNAL	1	19	0.523	YES
m.1377	SignalP-4.1	SIGNAL	1	35	0.71	YES
m.693	SignalP-4.1	SIGNAL	1	20	0.595	YES
m.943	SignalP-4.1	SIGNAL	1	20	0.501	YES
m.200	SignalP-4.1	SIGNAL	1	19	0.456	YES
m.2438	SignalP-4.1	SIGNAL	1	32	0.484	YES
m.2440	SignalP-4.1	SIGNAL	1	33	0.559	YES
m.277	SignalP-4.1	SIGNAL	1	29	0.603	YES
m.2663	SignalP-4.1	SIGNAL	1	35	0.666	YES
m.2661	SignalP-4.1	SIGNAL	1	18	0.694	YES
m.2662	SignalP-4.1	SIGNAL	1	22	0.608	YES
m.1497	SignalP-4.1	SIGNAL	1	20	0.658	YES
m.474	SignalP-4.1	SIGNAL	1	23	0.56	YES
m.1462	SignalP-4.1	SIGNAL	1	20	0.673	YES
m.1970	SignalP-4.1	SIGNAL	1	24	0.467	YES
m.1499	SignalP-4.1	SIGNAL	1	25	0.68	YES
m.826	SignalP-4.1	SIGNAL	1	22	0.452	YES
m.396	SignalP-4.1	SIGNAL	1	29	0.656	YES
m.1654	SignalP-4.1	SIGNAL	1	20	0.495	YES
m.1656	SignalP-4.1	SIGNAL	1	24	0.619	YES
m.351	SignalP-4.1	SIGNAL	1	24	0.451	YES
m.1416	SignalP-4.1	SIGNAL	1	20	0.625	YES
m.3334	SignalP-4.1	SIGNAL	1	24	0.54	YES
m.3330	SignalP-4.1	SIGNAL	1	32	0.5	YES
m.3333	SignalP-4.1	SIGNAL	1	22	0.536	YES
m.319	SignalP-4.1	SIGNAL	1	20	0.526	YES
m.1435	SignalP-4.1	SIGNAL	1	22	0.564	YES
m.3608	SignalP-4.1	SIGNAL	1	24	0.634	YES
m.577	SignalP-4.1	SIGNAL	1	24	0.686	YES
m.1089	SignalP-4.1	SIGNAL	1	18	0.544	YES
m.1091	SignalP-4.1	SIGNAL	1	19	0.583	YES
m.1987	SignalP-4.1	SIGNAL	1	20	0.503	YES
m.168	SignalP-4.1	SIGNAL	1	22	0.6	YES
m.1218	SignalP-4.1	SIGNAL	1	24	0.568	YES
m.1122	SignalP-4.1	SIGNAL	1	19	0.453	YES
m.1123	SignalP-4.1	SIGNAL	1	20	0.469	YES
m.2222	SignalP-4.1	SIGNAL	1	43	0.469	YES
m.467	SignalP-4.1	SIGNAL	1	26	0.453	YES
m.2134	SignalP-4.1	SIGNAL	1	19	0.675	YES
m.55	SignalP-4.1	SIGNAL	1	26	0.513	YES
m.521	SignalP-4.1	SIGNAL	1	22	0.562	YES
m.2910	SignalP-4.1	SIGNAL	1	29	0.571	YES
m.2914	SignalP-4.1	SIGNAL	1	26	0.546	YES
m.2911	SignalP-4.1	SIGNAL	1	25	0.486	YES
m.3297	SignalP-4.1	SIGNAL	1	20	0.625	YES
m.1733	SignalP-4.1	SIGNAL	1	37	0.493	YES
m.967	SignalP-4.1	SIGNAL	1	18	0.461	YES
m.1355	SignalP-4.1	SIGNAL	1	25	0.569	YES
m.866	SignalP-4.1	SIGNAL	1	30	0.475	YES
m.3399	SignalP-4.1	SIGNAL	1	22	0.579	YES
m.3400	SignalP-4.1	SIGNAL	1	20	0.612	YES
m.2152	SignalP-4.1	SIGNAL	1	25	0.703	YES
m.2260	SignalP-4.1	SIGNAL	1	17	0.613	YES
m.3245	SignalP-4.1	SIGNAL	1	25	0.469	YES
m.3246	SignalP-4.1	SIGNAL	1	31	0.534	YES
m.2807	SignalP-4.1	SIGNAL	1	16	0.523	YES
m.2805	SignalP-4.1	SIGNAL	1	18	0.594	YES
m.664	SignalP-4.1	SIGNAL	1	18	0.556	YES
m.643	SignalP-4.1	SIGNAL	1	18	0.556	YES
m.293	SignalP-4.1	SIGNAL	1	24	0.456	YES
m.554	SignalP-4.1	SIGNAL	1	18	0.474	YES
m.3783	SignalP-4.1	SIGNAL	1	25	0.535	YES
m.3787	SignalP-4.1	SIGNAL	1	22	0.494	YES
m.3125	SignalP-4.1	SIGNAL	1	22	0.628	YES
m.3123	SignalP-4.1	SIGNAL	1	17	0.597	YES
m.3126	SignalP-4.1	SIGNAL	1	40	0.603	YES
m.366	SignalP-4.1	SIGNAL	1	17	0.528	YES
m.2605	SignalP-4.1	SIGNAL	1	18	0.548	YES
m.2423	SignalP-4.1	SIGNAL	1	30	0.697	YES
m.98	SignalP-4.1	SIGNAL	1	21	0.513	YES
m.2970	SignalP-4.1	SIGNAL	1	22	0.546	YES
m.944	SignalP-4.1	SIGNAL	1	20	0.501	YES
m.1797	SignalP-4.1	SIGNAL	1	31	0.514	YES
m.179	SignalP-4.1	SIGNAL	1	26	0.649	YES
m.742	SignalP-4.1	SIGNAL	1	25	0.593	YES
m.2205	SignalP-4.1	SIGNAL	1	21	0.461	YES
m.2854	SignalP-4.1	SIGNAL	1	23	0.643	YES
m.3304	SignalP-4.1	SIGNAL	1	23	0.586	YES
m.3302	SignalP-4.1	SIGNAL	1	30	0.453	YES
m.3230	SignalP-4.1	SIGNAL	1	19	0.654	YES
m.3704	SignalP-4.1	SIGNAL	1	19	0.654	YES
m.3433	SignalP-4.1	SIGNAL	1	28	0.467	YES
m.1718	SignalP-4.1	SIGNAL	1	28	0.467	YES
m.2379	SignalP-4.1	SIGNAL	1	28	0.467	YES
m.2251	SignalP-4.1	SIGNAL	1	20	0.579	YES
m.2917	SignalP-4.1	SIGNAL	1	24	0.598	YES
m.2916	SignalP-4.1	SIGNAL	1	22	0.518	YES
m.3817	SignalP-4.1	SIGNAL	1	20	0.457	YES
m.1791	SignalP-4.1	SIGNAL	1	20	0.457	YES
m.3816	SignalP-4.1	SIGNAL	1	18	0.604	YES
m.891	SignalP-4.1	SIGNAL	1	20	0.48	YES
m.3733	SignalP-4.1	SIGNAL	1	23	0.555	YES
m.3735	SignalP-4.1	SIGNAL	1	19	0.534	YES
m.3732	SignalP-4.1	SIGNAL	1	22	0.703	YES
m.1774	SignalP-4.1	SIGNAL	1	27	0.491	YES
m.3760	SignalP-4.1	SIGNAL	1	16	0.541	YES
m.3117	SignalP-4.1	SIGNAL	1	19	0.552	YES
m.398	SignalP-4.1	SIGNAL	1	30	0.564	YES
m.399	SignalP-4.1	SIGNAL	1	18	0.46	YES
m.2425	SignalP-4.1	SIGNAL	1	30	0.697	YES
m.1456	SignalP-4.1	SIGNAL	1	26	0.45	YES
m.1453	SignalP-4.1	SIGNAL	1	24	0.463	YES
m.1395	SignalP-4.1	SIGNAL	1	29	0.682	YES
m.419	SignalP-4.1	SIGNAL	1	18	0.607	YES
m.1700	SignalP-4.1	SIGNAL	1	24	0.693	YES
m.489	SignalP-4.1	SIGNAL	1	25	0.541	YES
m.601	SignalP-4.1	SIGNAL	1	20	0.583	YES
m.73	SignalP-4.1	SIGNAL	1	20	0.691	YES
m.2979	SignalP-4.1	SIGNAL	1	24	0.496	YES
m.1432	SignalP-4.1	SIGNAL	1	22	0.503	YES
m.1431	SignalP-4.1	SIGNAL	1	22	0.618	YES
m.1892	SignalP-4.1	SIGNAL	1	22	0.636	YES
m.1871	SignalP-4.1	SIGNAL	1	20	0.653	YES
m.2189	SignalP-4.1	SIGNAL	1	23	0.618	YES
m.1056	SignalP-4.1	SIGNAL	1	28	0.605	YES
m.3702	SignalP-4.1	SIGNAL	1	20	0.613	YES
m.2941	SignalP-4.1	SIGNAL	1	25	0.516	YES
m.1397	SignalP-4.1	SIGNAL	1	29	0.682	YES
m.216	SignalP-4.1	SIGNAL	1	29	0.454	YES
m.2185	SignalP-4.1	SIGNAL	1	31	0.494	YES
m.2182	SignalP-4.1	SIGNAL	1	22	0.582	YES
m.2482	SignalP-4.1	SIGNAL	1	22	0.481	YES
m.2483	SignalP-4.1	SIGNAL	1	31	0.589	YES
m.542	SignalP-4.1	SIGNAL	1	23	0.63	YES
m.2117	SignalP-4.1	SIGNAL	1	24	0.453	YES
m.604	SignalP-4.1	SIGNAL	1	26	0.558	YES
m.374	SignalP-4.1	SIGNAL	1	20	0.498	YES
m.35	SignalP-4.1	SIGNAL	1	25	0.463	YES
m.1836	SignalP-4.1	SIGNAL	1	19	0.512	YES
m.1254	SignalP-4.1	SIGNAL	1	22	0.742	YES
m.3536	SignalP-4.1	SIGNAL	1	26	0.581	YES
m.3537	SignalP-4.1	SIGNAL	1	21	0.466	YES
m.3538	SignalP-4.1	SIGNAL	1	28	0.531	YES
m.2769	SignalP-4.1	SIGNAL	1	24	0.606	YES
m.2767	SignalP-4.1	SIGNAL	1	20	0.655	YES
m.2462	SignalP-4.1	SIGNAL	1	22	0.451	YES
m.2346	SignalP-4.1	SIGNAL	1	18	0.564	YES
m.3723	SignalP-4.1	SIGNAL	1	34	0.648	YES
m.1823	SignalP-4.1	SIGNAL	1	25	0.488	YES
m.1472	SignalP-4.1	SIGNAL	1	22	0.564	YES
m.1799	SignalP-4.1	SIGNAL	1	18	0.585	YES
m.3455	SignalP-4.1	SIGNAL	1	25	0.512	YES
m.2035	SignalP-4.1	SIGNAL	1	39	0.517	YES
m.2380	SignalP-4.1	SIGNAL	1	25	0.639	YES
m.346	SignalP-4.1	SIGNAL	1	19	0.489	YES
m.1418	SignalP-4.1	SIGNAL	1	24	0.606	YES
m.284	SignalP-4.1	SIGNAL	1	22	0.487	YES
m.687	SignalP-4.1	SIGNAL	1	19	0.74	YES
m.2546	SignalP-4.1	SIGNAL	1	19	0.521	YES
m.2280	SignalP-4.1	SIGNAL	1	21	0.471	YES
m.727	SignalP-4.1	SIGNAL	1	28	0.526	YES
m.88	SignalP-4.1	SIGNAL	1	29	0.502	YES
m.2376	SignalP-4.1	SIGNAL	1	18	0.567	YES
m.89	SignalP-4.1	SIGNAL	1	18	0.567	YES
m.3250	SignalP-4.1	SIGNAL	1	18	0.567	YES
m.1126	SignalP-4.1	SIGNAL	1	18	0.567	YES
m.132	SignalP-4.1	SIGNAL	1	29	0.617	YES
m.2825	SignalP-4.1	SIGNAL	1	23	0.553	YES
m.2824	SignalP-4.1	SIGNAL	1	23	0.608	YES
m.3002	SignalP-4.1	SIGNAL	1	30	0.637	YES
m.3001	SignalP-4.1	SIGNAL	1	20	0.719	YES
m.141	SignalP-4.1	SIGNAL	1	19	0.535	YES
m.1775	SignalP-4.1	SIGNAL	1	22	0.473	YES
m.1556	SignalP-4.1	SIGNAL	1	19	0.585	YES
m.781	SignalP-4.1	SIGNAL	1	27	0.533	YES
m.522	SignalP-4.1	SIGNAL	1	23	0.608	YES
m.3790	SignalP-4.1	SIGNAL	1	18	0.49	YES
m.508	SignalP-4.1	SIGNAL	1	17	0.68	YES
m.1162	SignalP-4.1	SIGNAL	1	26	0.586	YES
m.507	SignalP-4.1	SIGNAL	1	20	0.643	YES
m.3789	SignalP-4.1	SIGNAL	1	20	0.643	YES
m.170	SignalP-4.1	SIGNAL	1	24	0.54	YES
m.327	SignalP-4.1	SIGNAL	1	26	0.465	YES
m.313	SignalP-4.1	SIGNAL	1	16	0.647	YES
m.409	SignalP-4.1	SIGNAL	1	33	0.572	YES
m.1413	SignalP-4.1	SIGNAL	1	21	0.537	YES
m.92	SignalP-4.1	SIGNAL	1	34	0.469	YES
m.1100	SignalP-4.1	SIGNAL	1	28	0.47	YES
m.1098	SignalP-4.1	SIGNAL	1	20	0.69	YES
m.794	SignalP-4.1	SIGNAL	1	22	0.503	YES
m.368	SignalP-4.1	SIGNAL	1	26	0.498	YES
m.1759	SignalP-4.1	SIGNAL	1	32	0.475	YES
m.2449	SignalP-4.1	SIGNAL	1	28	0.644	YES
m.3634	SignalP-4.1	SIGNAL	1	23	0.6	YES
m.62	SignalP-4.1	SIGNAL	1	28	0.546	YES
m.773	SignalP-4.1	SIGNAL	1	16	0.581	YES
m.330	SignalP-4.1	SIGNAL	1	22	0.551	YES
m.797	SignalP-4.1	SIGNAL	1	30	0.5	YES
m.2374	SignalP-4.1	SIGNAL	1	19	0.699	YES
m.2599	SignalP-4.1	SIGNAL	1	22	0.658	YES
m.2598	SignalP-4.1	SIGNAL	1	22	0.503	YES
m.481	SignalP-4.1	SIGNAL	1	21	0.56	YES
m.1006	SignalP-4.1	SIGNAL	1	29	0.551	YES
m.3557	SignalP-4.1	SIGNAL	1	33	0.744	YES
m.595	SignalP-4.1	SIGNAL	1	24	0.569	YES
m.3810	SignalP-4.1	SIGNAL	1	19	0.532	YES
m.3809	SignalP-4.1	SIGNAL	1	22	0.655	YES
m.3811	SignalP-4.1	SIGNAL	1	20	0.474	YES
m.2955	SignalP-4.1	SIGNAL	1	49	0.568	YES
m.2953	SignalP-4.1	SIGNAL	1	33	0.5	YES
m.3109	SignalP-4.1	SIGNAL	1	22	0.553	YES
m.3106	SignalP-4.1	SIGNAL	1	30	0.485	YES
m.3107	SignalP-4.1	SIGNAL	1	24	0.551	YES
m.2496	SignalP-4.1	SIGNAL	1	28	0.619	YES
m.2497	SignalP-4.1	SIGNAL	1	19	0.578	YES
m.1182	SignalP-4.1	SIGNAL	1	25	0.571	YES
m.632	SignalP-4.1	SIGNAL	1	27	0.612	YES
m.3517	SignalP-4.1	SIGNAL	1	20	0.605	YES
m.3514	SignalP-4.1	SIGNAL	1	20	0.629	YES
m.913	SignalP-4.1	SIGNAL	1	20	0.629	YES
m.892	SignalP-4.1	SIGNAL	1	31	0.573	YES
m.893	SignalP-4.1	SIGNAL	1	23	0.578	YES
m.1994	SignalP-4.1	SIGNAL	1	22	0.624	YES
m.1429	SignalP-4.1	SIGNAL	1	24	0.738	YES
m.995	SignalP-4.1	SIGNAL	1	15	0.484	YES
m.140	SignalP-4.1	SIGNAL	1	17	0.639	YES
m.1261	SignalP-4.1	SIGNAL	1	43	0.451	YES
m.735	SignalP-4.1	SIGNAL	1	17	0.518	YES
m.2325	SignalP-4.1	SIGNAL	1	20	0.559	YES
m.2442	SignalP-4.1	SIGNAL	1	22	0.579	YES
m.2032	SignalP-4.1	SIGNAL	1	46	0.588	YES
m.1626	SignalP-4.1	SIGNAL	1	22	0.571	YES
m.2075	SignalP-4.1	SIGNAL	1	22	0.526	YES
m.2430	SignalP-4.1	SIGNAL	1	21	0.509	YES
m.3710	SignalP-4.1	SIGNAL	1	23	0.547	YES
m.3712	SignalP-4.1	SIGNAL	1	28	0.571	YES
m.2198	SignalP-4.1	SIGNAL	1	19	0.504	YES
m.3709	SignalP-4.1	SIGNAL	1	20	0.481	YES
m.2199	SignalP-4.1	SIGNAL	1	21	0.552	YES
m.2636	SignalP-4.1	SIGNAL	1	20	0.522	YES
m.2634	SignalP-4.1	SIGNAL	1	20	0.501	YES
m.2635	SignalP-4.1	SIGNAL	1	19	0.472	YES
m.207	SignalP-4.1	SIGNAL	1	18	0.514	YES
m.1510	SignalP-4.1	SIGNAL	1	16	0.512	YES
m.1509	SignalP-4.1	SIGNAL	1	20	0.59	YES
m.1511	SignalP-4.1	SIGNAL	1	17	0.523	YES
m.306	SignalP-4.1	SIGNAL	1	28	0.728	YES
m.413	SignalP-4.1	SIGNAL	1	26	0.636	YES
m.86	SignalP-4.1	SIGNAL	1	18	0.464	YES
m.737	SignalP-4.1	SIGNAL	1	22	0.642	YES
m.3530	SignalP-4.1	SIGNAL	1	28	0.563	YES
m.3529	SignalP-4.1	SIGNAL	1	26	0.578	YES
m.545	SignalP-4.1	SIGNAL	1	19	0.539	YES
m.1523	SignalP-4.1	SIGNAL	1	17	0.675	YES
m.2414	SignalP-4.1	SIGNAL	1	20	0.631	YES
m.2411	SignalP-4.1	SIGNAL	1	28	0.517	YES
m.2113	SignalP-4.1	SIGNAL	1	25	0.558	YES
m.2115	SignalP-4.1	SIGNAL	1	21	0.619	YES
m.720	SignalP-4.1	SIGNAL	1	19	0.497	YES
m.3319	SignalP-4.1	SIGNAL	1	28	0.472	YES
m.534	SignalP-4.1	SIGNAL	1	23	0.653	YES
m.3234	SignalP-4.1	SIGNAL	1	18	0.569	YES
m.789	SignalP-4.1	SIGNAL	1	18	0.569	YES
m.2405	SignalP-4.1	SIGNAL	1	28	0.542	YES
m.1145	SignalP-4.1	SIGNAL	1	21	0.718	YES
m.2571	SignalP-4.1	SIGNAL	1	26	0.536	YES
m.3437	SignalP-4.1	SIGNAL	1	18	0.61	YES
m.1723	SignalP-4.1	SIGNAL	1	21	0.594	YES
m.1720	SignalP-4.1	SIGNAL	1	20	0.66	YES
m.1198	SignalP-4.1	SIGNAL	1	17	0.53	YES
m.1196	SignalP-4.1	SIGNAL	1	18	0.453	YES
m.1926	SignalP-4.1	SIGNAL	1	19	0.538	YES
m.430	SignalP-4.1	SIGNAL	1	25	0.511	YES
m.3135	SignalP-4.1	SIGNAL	1	21	0.575	YES
m.3132	SignalP-4.1	SIGNAL	1	21	0.694	YES
m.3190	SignalP-4.1	SIGNAL	1	22	0.462	YES
m.2223	SignalP-4.1	SIGNAL	1	21	0.575	YES
m.404	SignalP-4.1	SIGNAL	1	20	0.517	YES
m.863	SignalP-4.1	SIGNAL	1	26	0.729	YES
m.1713	SignalP-4.1	SIGNAL	1	21	0.464	YES
m.3099	SignalP-4.1	SIGNAL	1	22	0.683	YES
m.2541	SignalP-4.1	SIGNAL	1	24	0.518	YES
m.821	SignalP-4.1	SIGNAL	1	18	0.486	YES
m.820	SignalP-4.1	SIGNAL	1	19	0.479	YES
m.2643	SignalP-4.1	SIGNAL	1	19	0.552	YES
m.3286	SignalP-4.1	SIGNAL	1	29	0.587	YES
m.198	SignalP-4.1	SIGNAL	1	19	0.57	YES
m.199	SignalP-4.1	SIGNAL	1	17	0.581	YES
m.1047	SignalP-4.1	SIGNAL	1	33	0.613	YES
m.3053	SignalP-4.1	SIGNAL	1	20	0.493	YES
m.1623	SignalP-4.1	SIGNAL	1	21	0.606	YES
m.3052	SignalP-4.1	SIGNAL	1	24	0.518	YES
m.295	SignalP-4.1	SIGNAL	1	22	0.631	YES
m.1660	SignalP-4.1	SIGNAL	1	21	0.626	YES
m.1955	SignalP-4.1	SIGNAL	1	37	0.504	YES
m.689	SignalP-4.1	SIGNAL	1	18	0.702	YES
m.2790	SignalP-4.1	SIGNAL	1	19	0.54	YES
m.667	SignalP-4.1	SIGNAL	1	20	0.66	YES
m.3388	SignalP-4.1	SIGNAL	1	19	0.462	YES
m.3363	SignalP-4.1	SIGNAL	1	18	0.469	YES
m.591	SignalP-4.1	SIGNAL	1	18	0.464	YES
m.2339	SignalP-4.1	SIGNAL	1	24	0.535	YES
m.3157	SignalP-4.1	SIGNAL	1	26	0.498	YES
m.3218	SignalP-4.1	SIGNAL	1	20	0.702	YES
m.3018	SignalP-4.1	SIGNAL	1	25	0.637	YES
m.2511	SignalP-4.1	SIGNAL	1	21	0.612	YES
m.3666	SignalP-4.1	SIGNAL	1	23	0.6	YES
m.1022	SignalP-4.1	SIGNAL	1	18	0.586	YES
m.834	SignalP-4.1	SIGNAL	1	21	0.651	YES
m.2510	SignalP-4.1	SIGNAL	1	21	0.612	YES
m.2874	SignalP-4.1	SIGNAL	1	24	0.492	YES
m.2218	SignalP-4.1	SIGNAL	1	19	0.556	YES
m.1442	SignalP-4.1	SIGNAL	1	15	0.553	YES
m.2315	SignalP-4.1	SIGNAL	1	25	0.564	YES
m.823	SignalP-4.1	SIGNAL	1	25	0.532	YES
m.724	SignalP-4.1	SIGNAL	1	22	0.573	YES
m.2039	SignalP-4.1	SIGNAL	1	31	0.511	YES
m.2945	SignalP-4.1	SIGNAL	1	18	0.64	YES
m.1596	SignalP-4.1	SIGNAL	1	23	0.531	YES
m.1618	SignalP-4.1	SIGNAL	1	24	0.584	YES
m.1619	SignalP-4.1	SIGNAL	1	23	0.531	YES
m.941	SignalP-4.1	SIGNAL	1	22	0.708	YES
m.2838	SignalP-4.1	SIGNAL	1	36	0.526	YES
m.2753	SignalP-4.1	SIGNAL	1	24	0.533	YES
m.2952	SignalP-4.1	SIGNAL	1	18	0.462	YES
m.2950	SignalP-4.1	SIGNAL	1	24	0.509	YES
m.1717	SignalP-4.1	SIGNAL	1	18	0.462	YES
m.2764	SignalP-4.1	SIGNAL	1	18	0.451	YES
m.3421	SignalP-4.1	SIGNAL	1	21	0.493	YES
m.3423	SignalP-4.1	SIGNAL	1	27	0.683	YES
m.3419	SignalP-4.1	SIGNAL	1	25	0.468	YES
m.3420	SignalP-4.1	SIGNAL	1	29	0.681	YES
m.1179	SignalP-4.1	SIGNAL	1	26	0.638	YES
m.1216	SignalP-4.1	SIGNAL	1	22	0.742	YES
m.441	SignalP-4.1	SIGNAL	1	22	0.53	YES
m.1450	SignalP-4.1	SIGNAL	1	25	0.598	YES
m.1932	SignalP-4.1	SIGNAL	1	21	0.623	YES
m.999	SignalP-4.1	SIGNAL	1	20	0.575	YES
m.1747	SignalP-4.1	SIGNAL	1	21	0.475	YES
m.361	SignalP-4.1	SIGNAL	1	26	0.652	YES
m.392	SignalP-4.1	SIGNAL	1	26	0.652	YES
m.1345	SignalP-4.1	SIGNAL	1	19	0.517	YES
m.1403	SignalP-4.1	SIGNAL	1	16	0.51	YES
m.1846	SignalP-4.1	SIGNAL	1	17	0.589	YES
m.1762	SignalP-4.1	SIGNAL	1	27	0.657	YES
m.2849	SignalP-4.1	SIGNAL	1	25	0.469	YES
m.3204	SignalP-4.1	SIGNAL	1	23	0.552	YES
m.3206	SignalP-4.1	SIGNAL	1	37	0.453	YES
m.54	SignalP-4.1	SIGNAL	1	18	0.52	YES
m.2355	SignalP-4.1	SIGNAL	1	22	0.561	YES
m.3687	SignalP-4.1	SIGNAL	1	34	0.708	YES
m.3686	SignalP-4.1	SIGNAL	1	24	0.574	YES
m.1129	SignalP-4.1	SIGNAL	1	16	0.494	YES
m.2766	SignalP-4.1	SIGNAL	1	26	0.524	YES
m.2893	SignalP-4.1	SIGNAL	1	24	0.503	YES
m.3256	SignalP-4.1	SIGNAL	1	22	0.451	YES
m.3258	SignalP-4.1	SIGNAL	1	21	0.457	YES
m.3257	SignalP-4.1	SIGNAL	1	20	0.612	YES
m.3392	SignalP-4.1	SIGNAL	1	22	0.585	YES
m.2708	SignalP-4.1	SIGNAL	1	32	0.476	YES
m.1650	SignalP-4.1	SIGNAL	1	20	0.592	YES
m.3620	SignalP-4.1	SIGNAL	1	19	0.55	YES
m.3621	SignalP-4.1	SIGNAL	1	43	0.54	YES
m.1243	SignalP-4.1	SIGNAL	1	23	0.546	YES
m.3376	SignalP-4.1	SIGNAL	1	31	0.52	YES
m.3375	SignalP-4.1	SIGNAL	1	26	0.651	YES
m.2595	SignalP-4.1	SIGNAL	1	19	0.572	YES
m.3372	SignalP-4.1	SIGNAL	1	33	0.649	YES
m.2664	SignalP-4.1	SIGNAL	1	16	0.659	YES
m.970	SignalP-4.1	SIGNAL	1	22	0.586	YES
m.3096	SignalP-4.1	SIGNAL	1	20	0.59	YES
m.3095	SignalP-4.1	SIGNAL	1	22	0.579	YES
m.1466	SignalP-4.1	SIGNAL	1	19	0.509	YES
m.3383	SignalP-4.1	SIGNAL	1	31	0.52	YES
m.3379	SignalP-4.1	SIGNAL	1	33	0.62	YES
m.3382	SignalP-4.1	SIGNAL	1	26	0.651	YES
m.3461	SignalP-4.1	SIGNAL	1	17	0.487	YES
m.3022	SignalP-4.1	SIGNAL	1	17	0.487	YES
m.3462	SignalP-4.1	SIGNAL	1	23	0.565	YES
m.3459	SignalP-4.1	SIGNAL	1	28	0.623	YES
m.3020	SignalP-4.1	SIGNAL	1	28	0.623	YES
m.3026	SignalP-4.1	SIGNAL	1	19	0.584	YES
m.3023	SignalP-4.1	SIGNAL	1	23	0.565	YES
m.3465	SignalP-4.1	SIGNAL	1	19	0.584	YES
m.1042	SignalP-4.1	SIGNAL	1	26	0.559	YES
m.1767	SignalP-4.1	SIGNAL	1	21	0.514	YES
m.3627	SignalP-4.1	SIGNAL	1	32	0.626	YES
m.3626	SignalP-4.1	SIGNAL	1	19	0.607	YES
m.3565	SignalP-4.1	SIGNAL	1	20	0.594	YES
m.2208	SignalP-4.1	SIGNAL	1	18	0.478	YES
m.3562	SignalP-4.1	SIGNAL	1	30	0.571	YES
m.740	SignalP-4.1	SIGNAL	1	20	0.618	YES
m.1784	SignalP-4.1	SIGNAL	1	20	0.585	YES
m.2400	SignalP-4.1	SIGNAL	1	19	0.587	YES
m.1782	SignalP-4.1	SIGNAL	1	18	0.579	YES
m.2399	SignalP-4.1	SIGNAL	1	23	0.502	YES
m.3322	SignalP-4.1	SIGNAL	1	22	0.539	YES
m.2366	SignalP-4.1	SIGNAL	1	22	0.65	YES
m.3804	SignalP-4.1	SIGNAL	1	35	0.512	YES
m.3147	SignalP-4.1	SIGNAL	1	17	0.502	YES
m.1078	SignalP-4.1	SIGNAL	1	22	0.496	YES
m.3590	SignalP-4.1	SIGNAL	1	22	0.496	YES
m.1285	SignalP-4.1	SIGNAL	1	20	0.689	YES
m.890	SignalP-4.1	SIGNAL	1	21	0.528	YES
m.889	SignalP-4.1	SIGNAL	1	19	0.714	YES
m.3470	SignalP-4.1	SIGNAL	1	23	0.565	YES
m.3473	SignalP-4.1	SIGNAL	1	19	0.584	YES
m.2092	SignalP-4.1	SIGNAL	1	18	0.476	YES
m.3467	SignalP-4.1	SIGNAL	1	28	0.623	YES
m.1864	SignalP-4.1	SIGNAL	1	37	0.496	YES
m.760	SignalP-4.1	SIGNAL	1	28	0.623	YES
m.3469	SignalP-4.1	SIGNAL	1	17	0.487	YES
m.2091	SignalP-4.1	SIGNAL	1	21	0.656	YES
m.2932	SignalP-4.1	SIGNAL	1	23	0.494	YES
m.3361	SignalP-4.1	SIGNAL	1	21	0.462	YES
m.2213	SignalP-4.1	SIGNAL	1	18	0.541	YES
m.1770	SignalP-4.1	SIGNAL	1	20	0.632	YES
m.1463	SignalP-4.1	SIGNAL	1	24	0.534	YES
m.2270	SignalP-4.1	SIGNAL	1	21	0.497	YES
m.2272	SignalP-4.1	SIGNAL	1	28	0.593	YES
m.570	SignalP-4.1	SIGNAL	1	21	0.679	YES
m.917	SignalP-4.1	SIGNAL	1	22	0.457	YES
m.3307	SignalP-4.1	SIGNAL	1	22	0.573	YES
m.162	SignalP-4.1	SIGNAL	1	20	0.523	YES
m.2209	SignalP-4.1	SIGNAL	1	24	0.51	YES
m.1814	SignalP-4.1	SIGNAL	1	27	0.573	YES
m.3014	SignalP-4.1	SIGNAL	1	34	0.595	YES
m.1817	SignalP-4.1	SIGNAL	1	18	0.672	YES
m.3015	SignalP-4.1	SIGNAL	1	18	0.483	YES
m.658	SignalP-4.1	SIGNAL	1	22	0.461	YES
m.538	SignalP-4.1	SIGNAL	1	15	0.475	YES
m.1312	SignalP-4.1	SIGNAL	1	22	0.581	YES
m.1966	SignalP-4.1	SIGNAL	1	20	0.61	YES
m.1412	SignalP-4.1	SIGNAL	1	21	0.668	YES
m.922	SignalP-4.1	SIGNAL	1	20	0.62	YES
m.1751	SignalP-4.1	SIGNAL	1	22	0.46	YES
m.2645	SignalP-4.1	SIGNAL	1	22	0.483	YES
m.2295	SignalP-4.1	SIGNAL	1	24	0.494	YES
m.1894	SignalP-4.1	SIGNAL	1	28	0.536	YES
m.2129	SignalP-4.1	SIGNAL	1	34	0.478	YES
m.2773	SignalP-4.1	SIGNAL	1	28	0.629	YES
m.2770	SignalP-4.1	SIGNAL	1	28	0.629	YES
m.3793	SignalP-4.1	SIGNAL	1	18	0.522	YES
m.2818	SignalP-4.1	SIGNAL	1	21	0.636	YES
m.1566	SignalP-4.1	SIGNAL	1	30	0.645	YES
m.1949	SignalP-4.1	SIGNAL	1	20	0.52	YES
m.2045	SignalP-4.1	SIGNAL	1	22	0.523	YES
m.29	SignalP-4.1	SIGNAL	1	20	0.617	YES
m.1255	SignalP-4.1	SIGNAL	1	22	0.479	YES
m.947	SignalP-4.1	SIGNAL	1	26	0.644	YES
m.1588	SignalP-4.1	SIGNAL	1	20	0.548	YES
m.1587	SignalP-4.1	SIGNAL	1	31	0.643	YES
m.3684	SignalP-4.1	SIGNAL	1	23	0.691	YES
m.3683	SignalP-4.1	SIGNAL	1	21	0.471	YES
m.1194	SignalP-4.1	SIGNAL	1	24	0.621	YES
m.2927	SignalP-4.1	SIGNAL	1	22	0.45	YES
m.3743	SignalP-4.1	SIGNAL	1	35	0.47	YES
m.3739	SignalP-4.1	SIGNAL	1	16	0.482	YES
m.109	SignalP-4.1	SIGNAL	1	26	0.715	YES
m.2391	SignalP-4.1	SIGNAL	1	26	0.715	YES
m.291	SignalP-4.1	SIGNAL	1	14	0.486	YES
m.1731	SignalP-4.1	SIGNAL	1	23	0.609	YES
m.1730	SignalP-4.1	SIGNAL	1	29	0.467	YES
m.1338	SignalP-4.1	SIGNAL	1	24	0.621	YES
m.251	SignalP-4.1	SIGNAL	1	34	0.497	YES
m.3138	SignalP-4.1	SIGNAL	1	27	0.555	YES
m.3137	SignalP-4.1	SIGNAL	1	30	0.639	YES
m.3136	SignalP-4.1	SIGNAL	1	21	0.532	YES
m.3335	SignalP-4.1	SIGNAL	1	25	0.465	YES
m.38	SignalP-4.1	SIGNAL	1	24	0.471	YES
m.3336	SignalP-4.1	SIGNAL	1	33	0.475	YES
m.2813	SignalP-4.1	SIGNAL	1	32	0.504	YES
m.3087	SignalP-4.1	SIGNAL	1	18	0.496	YES
m.1035	SignalP-4.1	SIGNAL	1	24	0.733	YES
m.3084	SignalP-4.1	SIGNAL	1	24	0.733	YES
m.2124	SignalP-4.1	SIGNAL	1	24	0.733	YES
m.3772	SignalP-4.1	SIGNAL	1	22	0.471	YES
m.97	SignalP-4.1	SIGNAL	1	24	0.663	YES
m.274	SignalP-4.1	SIGNAL	1	24	0.663	YES
m.2155	SignalP-4.1	SIGNAL	1	20	0.672	YES
m.1575	SignalP-4.1	SIGNAL	1	19	0.496	YES
m.414	SignalP-4.1	SIGNAL	1	22	0.477	YES
m.2630	SignalP-4.1	SIGNAL	1	20	0.557	YES
m.2631	SignalP-4.1	SIGNAL	1	21	0.473	YES
m.3050	SignalP-4.1	SIGNAL	1	27	0.594	YES
m.2883	SignalP-4.1	SIGNAL	1	24	0.492	YES
m.1544	SignalP-4.1	SIGNAL	1	15	0.519	YES
m.188	SignalP-4.1	SIGNAL	1	22	0.567	YES
m.840	SignalP-4.1	SIGNAL	1	28	0.638	YES
m.614	SignalP-4.1	SIGNAL	1	24	0.522	YES
m.1333	SignalP-4.1	SIGNAL	1	34	0.701	YES
m.1332	SignalP-4.1	SIGNAL	1	20	0.569	YES
m.2693	SignalP-4.1	SIGNAL	1	31	0.582	YES
m.2692	SignalP-4.1	SIGNAL	1	17	0.539	YES
m.1745	SignalP-4.1	SIGNAL	1	22	0.615	YES
m.779	SignalP-4.1	SIGNAL	1	21	0.576	YES
m.297	SignalP-4.1	SIGNAL	1	36	0.518	YES
m.1954	SignalP-4.1	SIGNAL	1	21	0.525	YES
m.939	SignalP-4.1	SIGNAL	1	33	0.452	YES
m.3029	SignalP-4.1	SIGNAL	1	31	0.509	YES
m.1645	SignalP-4.1	SIGNAL	1	24	0.753	YES
m.1558	SignalP-4.1	SIGNAL	1	20	0.642	YES
m.1559	SignalP-4.1	SIGNAL	1	21	0.512	YES
m.2487	SignalP-4.1	SIGNAL	1	22	0.664	YES
m.3661	SignalP-4.1	SIGNAL	1	23	0.514	YES
m.2666	SignalP-4.1	SIGNAL	1	28	0.663	YES
m.2229	SignalP-4.1	SIGNAL	1	19	0.665	YES
m.2689	SignalP-4.1	SIGNAL	1	27	0.691	YES
m.587	SignalP-4.1	SIGNAL	1	21	0.481	YES
m.2227	SignalP-4.1	SIGNAL	1	23	0.569	YES
m.1401	SignalP-4.1	SIGNAL	1	30	0.486	YES
m.136	SignalP-4.1	SIGNAL	1	30	0.486	YES
m.2243	SignalP-4.1	SIGNAL	1	28	0.526	YES
m.2247	SignalP-4.1	SIGNAL	1	18	0.528	YES
m.1457	SignalP-4.1	SIGNAL	1	28	0.492	YES
m.2674	SignalP-4.1	SIGNAL	1	28	0.492	YES
m.1458	SignalP-4.1	SIGNAL	1	19	0.655	YES
m.546	SignalP-4.1	SIGNAL	1	27	0.517	YES
m.1201	SignalP-4.1	SIGNAL	1	24	0.483	YES
m.561	SignalP-4.1	SIGNAL	1	19	0.736	YES
m.1249	SignalP-4.1	SIGNAL	1	23	0.562	YES
m.1250	SignalP-4.1	SIGNAL	1	19	0.508	YES
m.562	SignalP-4.1	SIGNAL	1	18	0.467	YES
m.1161	SignalP-4.1	SIGNAL	1	21	0.46	YES
m.600	SignalP-4.1	SIGNAL	1	18	0.608	YES
m.235	SignalP-4.1	SIGNAL	1	25	0.491	YES
m.3405	SignalP-4.1	SIGNAL	1	16	0.509	YES
m.65	SignalP-4.1	SIGNAL	1	30	0.543	YES
m.1753	SignalP-4.1	SIGNAL	1	19	0.679	YES
m.2821	SignalP-4.1	SIGNAL	1	20	0.48	YES
m.26	SignalP-4.1	SIGNAL	1	20	0.48	YES
m.1350	SignalP-4.1	SIGNAL	1	20	0.48	YES
m.2284	SignalP-4.1	SIGNAL	1	20	0.642	YES
m.2285	SignalP-4.1	SIGNAL	1	24	0.665	YES
m.1173	SignalP-4.1	SIGNAL	1	20	0.532	YES
m.234	SignalP-4.1	SIGNAL	1	25	0.514	YES
m.1951	SignalP-4.1	SIGNAL	1	20	0.496	YES
m.1485	SignalP-4.1	SIGNAL	1	34	0.473	YES
m.1438	SignalP-4.1	SIGNAL	1	27	0.514	YES
m.224	SignalP-4.1	SIGNAL	1	22	0.693	YES
m.1106	SignalP-4.1	SIGNAL	1	21	0.604	YES
m.1102	SignalP-4.1	SIGNAL	1	19	0.555	YES
m.1101	SignalP-4.1	SIGNAL	1	22	0.512	YES
m.1108	SignalP-4.1	SIGNAL	1	21	0.528	YES
m.2193	SignalP-4.1	SIGNAL	1	26	0.523	YES
m.288	SignalP-4.1	SIGNAL	1	24	0.567	YES
m.2195	SignalP-4.1	SIGNAL	1	27	0.615	YES
m.655	SignalP-4.1	SIGNAL	1	27	0.483	YES
m.219	SignalP-4.1	SIGNAL	1	19	0.554	YES
m.1117	SignalP-4.1	SIGNAL	1	17	0.515	YES
m.269	SignalP-4.1	SIGNAL	1	29	0.7	YES
m.3364	SignalP-4.1	SIGNAL	1	24	0.482	YES
m.3365	SignalP-4.1	SIGNAL	1	28	0.755	YES
m.717	SignalP-4.1	SIGNAL	1	20	0.499	YES
m.232	SignalP-4.1	SIGNAL	1	20	0.499	YES
m.3210	SignalP-4.1	SIGNAL	1	25	0.469	YES
m.2068	SignalP-4.1	SIGNAL	1	19	0.558	YES
m.2686	SignalP-4.1	SIGNAL	1	26	0.565	YES
m.1808	SignalP-4.1	SIGNAL	1	26	0.565	YES
m.2963	SignalP-4.1	SIGNAL	1	22	0.692	YES
m.359	SignalP-4.1	SIGNAL	1	26	0.565	YES
m.3035	SignalP-4.1	SIGNAL	1	19	0.493	YES
m.2017	SignalP-4.1	SIGNAL	1	20	0.523	YES
m.512	SignalP-4.1	SIGNAL	1	32	0.534	YES
m.237	SignalP-4.1	SIGNAL	1	25	0.542	YES
m.2835	SignalP-4.1	SIGNAL	1	24	0.576	YES
m.115	SignalP-4.1	SIGNAL	1	21	0.468	YES
m.3747	SignalP-4.1	SIGNAL	1	21	0.668	YES
m.1947	SignalP-4.1	SIGNAL	1	18	0.512	YES
m.2619	SignalP-4.1	SIGNAL	1	23	0.507	YES
m.130	SignalP-4.1	SIGNAL	1	23	0.507	YES
m.818	SignalP-4.1	SIGNAL	1	23	0.507	YES
m.1964	SignalP-4.1	SIGNAL	1	21	0.663	YES
m.3748	SignalP-4.1	SIGNAL	1	21	0.625	YES
m.1335	SignalP-4.1	SIGNAL	1	21	0.548	YES
m.3753	SignalP-4.1	SIGNAL	1	32	0.652	YES
m.3745	SignalP-4.1	SIGNAL	1	28	0.681	YES
m.3313	SignalP-4.1	SIGNAL	1	18	0.459	YES
m.465	SignalP-4.1	SIGNAL	1	32	0.661	YES
m.886	SignalP-4.1	SIGNAL	1	21	0.456	YES
m.3541	SignalP-4.1	SIGNAL	1	20	0.613	YES
m.593	SignalP-4.1	SIGNAL	1	16	0.467	YES
m.746	SignalP-4.1	SIGNAL	1	25	0.631	YES
m.1324	SignalP-4.1	SIGNAL	1	26	0.586	YES
m.1322	SignalP-4.1	SIGNAL	1	19	0.625	YES
m.2521	SignalP-4.1	SIGNAL	1	24	0.494	YES
m.2520	SignalP-4.1	SIGNAL	1	27	0.501	YES
m.2297	SignalP-4.1	SIGNAL	1	18	0.605	YES
m.145	SignalP-4.1	SIGNAL	1	22	0.504	YES
m.2839	SignalP-4.1	SIGNAL	1	22	0.504	YES
m.934	SignalP-4.1	SIGNAL	1	16	0.678	YES
m.1697	SignalP-4.1	SIGNAL	1	22	0.471	YES
m.1696	SignalP-4.1	SIGNAL	1	20	0.684	YES
m.1705	SignalP-4.1	SIGNAL	1	20	0.544	YES
m.2236	SignalP-4.1	SIGNAL	1	25	0.553	YES
m.2239	SignalP-4.1	SIGNAL	1	40	0.617	YES
m.2234	SignalP-4.1	SIGNAL	1	27	0.612	YES
m.2235	SignalP-4.1	SIGNAL	1	28	0.661	YES
m.2536	SignalP-4.1	SIGNAL	1	23	0.61	YES
m.3247	SignalP-4.1	SIGNAL	1	22	0.571	YES
m.1979	SignalP-4.1	SIGNAL	1	22	0.567	YES
m.3587	SignalP-4.1	SIGNAL	1	20	0.482	YES
m.3585	SignalP-4.1	SIGNAL	1	22	0.567	YES
m.226	SignalP-4.1	SIGNAL	1	23	0.517	YES
m.2377	SignalP-4.1	SIGNAL	1	23	0.517	YES
m.3719	SignalP-4.1	SIGNAL	1	34	0.648	YES
m.3354	SignalP-4.1	SIGNAL	1	25	0.687	YES
m.3353	SignalP-4.1	SIGNAL	1	25	0.561	YES
m.3260	SignalP-4.1	SIGNAL	1	19	0.546	YES
m.1302	SignalP-4.1	SIGNAL	1	25	0.454	YES
m.3155	SignalP-4.1	SIGNAL	1	25	0.454	YES
m.1928	SignalP-4.1	SIGNAL	1	17	0.572	YES
m.164	SignalP-4.1	SIGNAL	1	17	0.544	YES
m.1606	SignalP-4.1	SIGNAL	1	17	0.507	YES
m.2058	SignalP-4.1	SIGNAL	1	22	0.582	YES
m.2057	SignalP-4.1	SIGNAL	1	31	0.494	YES
m.639	SignalP-4.1	SIGNAL	1	19	0.659	YES
m.2696	SignalP-4.1	SIGNAL	1	25	0.45	YES
m.3519	SignalP-4.1	SIGNAL	1	20	0.584	YES
m.3524	SignalP-4.1	SIGNAL	1	16	0.53	YES
m.3518	SignalP-4.1	SIGNAL	1	26	0.551	YES
m.2845	SignalP-4.1	SIGNAL	1	18	0.602	YES
m.2844	SignalP-4.1	SIGNAL	1	22	0.509	YES
m.2843	SignalP-4.1	SIGNAL	1	16	0.644	YES
m.1771	SignalP-4.1	SIGNAL	1	18	0.553	YES
m.2960	SignalP-4.1	SIGNAL	1	20	0.592	YES
m.353	SignalP-4.1	SIGNAL	1	29	0.556	YES
m.1960	SignalP-4.1	SIGNAL	1	23	0.66	YES
m.354	SignalP-4.1	SIGNAL	1	37	0.616	YES
m.1958	SignalP-4.1	SIGNAL	1	25	0.56	YES
m.1019	SignalP-4.1	SIGNAL	1	24	0.565	YES
m.2161	SignalP-4.1	SIGNAL	1	24	0.565	YES
m.1569	SignalP-4.1	SIGNAL	1	18	0.598	YES
m.2282	SignalP-4.1	SIGNAL	1	20	0.487	YES
m.3090	SignalP-4.1	SIGNAL	1	39	0.48	YES
m.2723	SignalP-4.1	SIGNAL	1	31	0.595	YES
m.2726	SignalP-4.1	SIGNAL	1	17	0.603	YES
m.535	SignalP-4.1	SIGNAL	1	20	0.486	YES
m.2077	SignalP-4.1	SIGNAL	1	21	0.592	YES
m.1083	SignalP-4.1	SIGNAL	1	33	0.46	YES
m.3066	SignalP-4.1	SIGNAL	1	26	0.585	YES
m.3068	SignalP-4.1	SIGNAL	1	26	0.537	YES
m.3061	SignalP-4.1	SIGNAL	1	24	0.468	YES
m.3062	SignalP-4.1	SIGNAL	1	19	0.566	YES
m.3064	SignalP-4.1	SIGNAL	1	22	0.516	YES
m.3446	SignalP-4.1	SIGNAL	1	23	0.486	YES
m.837	SignalP-4.1	SIGNAL	1	20	0.526	YES
m.3447	SignalP-4.1	SIGNAL	1	20	0.526	YES
m.1961	SignalP-4.1	SIGNAL	1	23	0.564	YES
m.3272	SignalP-4.1	SIGNAL	1	19	0.671	YES
m.2861	SignalP-4.1	SIGNAL	1	26	0.491	YES
m.3187	SignalP-4.1	SIGNAL	1	26	0.491	YES
m.3279	SignalP-4.1	SIGNAL	1	20	0.629	YES
m.3186	SignalP-4.1	SIGNAL	1	31	0.544	YES
m.2523	SignalP-4.1	SIGNAL	1	19	0.46	YES
m.2524	SignalP-4.1	SIGNAL	1	22	0.598	YES
m.492	SignalP-4.1	SIGNAL	1	22	0.473	YES
m.3768	SignalP-4.1	SIGNAL	1	35	0.47	YES
m.3764	SignalP-4.1	SIGNAL	1	16	0.482	YES
m.3202	SignalP-4.1	SIGNAL	1	18	0.452	YES
m.120	SignalP-4.1	SIGNAL	1	25	0.558	YES
m.3340	SignalP-4.1	SIGNAL	1	20	0.468	YES
m.153	SignalP-4.1	SIGNAL	1	20	0.618	YES
m.630	SignalP-4.1	SIGNAL	1	22	0.487	YES
m.3342	SignalP-4.1	SIGNAL	1	35	0.67	YES
m.46	SignalP-4.1	SIGNAL	1	30	0.63	YES
m.47	SignalP-4.1	SIGNAL	1	21	0.482	YES
m.1804	SignalP-4.1	SIGNAL	1	21	0.58	YES
m.3010	SignalP-4.1	SIGNAL	1	21	0.58	YES
m.3491	SignalP-4.1	SIGNAL	1	25	0.603	YES
m.3494	SignalP-4.1	SIGNAL	1	26	0.54	YES
m.3493	SignalP-4.1	SIGNAL	1	28	0.706	YES
m.609	SignalP-4.1	SIGNAL	1	20	0.533	YES
m.1291	SignalP-4.1	SIGNAL	1	25	0.574	YES
m.1661	SignalP-4.1	SIGNAL	1	19	0.519	YES
m.2755	SignalP-4.1	SIGNAL	1	20	0.533	YES
m.1632	SignalP-4.1	SIGNAL	1	19	0.519	YES
m.1646	SignalP-4.1	SIGNAL	1	18	0.604	YES
m.1648	SignalP-4.1	SIGNAL	1	30	0.518	YES
m.2419	SignalP-4.1	SIGNAL	1	19	0.519	YES
m.1639	SignalP-4.1	SIGNAL	1	19	0.519	YES
m.1341	SignalP-4.1	SIGNAL	1	26	0.524	YES
m.1494	SignalP-4.1	SIGNAL	1	21	0.606	YES
m.431	SignalP-4.1	SIGNAL	1	25	0.739	YES
m.1698	SignalP-4.1	SIGNAL	1	25	0.687	YES
m.1284	SignalP-4.1	SIGNAL	1	32	0.486	YES
m.1305	SignalP-4.1	SIGNAL	1	22	0.511	YES
m.1304	SignalP-4.1	SIGNAL	1	21	0.644	YES
m.5	SignalP-4.1	SIGNAL	1	27	0.536	YES
m.3298	SignalP-4.1	SIGNAL	1	31	0.529	YES
m.3171	SignalP-4.1	SIGNAL	1	20	0.492	YES
m.2582	SignalP-4.1	SIGNAL	1	21	0.466	YES
m.2577	SignalP-4.1	SIGNAL	1	18	0.568	YES
m.1264	SignalP-4.1	SIGNAL	1	25	0.49	YES
m.1262	SignalP-4.1	SIGNAL	1	20	0.676	YES
m.957	SignalP-4.1	SIGNAL	1	22	0.498	YES
m.958	SignalP-4.1	SIGNAL	1	23	0.569	YES
m.1358	SignalP-4.1	SIGNAL	1	21	0.537	YES
m.1831	SignalP-4.1	SIGNAL	1	23	0.509	YES
m.3119	SignalP-4.1	SIGNAL	1	29	0.618	YES
m.2021	SignalP-4.1	SIGNAL	1	29	0.618	YES
m.2713	SignalP-4.1	SIGNAL	1	29	0.618	YES
m.1070	SignalP-4.1	SIGNAL	1	34	0.621	YES
m.1069	SignalP-4.1	SIGNAL	1	21	0.689	YES
m.557	SignalP-4.1	SIGNAL	1	31	0.597	YES
m.161	SignalP-4.1	SIGNAL	1	27	0.51	YES
m.3651	SignalP-4.1	SIGNAL	1	24	0.633	YES
m.1470	SignalP-4.1	SIGNAL	1	22	0.574	YES
m.898	SignalP-4.1	SIGNAL	1	30	0.548	YES
m.1931	SignalP-4.1	SIGNAL	1	18	0.694	YES
m.1407	SignalP-4.1	SIGNAL	1	23	0.512	YES
m.1408	SignalP-4.1	SIGNAL	1	24	0.681	YES
m.3356	SignalP-4.1	SIGNAL	1	19	0.513	YES
m.1451	SignalP-4.1	SIGNAL	1	25	0.67	YES
m.3060	SignalP-4.1	SIGNAL	1	23	0.582	YES
m.3056	SignalP-4.1	SIGNAL	1	46	0.47	YES
m.2300	SignalP-4.1	SIGNAL	1	20	0.767	YES
m.2230	SignalP-4.1	SIGNAL	1	34	0.526	YES
m.2233	SignalP-4.1	SIGNAL	1	20	0.712	YES
m.2201	SignalP-4.1	SIGNAL	1	20	0.653	YES
m.1251	SignalP-4.1	SIGNAL	1	22	0.486	YES
m.2715	SignalP-4.1	SIGNAL	1	27	0.505	YES
m.2533	SignalP-4.1	SIGNAL	1	20	0.595	YES
m.3232	SignalP-4.1	SIGNAL	1	19	0.593	YES
m.3091	SignalP-4.1	SIGNAL	1	15	0.457	YES
m.3705	SignalP-4.1	SIGNAL	1	19	0.593	YES
m.3508	SignalP-4.1	SIGNAL	1	17	0.496	YES
m.370	SignalP-4.1	SIGNAL	1	25	0.544	YES
m.420	SignalP-4.1	SIGNAL	1	25	0.544	YES
m.1839	SignalP-4.1	SIGNAL	1	26	0.669	YES
m.2390	SignalP-4.1	SIGNAL	1	18	0.647	YES
m.3080	SignalP-4.1	SIGNAL	1	24	0.705	YES
m.1835	SignalP-4.1	SIGNAL	1	24	0.705	YES
m.3079	SignalP-4.1	SIGNAL	1	25	0.524	YES
m.2563	SignalP-4.1	SIGNAL	1	21	0.501	YES
m.2565	SignalP-4.1	SIGNAL	1	39	0.59	YES
m.1113	SignalP-4.1	SIGNAL	1	25	0.465	YES
m.646	SignalP-4.1	SIGNAL	1	18	0.538	YES
m.3036	SignalP-4.1	SIGNAL	1	16	0.545	YES
m.1152	SignalP-4.1	SIGNAL	1	20	0.677	YES
m.2119	SignalP-4.1	SIGNAL	1	36	0.491	YES
m.1066	SignalP-4.1	SIGNAL	1	20	0.555	YES
m.3174	SignalP-4.1	SIGNAL	1	22	0.487	YES
m.3172	SignalP-4.1	SIGNAL	1	20	0.675	YES
m.3178	SignalP-4.1	SIGNAL	1	29	0.562	YES
m.1532	SignalP-4.1	SIGNAL	1	22	0.68	YES
m.1392	SignalP-4.1	SIGNAL	1	15	0.46	YES
m.1390	SignalP-4.1	SIGNAL	1	24	0.524	YES
m.3152	SignalP-4.1	SIGNAL	1	23	0.459	YES
m.279	SignalP-4.1	SIGNAL	1	21	0.652	YES
m.383	SignalP-4.1	SIGNAL	1	21	0.652	YES
m.2990	SignalP-4.1	SIGNAL	1	21	0.652	YES
m.3149	SignalP-4.1	SIGNAL	1	21	0.652	YES
m.2991	SignalP-4.1	SIGNAL	1	31	0.553	YES
m.663	SignalP-4.1	SIGNAL	1	21	0.652	YES
m.2714	SignalP-4.1	SIGNAL	1	21	0.652	YES
m.2740	SignalP-4.1	SIGNAL	1	17	0.46	YES
m.1167	SignalP-4.1	SIGNAL	1	24	0.65	YES
m.1772	SignalP-4.1	SIGNAL	1	24	0.65	YES
m.2408	SignalP-4.1	SIGNAL	1	20	0.493	YES
m.2867	SignalP-4.1	SIGNAL	1	33	0.519	YES
m.1735	SignalP-4.1	SIGNAL	1	33	0.519	YES
m.879	SignalP-4.1	SIGNAL	1	22	0.524	YES
m.1134	SignalP-4.1	SIGNAL	1	34	0.461	YES
m.2001	SignalP-4.1	SIGNAL	1	21	0.538	YES
m.2005	SignalP-4.1	SIGNAL	1	25	0.452	YES
m.2794	SignalP-4.1	SIGNAL	1	18	0.536	YES
m.1272	SignalP-4.1	SIGNAL	1	21	0.481	YES
m.190	SignalP-4.1	SIGNAL	1	21	0.581	YES
m.3039	SignalP-4.1	SIGNAL	1	26	0.476	YES
m.189	SignalP-4.1	SIGNAL	1	21	0.581	YES
m.2797	SignalP-4.1	SIGNAL	1	21	0.581	YES
m.710	SignalP-4.1	SIGNAL	1	21	0.581	YES
m.3042	SignalP-4.1	SIGNAL	1	21	0.581	YES
m.119	SignalP-4.1	SIGNAL	1	22	0.518	YES
m.3072	SignalP-4.1	SIGNAL	1	27	0.574	YES
m.3480	SignalP-4.1	SIGNAL	1	26	0.581	YES
m.705	SignalP-4.1	SIGNAL	1	28	0.561	YES
m.1992	SignalP-4.1	SIGNAL	1	22	0.647	YES
m.2502	SignalP-4.1	SIGNAL	1	23	0.64	YES
m.2879	SignalP-4.1	SIGNAL	1	24	0.492	YES
m.2878	SignalP-4.1	SIGNAL	1	22	0.608	YES
m.2881	SignalP-4.1	SIGNAL	1	27	0.525	YES
m.1858	SignalP-4.1	SIGNAL	1	19	0.472	YES
m.2029	SignalP-4.1	SIGNAL	1	14	0.468	YES
m.3102	SignalP-4.1	SIGNAL	1	24	0.549	YES
m.1380	SignalP-4.1	SIGNAL	1	19	0.694	YES
m.326	SignalP-4.1	SIGNAL	1	15	0.479	YES
m.2986	SignalP-4.1	SIGNAL	1	15	0.458	YES
m.1124	SignalP-4.1	SIGNAL	1	25	0.493	YES
m.3427	SignalP-4.1	SIGNAL	1	27	0.524	YES
m.1872	SignalP-4.1	SIGNAL	1	24	0.544	YES
m.978	SignalP-4.1	SIGNAL	1	25	0.631	YES
m.951	SignalP-4.1	SIGNAL	1	24	0.546	YES
m.266	SignalP-4.1	SIGNAL	1	24	0.546	YES
m.1829	SignalP-4.1	SIGNAL	1	24	0.552	YES
m.1888	SignalP-4.1	SIGNAL	1	23	0.627	YES
m.2445	SignalP-4.1	SIGNAL	1	23	0.523	YES
m.2363	SignalP-4.1	SIGNAL	1	22	0.57	YES
m.2362	SignalP-4.1	SIGNAL	1	21	0.467	YES
m.380	SignalP-4.1	SIGNAL	1	36	0.539	YES
m.2127	SignalP-4.1	SIGNAL	1	19	0.528	YES
m.1504	SignalP-4.1	SIGNAL	1	27	0.542	YES
m.1503	SignalP-4.1	SIGNAL	1	20	0.658	YES
m.1259	SignalP-4.1	SIGNAL	1	34	0.532	YES
m.2994	SignalP-4.1	SIGNAL	1	24	0.496	YES
m.2202	SignalP-4.1	SIGNAL	1	24	0.682	YES
m.408	SignalP-4.1	SIGNAL	1	18	0.702	YES
m.1581	SignalP-4.1	SIGNAL	1	18	0.598	YES
m.3442	SignalP-4.1	SIGNAL	1	21	0.517	YES
m.3440	SignalP-4.1	SIGNAL	1	24	0.529	YES
m.2064	SignalP-4.1	SIGNAL	1	22	0.503	YES
m.838	SignalP-4.1	SIGNAL	1	22	0.483	YES
m.977	SignalP-4.1	SIGNAL	1	22	0.483	YES
m.2479	SignalP-4.1	SIGNAL	1	32	0.579	YES
m.2480	SignalP-4.1	SIGNAL	1	18	0.527	YES
m.2163	SignalP-4.1	SIGNAL	1	20	0.542	YES
m.244	SignalP-4.1	SIGNAL	1	24	0.494	YES
m.146	SignalP-4.1	SIGNAL	1	45	0.538	YES
m.1002	SignalP-4.1	SIGNAL	1	22	0.676	YES
m.512	SignalP-4.1	SIGNAL	1	22	0.621	YES
m.1366	SignalP-4.1	SIGNAL	1	21	0.598	YES
m.1962	SignalP-4.1	SIGNAL	1	28	0.649	YES
m.1829	SignalP-4.1	SIGNAL	1	21	0.461	YES
m.77	SignalP-4.1	SIGNAL	1	20	0.577	YES
m.76	SignalP-4.1	SIGNAL	1	25	0.564	YES
m.916	SignalP-4.1	SIGNAL	1	25	0.59	YES
m.801	SignalP-4.1	SIGNAL	1	17	0.473	YES
m.1763	SignalP-4.1	SIGNAL	1	21	0.513	YES
m.285	SignalP-4.1	SIGNAL	1	20	0.573	YES
m.705	SignalP-4.1	SIGNAL	1	25	0.51	YES
m.1885	SignalP-4.1	SIGNAL	1	23	0.595	YES
m.1108	SignalP-4.1	SIGNAL	1	34	0.668	YES
m.1999	SignalP-4.1	SIGNAL	1	21	0.558	YES
m.956	SignalP-4.1	SIGNAL	1	25	0.624	YES
m.1926	SignalP-4.1	SIGNAL	1	17	0.512	YES
m.31	SignalP-4.1	SIGNAL	1	22	0.458	YES
m.1133	SignalP-4.1	SIGNAL	1	31	0.545	YES
m.1089	SignalP-4.1	SIGNAL	1	17	0.554	YES
m.1336	SignalP-4.1	SIGNAL	1	20	0.716	YES
m.1814	SignalP-4.1	SIGNAL	1	20	0.481	YES
m.1507	SignalP-4.1	SIGNAL	1	29	0.689	YES
m.1593	SignalP-4.1	SIGNAL	1	19	0.66	YES
m.1592	SignalP-4.1	SIGNAL	1	23	0.495	YES
m.2010	SignalP-4.1	SIGNAL	1	26	0.561	YES
m.419	SignalP-4.1	SIGNAL	1	17	0.457	YES
m.1070	SignalP-4.1	SIGNAL	1	17	0.624	YES
m.1304	SignalP-4.1	SIGNAL	1	25	0.673	YES
m.719	SignalP-4.1	SIGNAL	1	24	0.583	YES
m.873	SignalP-4.1	SIGNAL	1	20	0.612	YES
m.877	SignalP-4.1	SIGNAL	1	31	0.528	YES
m.875	SignalP-4.1	SIGNAL	1	20	0.5	YES
m.876	SignalP-4.1	SIGNAL	1	25	0.62	YES
m.1110	SignalP-4.1	SIGNAL	1	26	0.622	YES
m.1392	SignalP-4.1	SIGNAL	1	20	0.488	YES
m.1394	SignalP-4.1	SIGNAL	1	20	0.707	YES
m.1393	SignalP-4.1	SIGNAL	1	24	0.623	YES
m.1433	SignalP-4.1	SIGNAL	1	34	0.643	YES
m.497	SignalP-4.1	SIGNAL	1	30	0.561	YES
m.498	SignalP-4.1	SIGNAL	1	18	0.717	YES
m.99	SignalP-4.1	SIGNAL	1	22	0.5	YES
m.101	SignalP-4.1	SIGNAL	1	17	0.616	YES
m.1800	SignalP-4.1	SIGNAL	1	17	0.632	YES
m.1588	SignalP-4.1	SIGNAL	1	31	0.621	YES
m.181	SignalP-4.1	SIGNAL	1	33	0.61	YES
m.1888	SignalP-4.1	SIGNAL	1	23	0.603	YES
m.880	SignalP-4.1	SIGNAL	1	23	0.603	YES
m.1161	SignalP-4.1	SIGNAL	1	22	0.682	YES
m.1735	SignalP-4.1	SIGNAL	1	29	0.551	YES
m.1517	SignalP-4.1	SIGNAL	1	21	0.674	YES
m.1519	SignalP-4.1	SIGNAL	1	20	0.649	YES
m.113	SignalP-4.1	SIGNAL	1	31	0.472	YES
m.111	SignalP-4.1	SIGNAL	1	22	0.701	YES
m.110	SignalP-4.1	SIGNAL	1	24	0.647	YES
m.112	SignalP-4.1	SIGNAL	1	41	0.664	YES
m.1555	SignalP-4.1	SIGNAL	1	20	0.458	YES
m.1557	SignalP-4.1	SIGNAL	1	29	0.581	YES
m.1559	SignalP-4.1	SIGNAL	1	49	0.491	YES
m.1776	SignalP-4.1	SIGNAL	1	22	0.606	YES
m.1412	SignalP-4.1	SIGNAL	1	30	0.59	YES
m.1189	SignalP-4.1	SIGNAL	1	34	0.537	YES
m.1406	SignalP-4.1	SIGNAL	1	24	0.647	YES
m.208	SignalP-4.1	SIGNAL	1	26	0.519	YES
m.1459	SignalP-4.1	SIGNAL	1	43	0.485	YES
m.1460	SignalP-4.1	SIGNAL	1	21	0.511	YES
m.1461	SignalP-4.1	SIGNAL	1	28	0.555	YES
m.1706	SignalP-4.1	SIGNAL	1	32	0.609	YES
m.1744	SignalP-4.1	SIGNAL	1	19	0.557	YES
m.1743	SignalP-4.1	SIGNAL	1	23	0.512	YES
m.1637	SignalP-4.1	SIGNAL	1	22	0.483	YES
m.1774	SignalP-4.1	SIGNAL	1	27	0.469	YES
m.1523	SignalP-4.1	SIGNAL	1	17	0.641	YES
m.667	SignalP-4.1	SIGNAL	1	17	0.665	YES
m.1360	SignalP-4.1	SIGNAL	1	18	0.664	YES
m.1359	SignalP-4.1	SIGNAL	1	18	0.513	YES
m.1358	SignalP-4.1	SIGNAL	1	40	0.663	YES
m.1819	SignalP-4.1	SIGNAL	1	20	0.543	YES
m.2060	SignalP-4.1	SIGNAL	1	18	0.636	YES
m.250	SignalP-4.1	SIGNAL	1	23	0.522	YES
m.536	SignalP-4.1	SIGNAL	1	29	0.658	YES
m.651	SignalP-4.1	SIGNAL	1	20	0.526	YES
m.1582	SignalP-4.1	SIGNAL	1	21	0.51	YES
m.1893	SignalP-4.1	SIGNAL	1	24	0.503	YES
m.1998	SignalP-4.1	SIGNAL	1	25	0.466	YES
m.1368	SignalP-4.1	SIGNAL	1	18	0.624	YES
m.752	SignalP-4.1	SIGNAL	1	35	0.556	YES
m.1059	SignalP-4.1	SIGNAL	1	24	0.652	YES
m.1995	SignalP-4.1	SIGNAL	1	28	0.514	YES
m.1848	SignalP-4.1	SIGNAL	1	30	0.703	YES
m.2067	SignalP-4.1	SIGNAL	1	23	0.524	YES
m.2068	SignalP-4.1	SIGNAL	1	19	0.62	YES
m.1262	SignalP-4.1	SIGNAL	1	18	0.533	YES
m.1884	SignalP-4.1	SIGNAL	1	20	0.468	YES
m.327	SignalP-4.1	SIGNAL	1	17	0.493	YES
m.1901	SignalP-4.1	SIGNAL	1	20	0.564	YES
m.1740	SignalP-4.1	SIGNAL	1	24	0.502	YES
m.1741	SignalP-4.1	SIGNAL	1	22	0.671	YES
m.267	SignalP-4.1	SIGNAL	1	27	0.524	YES
m.461	SignalP-4.1	SIGNAL	1	10	0.514	YES
m.1084	SignalP-4.1	SIGNAL	1	20	0.653	YES
m.126	SignalP-4.1	SIGNAL	1	20	0.542	YES
m.751	SignalP-4.1	SIGNAL	1	27	0.603	YES
m.750	SignalP-4.1	SIGNAL	1	18	0.536	YES
m.749	SignalP-4.1	SIGNAL	1	23	0.583	YES
m.921	SignalP-4.1	SIGNAL	1	23	0.568	YES
m.1402	SignalP-4.1	SIGNAL	1	27	0.547	YES
m.524	SignalP-4.1	SIGNAL	1	25	0.594	YES
m.1647	SignalP-4.1	SIGNAL	1	19	0.624	YES
m.1649	SignalP-4.1	SIGNAL	1	50	0.532	YES
m.1571	SignalP-4.1	SIGNAL	1	25	0.51	YES
m.459	SignalP-4.1	SIGNAL	1	22	0.618	YES
m.971	SignalP-4.1	SIGNAL	1	18	0.648	YES
m.511	SignalP-4.1	SIGNAL	1	20	0.635	YES
m.1167	SignalP-4.1	SIGNAL	1	17	0.598	YES
m.1782	SignalP-4.1	SIGNAL	1	19	0.69	YES
m.1718	SignalP-4.1	SIGNAL	1	26	0.687	YES
m.1006	SignalP-4.1	SIGNAL	1	52	0.543	YES
m.1663	SignalP-4.1	SIGNAL	1	23	0.595	YES
m.718	SignalP-4.1	SIGNAL	1	18	0.612	YES
m.1728	SignalP-4.1	SIGNAL	1	32	0.509	YES
m.795	SignalP-4.1	SIGNAL	1	14	0.629	YES
m.1112	SignalP-4.1	SIGNAL	1	23	0.457	YES
m.405	SignalP-4.1	SIGNAL	1	19	0.611	YES
m.1869	SignalP-4.1	SIGNAL	1	25	0.627	YES
m.712	SignalP-4.1	SIGNAL	1	18	0.484	YES
m.1168	SignalP-4.1	SIGNAL	1	16	0.585	YES
m.2028	SignalP-4.1	SIGNAL	1	30	0.485	YES
m.748	SignalP-4.1	SIGNAL	1	17	0.578	YES
m.662	SignalP-4.1	SIGNAL	1	24	0.565	YES
m.1949	SignalP-4.1	SIGNAL	1	19	0.567	YES
m.706	SignalP-4.1	SIGNAL	1	30	0.547	YES
m.1840	SignalP-4.1	SIGNAL	1	17	0.669	YES
m.820	SignalP-4.1	SIGNAL	1	27	0.536	YES
m.763	SignalP-4.1	SIGNAL	1	18	0.586	YES
m.725	SignalP-4.1	SIGNAL	1	18	0.764	YES
m.723	SignalP-4.1	SIGNAL	1	21	0.669	YES
m.1982	SignalP-4.1	SIGNAL	1	34	0.587	YES
m.1978	SignalP-4.1	SIGNAL	1	24	0.51	YES
m.1981	SignalP-4.1	SIGNAL	1	28	0.48	YES
m.1673	SignalP-4.1	SIGNAL	1	35	0.556	YES
m.1625	SignalP-4.1	SIGNAL	1	26	0.495	YES
m.887	SignalP-4.1	SIGNAL	1	21	0.639	YES
m.888	SignalP-4.1	SIGNAL	1	23	0.601	YES
m.687	SignalP-4.1	SIGNAL	1	20	0.499	YES
m.684	SignalP-4.1	SIGNAL	1	23	0.669	YES
m.488	SignalP-4.1	SIGNAL	1	25	0.503	YES
m.1088	SignalP-4.1	SIGNAL	1	21	0.491	YES
m.729	SignalP-4.1	SIGNAL	1	22	0.566	YES
m.1757	SignalP-4.1	SIGNAL	1	32	0.461	YES
m.189	SignalP-4.1	SIGNAL	1	31	0.691	YES
m.1891	SignalP-4.1	SIGNAL	1	18	0.465	YES
m.131	SignalP-4.1	SIGNAL	1	26	0.625	YES
m.1573	SignalP-4.1	SIGNAL	1	26	0.47	YES
m.150	SignalP-4.1	SIGNAL	1	27	0.695	YES
m.2079	SignalP-4.1	SIGNAL	1	31	0.467	YES
m.821	SignalP-4.1	SIGNAL	1	18	0.602	YES
m.399	SignalP-4.1	SIGNAL	1	19	0.594	YES
m.760	SignalP-4.1	SIGNAL	1	29	0.473	YES
m.1758	SignalP-4.1	SIGNAL	1	37	0.485	YES
m.1092	SignalP-4.1	SIGNAL	1	19	0.486	YES
m.1095	SignalP-4.1	SIGNAL	1	28	0.572	YES
m.2076	SignalP-4.1	SIGNAL	1	20	0.745	YES
m.2075	SignalP-4.1	SIGNAL	1	33	0.672	YES
m.1238	SignalP-4.1	SIGNAL	1	20	0.527	YES
m.1198	SignalP-4.1	SIGNAL	1	28	0.503	YES
m.1431	SignalP-4.1	SIGNAL	1	23	0.478	YES
m.408	SignalP-4.1	SIGNAL	1	18	0.713	YES
m.930	SignalP-4.1	SIGNAL	1	23	0.538	YES
m.944	SignalP-4.1	SIGNAL	1	27	0.567	YES
m.182	SignalP-4.1	SIGNAL	1	27	0.567	YES
m.1083	SignalP-4.1	SIGNAL	1	33	0.616	YES
m.1079	SignalP-4.1	SIGNAL	1	27	0.497	YES
m.1736	SignalP-4.1	SIGNAL	1	17	0.465	YES
m.1190	SignalP-4.1	SIGNAL	1	25	0.521	YES
m.951	SignalP-4.1	SIGNAL	1	17	0.46	YES
m.1879	SignalP-4.1	SIGNAL	1	27	0.7	YES
m.18	SignalP-4.1	SIGNAL	1	27	0.7	YES
m.1931	SignalP-4.1	SIGNAL	1	28	0.506	YES
m.1929	SignalP-4.1	SIGNAL	1	30	0.459	YES
m.1120	SignalP-4.1	SIGNAL	1	20	0.484	YES
m.82	SignalP-4.1	SIGNAL	1	27	0.546	YES
m.83	SignalP-4.1	SIGNAL	1	18	0.473	YES
m.1310	SignalP-4.1	SIGNAL	1	24	0.731	YES
m.1312	SignalP-4.1	SIGNAL	1	22	0.671	YES
m.2048	SignalP-4.1	SIGNAL	1	28	0.63	YES
m.636	SignalP-4.1	SIGNAL	1	28	0.595	YES
m.293	SignalP-4.1	SIGNAL	1	16	0.53	YES
m.1620	SignalP-4.1	SIGNAL	1	22	0.583	YES
m.1607	SignalP-4.1	SIGNAL	1	23	0.568	YES
m.1604	SignalP-4.1	SIGNAL	1	38	0.547	YES
m.1590	SignalP-4.1	SIGNAL	1	29	0.586	YES
m.1257	SignalP-4.1	SIGNAL	1	22	0.522	YES
m.560	SignalP-4.1	SIGNAL	1	22	0.522	YES
m.1734	SignalP-4.1	SIGNAL	1	23	0.66	YES
m.326	SignalP-4.1	SIGNAL	1	25	0.455	YES
m.819	SignalP-4.1	SIGNAL	1	26	0.507	YES
m.1476	SignalP-4.1	SIGNAL	1	16	0.612	YES
m.1430	SignalP-4.1	SIGNAL	1	25	0.691	YES
m.1799	SignalP-4.1	SIGNAL	1	20	0.521	YES
m.940	SignalP-4.1	SIGNAL	1	24	0.639	YES
m.553	SignalP-4.1	SIGNAL	1	18	0.614	YES
m.1062	SignalP-4.1	SIGNAL	1	24	0.481	YES
m.198	SignalP-4.1	SIGNAL	1	30	0.485	YES
m.1574	SignalP-4.1	SIGNAL	1	22	0.636	YES
m.1972	SignalP-4.1	SIGNAL	1	20	0.573	YES
m.1405	SignalP-4.1	SIGNAL	1	20	0.517	YES
m.603	SignalP-4.1	SIGNAL	1	21	0.588	YES
m.376	SignalP-4.1	SIGNAL	1	17	0.669	YES
m.415	SignalP-4.1	SIGNAL	1	21	0.617	YES
m.1578	SignalP-4.1	SIGNAL	1	23	0.54	YES
m.2032	SignalP-4.1	SIGNAL	1	20	0.579	YES
m.1915	SignalP-4.1	SIGNAL	1	20	0.587	YES
m.1870	SignalP-4.1	SIGNAL	1	22	0.473	YES
m.2033	SignalP-4.1	SIGNAL	1	19	0.66	YES
m.1064	SignalP-4.1	SIGNAL	1	18	0.564	YES
m.245	SignalP-4.1	SIGNAL	1	23	0.523	YES
m.247	SignalP-4.1	SIGNAL	1	30	0.618	YES
m.246	SignalP-4.1	SIGNAL	1	17	0.467	YES
m.1769	SignalP-4.1	SIGNAL	1	25	0.74	YES
m.316	SignalP-4.1	SIGNAL	1	25	0.469	YES
m.500	SignalP-4.1	SIGNAL	1	33	0.461	YES
m.1473	SignalP-4.1	SIGNAL	1	23	0.651	YES
m.1471	SignalP-4.1	SIGNAL	1	20	0.603	YES
m.1467	SignalP-4.1	SIGNAL	1	22	0.61	YES
m.641	SignalP-4.1	SIGNAL	1	16	0.607	YES
m.1253	SignalP-4.1	SIGNAL	1	23	0.617	YES
m.1116	SignalP-4.1	SIGNAL	1	19	0.519	YES
m.1115	SignalP-4.1	SIGNAL	1	20	0.467	YES
m.1114	SignalP-4.1	SIGNAL	1	30	0.451	YES
m.1117	SignalP-4.1	SIGNAL	1	23	0.487	YES
m.766	SignalP-4.1	SIGNAL	1	26	0.468	YES
m.598	SignalP-4.1	SIGNAL	1	26	0.468	YES
m.1878	SignalP-4.1	SIGNAL	1	18	0.604	YES
m.411	SignalP-4.1	SIGNAL	1	20	0.708	YES
m.73	SignalP-4.1	SIGNAL	1	19	0.526	YES
m.975	SignalP-4.1	SIGNAL	1	29	0.587	YES
m.977	SignalP-4.1	SIGNAL	1	20	0.455	YES
m.464	SignalP-4.1	SIGNAL	1	21	0.601	YES
m.1611	SignalP-4.1	SIGNAL	1	15	0.606	YES
m.1314	SignalP-4.1	SIGNAL	1	26	0.61	YES
m.124	SignalP-4.1	SIGNAL	1	21	0.467	YES
m.393	SignalP-4.1	SIGNAL	1	16	0.519	YES
m.1261	SignalP-4.1	SIGNAL	1	19	0.702	YES
m.1480	SignalP-4.1	SIGNAL	1	18	0.606	YES
m.19	SignalP-4.1	SIGNAL	1	24	0.504	YES
m.1272	SignalP-4.1	SIGNAL	1	28	0.506	YES
m.1086	SignalP-4.1	SIGNAL	1	21	0.599	YES
m.1325	SignalP-4.1	SIGNAL	1	18	0.482	YES
m.1227	SignalP-4.1	SIGNAL	1	28	0.529	YES
m.616	SignalP-4.1	SIGNAL	1	26	0.693	YES
m.1859	SignalP-4.1	SIGNAL	1	21	0.72	YES
m.172	SignalP-4.1	SIGNAL	1	16	0.561	YES
m.170	SignalP-4.1	SIGNAL	1	19	0.472	YES
m.171	SignalP-4.1	SIGNAL	1	22	0.566	YES
m.2063	SignalP-4.1	SIGNAL	1	20	0.575	YES
m.1232	SignalP-4.1	SIGNAL	1	16	0.461	YES
m.1570	SignalP-4.1	SIGNAL	1	30	0.637	YES
m.1516	SignalP-4.1	SIGNAL	1	22	0.496	YES
m.1049	SignalP-4.1	SIGNAL	1	26	0.656	YES
m.1861	SignalP-4.1	SIGNAL	1	27	0.707	YES
m.824	SignalP-4.1	SIGNAL	1	24	0.688	YES
m.1306	SignalP-4.1	SIGNAL	1	20	0.551	YES
m.17	SignalP-4.1	SIGNAL	1	19	0.632	YES
m.1017	SignalP-4.1	SIGNAL	1	24	0.607	YES
m.1014	SignalP-4.1	SIGNAL	1	24	0.508	YES
m.1575	SignalP-4.1	SIGNAL	1	20	0.556	YES
m.1188	SignalP-4.1	SIGNAL	1	25	0.616	YES
m.1683	SignalP-4.1	SIGNAL	1	16	0.533	YES
m.659	SignalP-4.1	SIGNAL	1	27	0.633	YES
m.1329	SignalP-4.1	SIGNAL	1	31	0.48	YES
m.330	SignalP-4.1	SIGNAL	1	15	0.517	YES
m.50	SignalP-4.1	SIGNAL	1	16	0.523	YES
m.1343	SignalP-4.1	SIGNAL	1	22	0.608	YES
m.1794	SignalP-4.1	SIGNAL	1	19	0.466	YES
m.735	SignalP-4.1	SIGNAL	1	18	0.671	YES
m.1897	SignalP-4.1	SIGNAL	1	29	0.451	YES
m.1686	SignalP-4.1	SIGNAL	1	18	0.62	YES
m.1587	SignalP-4.1	SIGNAL	1	18	0.709	YES
m.28	SignalP-4.1	SIGNAL	1	18	0.653	YES
m.924	SignalP-4.1	SIGNAL	1	22	0.617	YES
m.1627	SignalP-4.1	SIGNAL	1	49	0.462	YES
m.1629	SignalP-4.1	SIGNAL	1	32	0.591	YES
m.1715	SignalP-4.1	SIGNAL	1	33	0.686	YES
m.1902	SignalP-4.1	SIGNAL	1	19	0.534	YES
m.1786	SignalP-4.1	SIGNAL	1	19	0.594	YES
m.1907	SignalP-4.1	SIGNAL	1	18	0.452	YES
m.1309	SignalP-4.1	SIGNAL	1	21	0.495	YES
m.715	SignalP-4.1	SIGNAL	1	16	0.724	YES
m.214	SignalP-4.1	SIGNAL	1	18	0.453	YES
m.4	SignalP-4.1	SIGNAL	1	29	0.615	YES
m.478	SignalP-4.1	SIGNAL	1	20	0.528	YES
m.1211	SignalP-4.1	SIGNAL	1	21	0.485	YES
m.1565	SignalP-4.1	SIGNAL	1	18	0.543	YES
m.767	SignalP-4.1	SIGNAL	1	16	0.488	YES
m.818	SignalP-4.1	SIGNAL	1	20	0.624	YES
m.161	SignalP-4.1	SIGNAL	1	26	0.533	YES
m.929	SignalP-4.1	SIGNAL	1	22	0.606	YES
m.145	SignalP-4.1	SIGNAL	1	23	0.621	YES
m.146	SignalP-4.1	SIGNAL	1	21	0.523	YES
m.1255	SignalP-4.1	SIGNAL	1	25	0.665	YES
m.1816	SignalP-4.1	SIGNAL	1	28	0.475	YES
m.1030	SignalP-4.1	SIGNAL	1	20	0.705	YES
m.1569	SignalP-4.1	SIGNAL	1	26	0.458	YES
m.501	SignalP-4.1	SIGNAL	1	25	0.537	YES
m.1687	SignalP-4.1	SIGNAL	1	26	0.468	YES
m.1690	SignalP-4.1	SIGNAL	1	27	0.619	YES
m.578	SignalP-4.1	SIGNAL	1	10	0.497	YES
m.1027	SignalP-4.1	SIGNAL	1	22	0.505	YES
m.1026	SignalP-4.1	SIGNAL	1	18	0.451	YES
m.1025	SignalP-4.1	SIGNAL	1	29	0.524	YES
m.1024	SignalP-4.1	SIGNAL	1	46	0.577	YES
m.1538	SignalP-4.1	SIGNAL	1	28	0.54	YES
m.1539	SignalP-4.1	SIGNAL	1	28	0.47	YES
m.1536	SignalP-4.1	SIGNAL	1	25	0.472	YES
m.1585	SignalP-4.1	SIGNAL	1	28	0.454	YES
