# Supplementary material for: Haustoria – arsenals during the interaction between wheat and Puccinia striiformis f. sp. tritici
Source: Mol Plant Pathol. 2019 Nov 27;21(1):83–94. doi: 10.1111/mpp.12882 (PMC6913192; doi:10.1111/mpp.12882)
Supplement: Supplementary file 14 — Table S8 Details of screening 14 genes related to Puccinia striiformis f. sp. tritici metabolism in this study. [file MPP-21-83-s014.xls]

## Sheet: Table S8 14 genes go annotation
Table S8. Detail of screening 14 genes related Pst metabolism in this stduy.
Unigene_ID	GO_ID	GO_name	GO_namespace
striiformis_Gene11012	GO:0016020	membrane	cellular_component
striiformis_Gene11012	GO:0008233	peptidase activity	molecular_function
striiformis_Gene11012	GO:0031225	anchored to membrane	cellular_component
striiformis_Gene11012	GO:0004190	aspartic-type endopeptidase activity	molecular_function
striiformis_Gene11012	GO:0006508	proteolysis	biological_process
striiformis_Gene11012	GO:0016787	hydrolase activity	molecular_function
striiformis_Gene11012	GO:0005886	plasma membrane	cellular_component
striiformis_Gene22758	GO:0006457	protein folding	biological_process
striiformis_Gene22758	GO:0046872	metal ion binding	molecular_function
striiformis_Gene22758	GO:0005524	ATP binding	molecular_function
striiformis_Gene22758	GO:0051082	unfolded protein binding	molecular_function
striiformis_Gene22758	GO:0031072	heat shock protein binding	molecular_function
striiformis_Gene22758	GO:0005739	mitochondrion	cellular_component
striiformis_Gene22758	GO:0009408	response to heat	biological_process
striiformis_Gene12394	GO:0030246	carbohydrate binding	molecular_function
striiformis_Gene12394	GO:0047938	glucose-6-phosphate 1-epimerase activity	molecular_function
striiformis_Gene12394	GO:0016853	isomerase activity	molecular_function
striiformis_Gene12394	GO:0005975	carbohydrate metabolic process	biological_process
striiformis_Gene12394	GO:0003824	catalytic activity	molecular_function
striiformis_Gene16188	GO:0009228	thiamine biosynthetic process	biological_process
striiformis_Gene6346	GO:0006397	mRNA processing	biological_process
striiformis_Gene6346	GO:0005634	nucleus	cellular_component
striiformis_Gene6346	GO:0003723	RNA binding	molecular_function
striiformis_Gene6346	GO:0003676	nucleic acid binding	molecular_function
striiformis_Gene6346	GO:0046872	metal ion binding	molecular_function
striiformis_Gene6346	GO:0005681	spliceosomal complex	cellular_component
striiformis_Gene6346	GO:0008270	zinc ion binding	molecular_function
striiformis_Gene6346	GO:0008380	RNA splicing	biological_process
striiformis_Gene15148	GO:0009395	phospholipid catabolic process	biological_process
striiformis_Gene15148	GO:0016042	lipid catabolic process	biological_process
striiformis_Gene15148	GO:0008152	metabolic process	biological_process
striiformis_Gene15148	GO:0004620	phospholipase activity	molecular_function
striiformis_Gene15148	GO:0004622	lysophospholipase activity	molecular_function
striiformis_Gene15148	GO:0016787	hydrolase activity	molecular_function
striiformis_Gene15148	GO:0005576	extracellular region	cellular_component
striiformis_Gene15148	GO:0006629	lipid metabolic process	biological_process
striiformis_Gene19493	GO:0009228	thiamine biosynthetic process	biological_process
striiformis_Gene19493	GO:0046872	metal ion binding	molecular_function
striiformis_Gene19493	GO:0005634	nucleus	cellular_component
striiformis_Gene19493	GO:0005737	cytoplasm	cellular_component
striiformis_Gene10769	GO:0008202	steroid metabolic process	biological_process
striiformis_Gene10769	GO:0006694	steroid biosynthetic process	biological_process
striiformis_Gene10769	GO:0016126	sterol biosynthetic process	biological_process
striiformis_Gene10769	GO:0003838	sterol 24-C-methyltransferase activity	molecular_function
striiformis_Gene10769	GO:0008152	metabolic process	biological_process
striiformis_Gene10769	GO:0008168	methyltransferase activity	molecular_function
striiformis_Gene10769	GO:0016740	transferase activity	molecular_function
striiformis_Gene10769	GO:0032259	methylation	biological_process
striiformis_Gene10769	GO:0006629	lipid metabolic process	biological_process
striiformis_Gene18131	GO:0008152	metabolic process	biological_process
striiformis_Gene18131	GO:0000166	nucleotide binding	molecular_function
striiformis_Gene18131	GO:0055114	oxidation-reduction process	biological_process
striiformis_Gene18131	GO:0016491	oxidoreductase activity	molecular_function
striiformis_Gene22316	GO:0005634	nucleus	cellular_component
striiformis_Gene22316	GO:0003677	DNA binding	molecular_function
striiformis_Gene22316	GO:0046982	protein heterodimerization activity	molecular_function
striiformis_Gene22316	GO:0006334	nucleosome assembly	biological_process
striiformis_Gene22316	GO:0005694	chromosome	cellular_component
striiformis_Gene22316	GO:0000786	nucleosome	cellular_component
