# Supplementary material for: Haustoria – arsenals during the interaction between wheat and Puccinia striiformis f. sp. tritici
Source: Mol Plant Pathol. 2019 Nov 27;21(1):83–94. doi: 10.1111/mpp.12882 (PMC6913192; doi:10.1111/mpp.12882)
Supplement: Supplementary file 15 — Table S9 Statistical analysis of histological observations from the plant samples of knockdown metabolism‐related genes. [file MPP-21-83-s015.xls]

## Sheet: Table S9 Observation of  hyphae
Table S9. Statistics of histological observation from the sample of knock-down metabolism related genes plants. The avereage and standard error were assessed and the significance was measured according to student's t-test; Asterisk presents P<0.05
Treatments	Hyphal length (μm)			Hyphal branches
	24hpi	48 hpi	120hpi	24hpi	48 hpi
BSMV: γ	52.23±8.06	72.82±10.12	233.92±91.05	1.21±0.41	1.91±0.66
BSMV:Pst_1599	N/A	61.75±19.6*	203.02±93.64	N/A	1.88±0.86
BSMV:Pst_123933-1	48.81±11.4	56.81±7.41*	190.4±76.37*	1.32±0.45	1.58±0.84
BSMV:Pst_123933-2	45.1±12.12*	60.24±7.97*	176.06±85.78*	0.94±0.37	1.67±0.72
BSMV:Pst_15148-1	45.09±13.0*	63.67±10.41	164.01±57.02*	0.97±0.40	1.79±0.76
BSMV:Pst_15148-2	46.74±16.55	56.56±10.20*	200.63±86.88	0.89±0.39	1.62±0.81
BSMV:Pst_16188	49.65±6.99	59.47±17.28*	163.07±64.39*	1.41±0.35	1.69±0.79
Treatments	Hyphal length (μm)			Hyphal branches
	24hpi	48 hpi	120hpi	24hpi	48 hpi
BSMV: γ	51.98±8.92	72.32±29.30	205.58±64.94	1.58±0.63	1.41±0.71
BSMV:Pst_4385	N/A	53.68±9.69*	160.47±37.12*	N/A	1.47±0.86
BSMV:Pst_5760	47.09±11.72	51.15±8.39*	147.18±40.55*	1.19±0.68	1.45±0.84
BSMV:Pst_6346	43.52±12.82	55.48±8.17*	135.70±40.79*	1.18±0.76	1.57±0.72
BSMV:Pst_19493	40.80±12.36*	48.32±7.40*	152.33±38.17*	1.06±0.74*	1.44±0.78
Treatments	Hyphal length (μm)		Infection area (μm2)	Hyphal branches
	24hpi	48 hpi	120hpi	24hpi	48 hpi
BSMV: γ	63.87±6.51	80.77±10.12	23245.12±89.09	1.31±0.41	2.01±0.46
BSMV:Pst_18131	59.61±7.6	76.25±14.6	20843.02±93.64	1.3±0.61	1.88±0.56
BSMV:Pst_18127	60.84±11.4	78.01±17.41	21440.40±76.37	1.32±0.43	1.98±0.34
BSMV:Pst_11012	52.06±9.12*	60.34±5.37*	17226.96±95.38*	1.34±0.47	1.77±0.72
BSMV:Pst_22758	53.09±11.21*	63.97±11.41*	18230.81±67.12*	0.97±0.47	1.89±0.46
BSMV:Pst_2316	61.22±12.2	76.26±9.20	22521.63±76.08	1.29±0.39	1.92±0.71
BSMV:Pst_10769	58.29±8.31	79.77±7.29	21239.47±74.69	1.11±0.65	1.69±0.79
