# Supplementary material for: Haustoria – arsenals during the interaction between wheat and Puccinia striiformis f. sp. tritici
Source: Mol Plant Pathol. 2019 Nov 27;21(1):83–94. doi: 10.1111/mpp.12882 (PMC6913192; doi:10.1111/mpp.12882)
Supplement: Supplementary file 16 — Table S10 Details of screening effectors of haustoria in this study. [file MPP-21-83-s016.xls]

## Sheet: Table S10 detail of effector
Table S10. Detail of screening effectors of haustoria in this stduy. PCD, programmed cell death; PTI, pathogen-associated molecular patterns triggered immunity
species	Name	Suppression of Bax-induced PCD	Suppression of PTI	Amino acid sequence
CYR31	HASP8	N	-	MSMLLLMLLNVRVFMPFGPDGEFSFHSLPPFDLPRSHCKKHPLVPSVVDNHIFRFRSRGH ASENPRLPDALSASKQKIIFIGPPGSAMRSLGDKISSTIVAQSASVPTMAWSGSSLFETE TSAQGYLTVADDVYKKACVTDVEVGLRMAEEIGYPVMIKASEGGGGKGIRKVEKAENFTM SFNAVLGEVPGSPVFIMKLAGAARHLEVQVLADQYGNAISLFGRDCSVQRRHQKIIEEAP VTIARPETFEQMEKAAVRLAKLVGYVSAGTTEFLYEASTDKFYFLELNPRLQVSNS*
CYR31	HAP30	N	-	MINLLVERLVYFINSVLLDALTLVLEVPYNPSINQFCPLDSPLPLSHTCPLTFPPSLLLL SSVFPCYSYYVQLLSTFPRLSASLLSLFVELTKLYVSRDNLTLKCLFISSLLSLSLFKYF FF*
CYR31	HAP31	N	-	MISLHKLLLVTLFCAATQSQGTPAPAQAPTSEQSSTSGDIPLYQKRFTWPNLPYQADTGN GPRGTQQGLSSCLLVNLLSYSSPLATLYFLEITADTHIVAKHYDTACCQLLGFVTY*
CYR31	HAP39	N	-	MILLGLLSTMFFNTRNDQATKMLKSCYKLSLGFSPSHSQPQQQVVDNRQLGHQNPLQLST LGHQNSQFNDIVVGNSSLGLCVGRKLVGELNCPIDIPDNLTLVITNH*
CYR31	HAP45	N	-	MDAFPIAGLLKLSICHFFFISANATPSILSHGQLSGPLQQAHLDSFIFNFFFSRRSIEIT ITFAFFIYFHSSPARVNLSWFIMVPSPASCGSFQQ*
CYR31	HAP56	N	-	MWVIFFTLGRLGVEASKVRVVKIPIPLSSTKKTPHQQTIPLPRRPNSKHAFSLPTCSYHF TLTWLMLCYQSYPEIRQVPQQGRSL*
CYR31	HAP62	N	-	MVLYSTTRGFSFKIPCSRILLYTFVLVQLCNSVRSSSCYYDSFTGRTVCDGLSYGARLAI AAAITILGALALTGISFVVRKRFYGARTPPPVSAVSN*
CYR31	HASP2	Y	Y	MKAAGFALFEKTVMVMLGLAGASRVEPPLILDNQEVLSTLVIKVRNFAQMGIRSLEHDNA AERLILDYRFVLLPCSSAS*
CYR31	HASP4	Y	Y	MYLPSSRQLHVTVWLVLVHSSAVPAMSSRRALVEEDTALDEFWQAISENLNPTGHLGDFE GSSGLSSNRQPATQSGFSSSFTDIDRTFKQSQAVGLSPQPDPRKHKERYQTSASSSTLPV FPSNVKQDHTVSSNSLGAADDALITKINSIKSDGYPLEG*
CYR31	HASP7	Y	Y	MMLPLQLLVFCLPDSIPSVATYLSQSGVSLEHPVSYHPEMHLGCLYDNPHSAQPREAMES IRQRLLGNSAAAHPNSQIIRPSLQACDTHHQVATIFKSLASGVDLDETEPGDMIVTSLYP HQKQALSFMLDRETPKTVPADLKTARNSAERKVLEKEDDENLVSLWKKTRDTYGRHVGWM NVVTGIQQVGKQTPPQCRGAILADDMGLGKTISIISLITATHQAAIEFAQSPIIKPTTQV VNHPSRNNNKSAKRPHSETLLDGSSVQSFKLQSSSTPYGSLLDRHVESIAAPKKEGAIAA KKRIAVHDRSHLIKLKSRATLIVCPLSTVQNWESQIEEHVRKIPASTTAGSSTSSSTPKS SLSVCVYHGNTRTSDVNVLADYDVVITTYSLLG…
CYR31	HASP9	Y	N	MVRISCSLSFNLSLMVIVSLMMVDVLSHCDHCIRMSKRVDWLTKCHYTGGDGICTRDVMH YKYVCKNCKGQILPMSMVYCDEHTSPVNPRFFTDREKAKARKFKEKVEKKEKAVRTQQKT IVSSVHLCC*
CYR31	HAP17	Y	Y	MIGPAISVILCHLAYLIIFTVTLNTPAGVVAHPSPVFKEAEEVGQDARGVSFDFNRSGSR GNGLSFGLTSPITYRSGNIYNDVKASHEDTLFDLVRQKDEMVSEYKAKITRKSYVGLLIL LKKKGYPLLVEKMAAWETAYREHQLEESWFLPLRLYRRFFKKEQWKQDQLYHKLKKLRMI SWSVGAVDPLEAQLAIKRLSILEYKGYDFSQEQGQLIEKLSQQAESMGSSKESIHFILDD EDKALINKITWKELVKKIDVKFTNEGTLFNLIKTKDETVSEYKSGINYYGYGEFVSLIEE RYSPLSLERIAQLETAYREYRLEKLWYLPLRLYRRIFKSDQWKKDQLYLKLKKLRKIISS VGVINPPESQLAIERLSILEYKGFDFSKQQGQL…
CYR31	HAP26	Y	Y	MPKVSQRKLIIHSSNVAAMAMLVESDSEDNSDLEEFYYYSLHLLQKRYLKPRHSAARLDP RYDMLALQELPDSSFLQLFRMRFPCFLNLLQLLQPNPIFYNNSHNPQRELPIQLAIAICR LGSNGNGSAVYRLRNLFQVDYGTINLYTCRVITAVYEFRSSMITWPTEAERLELSQVMQE EGFPGCVGFVDGTTIPLSQKPPKDGSHYWDRKKR*
CYR31	HAP28	Y	N	MFSQTSAKLLLIVGVALCLYTAEISAESVCHKWWKTLPNGKGKMEIRLAKRASDPAVGRI KSGDLKVTTTTIAGGTGACGTTYGPKNMGGCLWGGANYLGDAPDKSLTLGWVNGSAKGNC GKKFFANRGDKRAEGTVYDTCSFDEGGRKLTIEQGCSTMYVTAALYNALGGTGGRIIIDD WDFKADTPPV*
CYR31	HAP29	Y	Y	MQGRQYASLLIVVWFFEYVSCYEEAIIPVELPKASIDEASCSFDFQKGESQPIGTPEALS LFPLVPGGTRNTPKRVPDTLAQEGRHSKRPRPTYAREEYDGHLLELFAHGKQPSTPYPSP DLSTLTPTQVDETIRPATDPEEQGAVYSRVRPAAPGRSPIPEKLLNELQRTALESGATNQ IARAFSHSKSSPMQPLRKVVSATATTRILGEKQRSFWIDLSSPTLDWNPPVINQKAALAT HFMAIHFQQAVARLPCSAELNRMHESHLILLPFVYKLMLKPLTTVNWSTALLVWRNLWHE EGNLGTGPSTEEVLEKFLWISHFISEATIPEIFQDVPKIYTKIGVRKARDGFHCFNHETR IIKLLSDGRMALNDLSKPQLASLQYLKSIIASE…
CYR31	HAP36	Y	N	MLLLLLITGYLLSGLVHGNDIADTYSYMKVVPNREAFIVYYSREPPSLLHGGVHEAIFKT EDVYSALQKKYQGDVVKKLQEVANLNVDRCAAEQQEYHLEVDKIQEQFHWKDLGRGGERF GYYPPTRVPAEIFDVIRQVMNEMIHSKLKYESTLRH*
CYR31	HAP38	Y	Y	MLGRLWSIYFVVAHFANARTTGFPATCPRDWSLDPNELVVRCPSVEYETPVKCIPSSCSD FPVCGSCTNVATQERRNKMTCRNGFNMIDTGSSSYAMCFDQDENAFECTDSCEGILTCDS CAFDASPFRVQKLQKRANPMVNGMNVGVSGSGGFGGRLDW*
CYR31	HAP42	Y	N	MRLGFRTPGKAILIALWLSKNVMNAPNYGRARFTTDTETYPMDGEDMAYGYFFDKDGRNF KSFAKMAPGAGQGVFTSTLTNSKSRVNMGNVFQRVIYDSDTMRLETMQPEVQIYQFSPAS HDLAVVFDERLLLMLACQHADKDQGKPMDSRATGHMLLAGEHPPPTTLVPVWYGFIPRDE GVESVEIEVTLATREVKTLKFSAGTSQKLDDASAWQKFRLVAYKLEEQPSIRLSFK*
CYR31	HAP47	Y	N	MHLASLVLLSLSVTFAQADSAQPNAAMAGPQPKLVAMKCDNIYLPLSPFDIAEMQSKGSI DPSQRAKLSKDPAEAVCKGSAAGNKGGMCDFKTCSGKPAVCGTCFPVTMKEGKLVKSSET SVEKVECGKNYFLKTEKDHNVCTASDNKMYSCTGECTASIECQSCVSMDDPAFQKTS*
CYR31	HAP49	Y	N	MHATQVLLLCLIGMIGMDFGSAMVTNVKRSGSFPSSMCTATLKRSDHKNAARFNWLFWKT KHVTWQISYKQGAVERTPVTLFDDSQCSANFQVELKSCTIYQDPKFPKTSTYETEKHTSQ PSPILAEGQTSKGYVEWTNCPSGMSVHVDF*
CYR31	HAP51	Y	Y	MFSQTSAKLLLIVGVALCLYTAEISAESVCHKWWKTLPNGKGKMEIRLAKRASDPAVGRI KSGDLKVTTTTIAGGTGACGTTYGPKNMGGCLWGGANYLGDAPDKSLTLGWVNGSAKGNC GKKFFANRGDKRAEGTVYDTCSFDEGGRKLTIEQGCSTMYVTAALYNALGGTGGRIIIDD WDFKADTPPV*
CYR31	HAP58	Y	Y	MFSCISLPRSSFLLLLLVLLADLLPGQPVGGRTCPKINTRKEWRQLSRESQASYLKAVKC LTTKPTTLRTRFRLRHYDDFQYVHSTLYMQVHFVARFLPWHRHMVFLYEQGIRECGYQDG FPHWDWSLDSADASRSPVFSSDPQVGFGGNGTGRVDPRLPDDGGAVQTGAFANFQLIHPI PHLLHRKFDTMLELSSNGVPYLGEYYANDNIREIQKTSDFLAYSNNLEGHNPMLFQDAPR TSPHAAIHMIIGGDMPSSVYAANEPLFFLHHAHIDKLWVDWQRQDWNNRKRAYHGNNVRG DETEDASLDDTMPFLGLGGRDPTVLQAMDTTAYPYCYTYAK*
CYR31	HAP64	Y	Y	MKATAFFTILLAGVYSVTAASNPTLTSEVADGFYQVNPGEAGKTTTKFTPWDKVGKSSAK RRSILAKRREHCGPGSVSVNDADAALNCLLYSFKTDVVSLDKGSWTYCVRGDVVAFICPY SGGYKFKSRFAETWSDVRGRCGASILGYGQVSGDVGDWTAGYALKTDNFCTKKFKVGS*
CYR31	HAP65	Y	N	MPASKIAFVSLILFPCALSHAIDPSVVPTSLLHLQRRGIDQNTLLENGKEAQKLNAKFTS LGPDSTCQTGDMACIAGAFSQCVGGKYVGGPCAQPLKCFAMPLLLKKGTTLGCDSEADAT TRISNTGATGGLTGTGSSGNATATLSNSTQASPAPAQKAVNGSSVDPDEDGPDVAMPDDT SAGVNKDASKVSSSKAPANASETPGSSNESSSEKDDDSYDTTAESKTAPFQSIPSKSNST HSTADKPKQVDATLDLDEMNITGP*
CYR31	HASP146	Y	Y	MSLSNTILKFALLFSVALVYQLSGINANSIVSPKPNQTLNPGEKLVVVVKKNCEFVATFL QSLPSRAHTCDILILSVR*
CYR31	HASP151	Y	Y	MAKRSKVSSLINHSFCPPPNIHMIIIGLTLLTLPALVSANLDMSYYELLGVRGDATDIDL KVSLLPFPDSYKILTYRLVLKDD*
CYR31	HASP153	Y	N	MVICLQYLKIVFATLCCLQVTFGFQGVLPAPIDVANRMEEGTKAMARSKHEHIEVEGQSV RGVPSPKDADEKIIGSPIIREPRIRYN*
CYR31	HASP154	Y	Y	MIAIFSLLTIKICSSEDSCRRNQTNQAISAFQKSQDPKYLQQCGEQEDVIQDFITVESNY PIGEARNDVRELERADNEFEKLDRLVGQEKADC*
CYR31	HASP155	Y	Y	MNWHTWLHSCFSIRSMSTFPFFNIQTDIHAEVHTSWDMTSNGTFNSKDVQYVGQFFFDDE INMSVDKMWPYNQNPVEHRTRNWRDSLRIFHNSKVNGFQPTLDIIKAGSVINQGLVGFMT VGINLSHRYDHHHNPKHAYSDFD*
CYR31	HASP156	N	-	MMRMAHQQNLVLMFLLCPNQTVGKYCITERVLGSGFFSVVHLAINQETGSQLACKIIKQQ TGLRQSAREAKKFQAVVQQEVKLNASLDHVS*
CYR31	HASP158	Y	Y	MRSLILLIPTIGMLITSMTHAELGSTIREVRLAGDDETYTMVNLIGHTLGPDNPEQGQIS LNIHPAGAREEYMYSKIENHSRFPVRLFSGLGYLEAKEKVVEPRKSDLVMWNPDFPWLLV SSGSRQITEEKFYTVVHKFFDDILGDAMHIDSPQHNGLTASSSDLGQLKRKNSLEGDPVQ STRRVRSRYTFDDKYPVS*
CYR31	HASP159	Y	N	MEGVIPPSELTHLGWIILFVLIWNSVARAMDRHSKYTVRMKTKINRAFEALDIGTFAAWE ALPATLPAGLYVDEVGDIDMPLSEGQARRLIAVAHQAAPADSASSMLVDGESSGHPWQIN ADRLEFLEPAWQGYLLRLSDLVAAKLGVDGPIRVRLDKMLIYEPGGRSEPQTE*
CYR31	HASP165	N	-	MRHQVMSLYICRFVILLGLNIACNALEESSGRSFSPFLDWKSESSHLDEILGIGAVTPAETTGRPSIPHYAPPTMNSRVFYPSAPPANLAMGTSTMFQPHHEQLLTNVHVAPTLSEYGNAPGHYRNSASADFTPFQWPASQYGESSQSVPTGSSQDPFHYNLGWNTFTNGFSSQEYTNELPSIHAPGNRRLMTMKDLNSHTHQSENMDQPLASDETTTWQLSTARDEDHVPSTRNAIWTRPIPKKFRARPPDPQVMVENRLGEISLPAISNTIRPVDQQPKRSSDDMTRYSDAGRMIQTQHKNMKIQREHSMRNIFKFDYGVFGRHNPSVKEKERINALNALTEPLPNRQLQISDDKPQEFYEKFLDQIMYMKDYWYRFWEEKYKIQFHSIGFVREKYC…
CYR31	HASP166	Y	N	MLGRLWSIYFVVAHFANARTTGFPATCPRDWSLDPNELVVRCPSVEYETPVKCIPSSCSD FPVCGSCTNVATQERRNKMTCRNGFNMIDTGSSSYAMCFDQDENAFECTDSCEGILTCDS CAFDASPFRVQKLQKRANPMVNGMNVGVSGSGGFGGRLDW*
CYR31	HASP167	N	-	MNIQLFPIMIFLLGHPSLIFGRPTEGKAVTQEFGKLHVDCPGTEHVEHVKNPFAEEDKHA SVISDNSKNISGSRHSSSPESIPEEEKPLLDRSQSDRGSSKPSGPAPDQPKQGEDGKGRK MAELYARFKKSLSTWYGGHSAVARFLRRLVNYFHPRKMSKSKEAKEAKEAEDAKKVKDVK KAEDVKKAEEATKAEDAEKAQEAKKAQETTGAVRVEASMPELSVTEEKAATAAKPESPSA TSPSAGTEEPKDDSKKKN*
CYR31	HASP170	Y	Y	MQICRLITILGFCLSQALAQVGPELDAAIKSFVQDLAEPNVRAGLPIETTRFNDALHDQL HGDNPREIRETLFSKFKPFQEGHELNAAAFADSRANYDDTLRTKELKAHPELLADRLDTY RNSMYSRLFDILDNENGKFNAESLATARKELNNLLSNQFPEESKYKTITSYPDSQMAGFK YLTMEQVDKALKETNVPDAKSINGEATKGFKSFINSHLIEKEGRPQFEEMEKAAFEAKEK AASEEKENAPKRRKLA*
CYR31	HASP172	Y	Y	MFFLTWAFVFFGTFLTLVIETPAIPTGARLTKQMESAEVNGGKDAIRSVEGSKIFTHEAL EDMAAKPEGSGLTLMEFHERAGRVMGVDPKHMDRFVNAYL*
CYR31	HASP178	N	-	MNIQLMEIAFISLRFTNYCWAVAVRVLMRQLVQNEIKLIELATTTTSVPSNQPFTSLLSDHQPSSTELDKHQLPALLKVEEDKVKQNLIEIESLLIFNRKIQNRQSKSHLDFTYHHPHVGQHQPPVHHSQDEQLQSLQQKSIQHQPSLQQQRIPNNFIHQHPFHEIPTKCNGIFESNEGHGLNHGCSSTNIPSSDGLNHTHQPILDDTLFNLPTSSNTVIDHCPNSLSIPYNPSSLVTTNHPDEVDRNNHHQFDLQSDLIQFLDHQPVYPNLNYHQVHHGPNPHTRHDTLNHDTTIPTFNDPSSSSSPSTTTILEDQLELNQIYFDQLILLFQIRFQAFRLPDSLSTVLIT*
CYR31	HASP179	Y	N	MVSQLLKIFLYSLPALATSQQTPNRVSVSISSTSSSSEAHSNTSNTKVSYSTDLPAGSPP IIPVNGVIGGNTTTITNLAGYYPVYNSEGQSVSQLRFDLYDEIIFFAATTTDNFTLGTDK MSQNEWDNLAFDFVKSCKDHSVQPTYTVGGWGGSRYFSPLAATAENRTAFAESTINFAKK YGFEGIDFDWEYAGIQGIGCNIISDEDVQNQQLLLKEVKSKWPEGKLSVAQSIAGIRDPN YQKLPASNVTIMAEVVDNLRIMAYDVHGSWTKTTGPNAPIRAQCADPDNQLSVETAIDIY LKQGFKPEQLSLGIPGYAKSWTLAKPELAPRIVGNYTSYYYQNFTGIPAGGKFDDKPGTD VCGQQTTYGGSWLTRELVQDGYLSQDETSGGKG…
CYR31	HASP184	Y	Y	MNWLQLAILPVVICYFNIMMAATALREEMLNPVLDDHTIFANLDDIPEGNLEPKRRRIAE DHSDVIDSNPDSPNSSADSFDTLMSSSLSGFSDHPHNPGSTVDRESWEMDTPHKTEAHRV PSSWGSGGSTKASIEAQGEMIQALREHFRQSKVLVEAKQRSQRNSGISRSANERTGFNWP KDPTPLKDEVGFEENRFTTTGERKRPYGSNEGPIAGRENRIDAQKAEIAELYNIGKLKQV ERVRFGGLSMDMITGSKSKTIWRSDDLDSLEGKHVSFRLPFPNRIGGANRRADSLSNRIR KIRNKLDDLYSISNMENPTKKELLEIENPRKSLLDWYDDLIFTNTEDHPPLLGSGPFNGE KNFNEAQKAMHWALTSSKKLNQEEATKIAQFLL…
CYR31	HASP186	Y	Y	MVSFNIIATLSIAVAFAVAHPLNEQLVGRQINSVTTTESAVSSYQYLSRQFSSLRQGIEN GQYTASEAREQFQSISQQASTTITALNNCLQCYPGASSVLSQSASQAYSEMSSLVQISNQ RYGQQSGNVIAPLTQLDAPLQQNLNAFSRYGVTPQRIIPPTFLPTLTQAGFGRTAQFASA NSVNNRFGSTHFAN*
CYR31	HASP187	Y	Y	MKSINSWIMALFFHGLVCMEFNAPRMQASVPIDKSHFIENKPAFMNYGKDPFEYEKGMSK FIPIEKGTMKLSVSSSDCCLKFRNDGTENIEYFLKNTKINKGQFTASKILPPGHTHQVVM DKVKLFLKNNSPDQLASVPKPADIRGRGGAGKASDLPSQARATKGAPKSSRKAGAKKGRK *
CYR31	HASP190	Y	Y	MDNCRIKFFSLFLPLVLSPGSLALLTGFDRHNLPYQSDPTAGQTGYNQCGPTAHRDSHCQ NAFVKSAEDFCIFAPPRPLVVGEAERIAVSYCTKDGYGTRLIPPGTFKNMHFVRTPHYVQ ITALGDFTKVNVPQGDEGGELDPSGPDGHGNPVGGLVFGERGQFNHWTEFLAYNEFCIRA CFNGPDSERYCQHIYDLEGCRWNIPGNYDGPGFDECEGEDVPHPMGEYQRPDGSIDTWHR GSSPLPPEGAAGKLKKCKSVPPPGLNYPHSKRRVLSA*
CYR31	HASP191	Y	N	MFESTLFSLLVLVLELTQHILTIPNPSFGYHVMDDSLSLSGQAFNSQKQLPVNLGSRLET PLKSTSVEMAHMGDAVQTEDDNVDQSLIDSWFAIDPEPPSIEVQDSPSSIGEPSAESVEA FADALWYAGFTLTEGQLEVKERPISDQLVESKKRQDNKHLGPSHSQPPISKRVKYVHPVG PSNGNVRQHSTNEVDHTISMSRSNLEQNRLPIGNFAPGLPKEEWMTQLIDSFTLKFSKTL HGLHPKPNQIQFKYTWKHLEGLPIVLTKMEGMDLKITAFSWIAYPNKSYMERDQLIQSFR SLITWVITDHFTILENLNVDTETIKSRTHMITGWVYDEILNPPIGYPIMGNLRGEVVHRV IHGKEPSFRMLNGFLAHYFGQIQPLPSPRALTS…
CYR31	HASP194	Y	Y	MQIKAYSHLLFTLIISLLTKNLSGASTWKDLFYPTKLEADHESGKTDLIWHRYTAGTITE KVERGGEGSERSYHLENYSRCLYYHLTKENGDGQRETVWLGSLPPNVSKKLNTDSLRGLQ VEVAFYIPNPKEFLREKEKLEKEELEVKQKLKAIEELKLKEKLAAEEKLRADEKLKAEEK LRAEEKLKAEEKLKSEEEAKAKIEANDETHRPEAEKEELQEEQLSAVDSIWLLL*
CYR31	HASP195	N	-	MQSFNLFIVFAVLLINTQFISAKSFVCPTGNGKRTQTHGYCTRSITDEERKAKKIGKEFT MWKEEIKTVDGKFSCDKVDLNGSVATDSFCCDVAGRIGEVEKSKQAMWTNNCSKAS*
CYR31	HASP199	N	-	MNFGRVLYIVICSAMLFASDSEAIDDILDHSHEDPFGWTIQPSNFNLDSMYSDSKSKTQVVPDDHHPGTTPLPLSNPQEIRPQYPPASSSFQSGPFQARVESPIINAGIFSQPVHSDRQALADNRIPLENANELKIDESILDQWWESLRAYVGIHPTPNAKVREVLVTKRPVPPEFSSPSPAATRLRLGTQQDQAQRNHLNLELSLSLPSENIRNENDRMVKSSPVIMPQAKYQQRRGDAERRRKVTSLESAEISNPALTGGSHGNFPHWRPANNPTSLKIPGGYRDIPKLRFTKGVLTDHSASGSYKRQVEMVEEIFEKLQSEQLVIPEDEVDQNVQLFSGRPPTKEAEDNYHEESIELSQTTSHQKRLRRSAERYALAANRKVSIWKHRDLWYEYWK…
CYR31	HASP197	Y	Y	MQSLTLQDVMFFRIFIVGLICQIVRAQSQYEYMRVFPNEKNTVVQYSESVPEDLSSDRIK RRVFDTQKLYSALGQDGADIKEVLEQKACHNPKSTSDEYYLVADAATVAQGTHWATADHA RVSLTINKDLSAKMNDVIGKMIP*
CYR31	HASP201	N	-	MAFPNRPSRYRFLWCICLGFAIALATSPPRLHELAEENLHAGDHSSALQLCPGAPDSWCHLSPPRSTGAEKTSNKRKYPNDHHSTTDTSGRRNPAQSPKEDLGSSSAHSTNERIKAGARKRRKIQYIDFFAKGTHSNIDNNHPKINHDIIERRNNNFRSKIKLKQTNFDDPFVKHENLPFGRVTYRFGQPGRPSEVLQASYTYGRQTYDNWRSLYNSLIIALSAKLAEDYKSLGVSRKRYEWEQGDLLKWLDKEIFSPHNSLPIIGLSRYSFGSEAIDDFTLKPNQIKLIEYFAQDVWNPQTEDTVAYLLKTYHESKHEAEGSMEPPEYLNSKENRESIGPLCEFFDKNYGLFYT*
CYR31	HASP204	Y	Y	MMYIKSTLMSMVTTALVGLSAAENLHHCEENFPSSYCATKLPPDSNGLVYYRAKRADVVR DLVRTFSCDGKGEEGKYCCHRPIAYTFGTKFLVISDEFEHGQESEFPDKTQCKPATF*
CYR31	HASP205	N	-	MLAVQTLSLAAFLASASAYDLPLTMMKPTTTTSQLNARSFFPAQFIPGQLSGGEHTAGSF SAGAGPASASCGLESNVWGQVSPVSSSGYANLCLQCRVNVFGVDVFEFNFYSALAASISA HGVSASQCSVLQSAIEGDLLRLAAGSKTSASCTAACKSDERCDSCSFNNGVCRIQAVDYV KQNHAGAPLAQAFQGLYSNGGSGYCSICPADRSCAGPTPSGLPRRSLAVEDSSANDKCPA GLSACPISSGMTLKPSGGFECLDLQQEVTSCGGCTSTGQGVDCTAIKGVSSAGCSEGKCR SSPVRRATSTPRSERLLQESPLDKMNLSR*
CYR31	HASP207	Y	Y	MPSTKQPVLFLVAGAWHGSWMFDSVVIALTEAGYTTSNIELPSRGGQDGLRQSERDDAEH IRCQILKEIDKGEDVAIVCHSYAGIPTCDAVKGLGISERQKNRQAGGVCSLIFVAAFVLW SGKSVNDTSDNNRHENFHYQDGLVWPARPENLFYNDLPSELAVELSRLLQPHSAGAFSSP LDHEAYRFIPSSYLICTEDNAIPLAAQEEMLADKLGYFLLIERLVSGHLPSISRPQETVK FISKTLELVRTRHILN*
CYR31	HASP208	Y	Y	MSRVSALFIVLALIQFLEVTAAPPTTDTAKSPSMNGLNITAGEDPEYLCKPRPLEPSLWA ELGMNSYLSTYTNGTTLNLEQYASQVGAPDFECGIGKICSPGQLCEHVYGRDWYALVAAQ NWNNFVNVLFQASGDAFDSAADIVPTMLVDLEKDPTRTPRHITAYLSLASNWISAFPSSL FKCYGPIAGTIWSWGQLSWLGLVMSLYQLGAFGWVETLMIYGNGEDRFTRSSSISWCLGE AQHAVQGIISNITQDVIQAGISTNKGLASLNQDGIFLSEIPVIDRETVQKEYETMIKLKT LVKVWREQNVFIIRGADPCTQGGENGAFDDPNRLSYCGDDSIMMSVVRGDKNGDGFDPTI FRAPLVEEKYGFTTEYLTTSSWDCQRKYGTFEF…
CYR31	HASP209	Y	Y	MNLHTMPLLTHLASIAAAIDDVTEALPRMREVKKMDNSLLATSEDESLSYASAIHQGHQL AETIILSDRDCYSKVAQRHLPQALFDSESSGGLWDSSIFRENVLTIQDYSQDERNYLLDG FISTMINAFHENKKSNSPEGPSLHPRFLDIVRQSQRPGGLLDDAFCGPLGKKSNTSKKIA AYLENPPLTMDGIEDDVTQYLFVFQLWCKATRFAFPASDTGTRKGGEDVTLQEAMSHVAS TLIVLHNSQVCLKMAPSISHKGAKAYSLSQETPEYLFRYGYTLEKTSKDDQFIDSTVGLF SQPYDHYKRLKEDKRFKRWAQSKAPLCEIYNQAMAERKDLSKAVRPLLSYKESISSIKKK LSRGLESAQV*
CYR31	HASP210	Y	Y	MPQICYSFLLVIVLVALSGVQPIRATTIQPRSLEAADSSQTGARLVRDQPVIYKVEPVED VGTIGPDLEPLKASESLSLKTDPITADKEEHLPPQKRKSIYHNSGFQDTLDQEYPRPDKL RSTHDNEDPKFMILRSSITDSLYSQILSNIKREPQDDLGDVGSVIGSHPSVDLLNHPHIQ KNLAGPESTASVSA*
CYR31	HASP211	N	-	MKLPQMNNILLGFAKGLVVLRGPPRGDVPTTLGADPTELECADGTNAAVEDVDREITAPTSPETSGTKKTLKRKTKTTTVPKKSTSASKKTTVATKKPAVSGKKATPPLKKAKTTGKSTAVSAVGSESESEAPTPSTSEDEGPSERGLGALGADVAPPTRTIPTRSKTALKSISKTQPNEGGDVHNDDDDDDHDDHDDDDDDDDDDDDDDDDDIFED*
CYR31	HASP212	N	-	MSGITLLASLTFSVAGYMITNSLIPRLSATLISAGLKGKDLLKGTSTGGGGFPNSTTTPT TTTNQKNDNQQFMYVLYLTLSSFLPIYGTDQSCNSTVRNQPV*
CYR31	HASP213	Y	N	MLNLIRLSLGSILLTTASLPLLTQAGSYSPSLDINDLSALKNAATTALKNLMSFYTPNPS GVFDQASTPWHESGMIWGMYMDYAKYTGDTQFLDVVTGALVNTSYGAEQYVFLIPFVSFH LLTTFLSLL*
CYR31	HASP214	Y	Y	MILLILCLVRCEFHKNLIIFAAIHGLDLIRNPQNSKQILLMISLASTDEDGTDKFTEITD DESKPDTAAQNKDLDPEQSIHRQFSVAHVGSLDSANFFKSNPGMAGALKEIETVRQRVKE NGGIGVAILLVRCGPIVQVCFYPFDFATTYYHHRPFIMLRLCLCTSLIGFPSWLAFSRRS GCNPASNKLARDLQ*
CYR31	HASP215	Y	Y	MFLFLLLLLLISQCHAQTVLKPNSVSSFVVDGSTLSLQLAPPPSSTLTFITLNLCSSSSA NIDYQYNNILIVSNSTDNQAPSPDKLPARSKSNILSHQSSTGDYSDLRAGYAAVSLINSQ GLWITIISPNPSSKWTFQVGVSTLKEPFHFTNNFPALKLDDTDETNALLTASDSSVFLPS TTKKAPPLTDLLPIILRTPDTLQLGLSGSACYLQALIDNLPADLKPQSSKITIVPSLTTR TTGIGSFSSQPTLNSSDNDYRIDDQSAGFRVQYFVSNLQPNSNYSAWLFQLGPVVDNVQT GKLWPYVNFKTKLSKLFILTQRYN*
CYR31	HASP216	Y	N	MCGLLLQMLFACSLPSPKISLHLSVNMLTKRYPNPSVLLALPLIFVHHYKKKPLIALFSF TIHMFKKRDTLSCTTTSLRIDIRP*
CYR31	HASP217	Y	Y	MGFLTSLILLLSVATALVDVANGRHADKDKDTTFSCNSWAPNGYCVTTRLPDQHGLLRIK RSFVFPLFSFSLSPPLRGILCAHEILY*
CYR31	HASP218	Y	N	MRLRHRTLLTPLGLQLTIKLPSTFGLATTLVHPSTYLNRIVVASQEGQLAIYNIQTGALV HIFQPTLFTTPSKGRCSSDKVPITRMVQAPAVDIIAVGFADGWCSLVDVRFGEEILAVKV GRSEGSNLLTNGILDAITGITFRSG*
CYR31	HASP221	Y	Y	MKLVHYTFTVLVLLIAIFHVNPVFGTPVPTLEDGHHSEESVNQPDTDLYQPLADEDLYEV SPSEKEEAEKHFDNLADEAEEKVVTGCCHWGK*
CYR31	HASP223	Y	Y	MNSYILLLPIFIQQVTSLLESSGRLLKSDASGGSHHTENNYIHVVKSDIETQPRTLVWSG TIPTPGNRKPYVPRVIHDLDVNDQDLVIHQPLITINSLGDNEIVELENVSNKYLQVKLVN TVKARSFLLPGDIQEHHYNFGMRDGEKKFIYLSKSGSMRSRVGKVKSAVSHSSSTFVYFM KA*
CYR31	HASP219	Y	Y	MAFWPMSLFSLHVHCPPLELHNGLSLPCEIISKSDPLLGSYRSLPEHLGGEDPGAWPAGR QIKRCCCAGWGLGIRDWMSL*
CYR31	HASP230	Y	N	MLSSPHQLVLITLLTGAWLARVTLGQVRCDPLMTIDRKQCAQTKQQIEAGYASIFNKCQT KGGSASLPNMVGLRSHDHRSFYDDSYFPSRTLTCGLNTNAPLTVEKDCQDAFKSFPVDGQ GRMLDDDHQPADFLIKTSKTCTVNFYTTDNSPIIVKKSEIEPVVTKMIKSCQGKSGVIGM TKGGSGKNGFTLYKVRSSKPCYSPANPDTQNCR*
CYR31	HASP231	Y	Y	MLRLYSILYLCSLSVTLIHGGAIRVPTSISGAESSAAALRHTDLDALPPLLGNVPSREHP VAHSIDPHSVSVTTPRTPRSDEDIRHEALPGIDYSSPYDGDDASSNEGDLESRYATDNES SHGSNSLGDYSSDEELPFDLGEELLRFRGGEPYFGIENPTDEFDVSNAPDRETVNDKLED ILQRYYPWREYLDQAEHKVISLQRDISRNEQVSRDVMSQHNYIEKNGSEEEKIISREDNQ LMMKFKMSMELLVQAKLAELGRIRPKSLDSEQLSGTGVGPGDHHTMVHTLESIDFLSPDV YKSVEMIGSDKLTDSLVQAIEKAIRGLAHRELRAHGGGQQADLIQIVPGLITTIDFLFRN EFINRETTKSLLQDDKFLSGIAILNINAHQIWH…
CYR31	HASP232	Y	Y	MATFFLFGTAGWLYNSTESHNFKRKDVWSLVKLAHAKHTWLYKEKNIDQQPSPEDTPWYR MDTLVRWLIKNTAAGIKYNRREDWDKTVVFRNNHVTKTNIARFALQDIMAEVSNPQKSMS PHGTPAPDVYLPNKILEPIEVSRKTMASAFRRFLGGSEGPWHPMVQPDPSDTEDEELYDL YARYQ*
CYR31	HASP234	Y	Y	MLMCIATSYLLLQLKVLALPAPGVVDTDVLSSWDQIYEELQQQPIFRSAGFPERSEDVIN YKRRFDRSVDCTESAFRENSHSSHDVNESNARFIASEEDRHVPRQVEKRRRVATEVLDDS WAPTVTQPGDSIQFTRNLAVHPEHYPAGEENESAEMPSTFEGADCFQNHTCVISLIVYSW KVRQFRKFSPGSYPTWPAGTRCWTSL*
CYR31	HASP236	Y	Y	MAKLLHFFFVLVIWASIVSPLSSQGQPGADPTKPNPPNQKPPETPVRQGINHVIKVGDDN AAKTFTPPTIRAKVGDLVTFEFHVHNFISIFFEGFRMMSSAYRNQATIGSSADKRLNLQQ PKAHNVSQSTFDNPCVVPQGPEGTGFVSDLQVVSKTTDLSHRPRWTLQILSDTPIWFHCA PHCGVGMVGAINPPTSGEQTFEKFVEKAKVAGSAAKKLQVGAKPGEPGGKPSEPGAIPAE KTAARISDKKVDPAGGKGAEEGASATLQRGQPKTANDVAAMSQNTASLDANSTLAAKGKD PFSDAYSMKLMRQRKVALASVSFSLLVPGLLNTIY*
CYR31	HASP247	Y	Y	MAFKSMTVASLLVAFSFPSGLLAKDDDVKTCFTYTGANTTTASCNDIPNMVCSGGCTGGL TATKCTTSHEMNDQRGPLTDEKCTIAYGKSSATMAVCIAEHQTYTCYGPVSGTAQCKGCK NTYIPPPNDQQNGGGGSGNGNGGKGSGGNGSGESGNKPPGGSSSPTPGNSPAPGPSPTPL ISPAPGSNGNSSTPPQTPSGGSEAPPSSSGATTDNSKNGDTHSTSAGTTSGSNGFFLVLA AFLSSAFV*
CYR31	HASP248	Y	Y	MRILNSRSTWWKTLLWGQIILNFCQLELQAADSSRPTTPIPSPRSYAPERVSCPANLQVT SSSAYPWPASTAEQSYVSSKAAKSLKPWEEYLLRANLTNFDVQAFLKNSTRDGLVAGRNL PNIAFSLSGGGNRALLYAASIMDAFDARNPRANQARTGGILQLVNFASGLSASSWLLASW AQANFIRFPDLAETAWHSAFTHGYLSWKRLKHYPHHYRDLKKKKKAGFRVSVVDIWGRLL SKNLLNDPDCGRTLTLSSIRYKSEYAAQSFPFPILVTTSRKKEGSELDLDSPIYEFTPED MNVWHPTLNATFPIEYLGSQTGAVTDKATNCVTGFDNLGFLMGASSNVFSYQDGKKVNKS LLAGLASMFVKGRFYEALVPNPFMGQGMGPTPG…
CYR31	HASP251	N	-	MLTNSYFISISLAYIFTVMNSVCGIPYRSQTATTRAELTLERRDFHGIMSKAHGTSGLTK REAKLDPPNNTLIPKAKVAALLLTNLMGAVKGQADKLTKFSQGTGTKIDGVQLAAIIDRY RKLLEDEQPHVITIEDAFLDDSRVTIAMLVQRVSKPLSSIFPNHSDALGDIKTATDRASL RSKLLIATRQRPDIDEG*
CYR31	HASP253	Y	Unknown	MITTNGVVVYAVLCALSTARLAISSFNAEGRIILDYVDPPSGFDHVGSSVAIKAENLGQN MHDDHDDIPPGLAARKDIMESMMTGRNEIGHGIDALKPKLKTGMLESKTKKEFSKVLFEL EQLYCALREPTVDKLRRLGGLDPSPNCFFVQENPLPHAPLTSQADLLQPAQADRKGSGSI KSLKDSKYFKKAFIWNKLSSYVNHFGIQTGKNSPSSSSEPLLKHSDSLGSTTKRTHEHRL SPKNLVSDRVKKPARIPTVLEALLIEKRITTGDLGTPQDMMSGASDGDELRLGKGLTNEQ KIGTWNSLQDKLIKMQSRDKVPDATEAKFLLQFVESIYLLGDHILRYRLLPSIDSLEIAK PDTVVKMIQFHTELLFRHLGESFYEAPESVVPE…
CYR31	HASP256	Y	N	MTTLALFFVLLSTEHCTPVKSSRLEMGEAIEIGSRTKGKGIFNPNKGENLSHTQSRQAGT GGSTSEEIRESQSKDWRAMVQSYDLLLTYAGDSQHNADQTRLSTNTYNSVDEWQLTSIDK AADELGVFHNRLRHIFGVPGISHRDALGRPQDALDRLPKSDLESYNSSIWALVSILEIPM TLPKSLHHIQIAGNDSILQTIAYIRKYNLASSDVAETLKNFLKTRHVLDWQAKTSMDMFR SDTRFDNAFHWRPYEEVHLEHHFQLPNFNVLYQGKFCDPT*
CYR31	HASP259	N	-	MKAFSSQPWLLLLHTNTALSSMFAASSSQAKDEALAVKPTLSLEWQEDEIQKYLSEPLYFPQLTLPLGNSKPNFHTQSYSQEREHQPPPSFSFFKVEHTPNAPLPSNVVPTSNEVLSFEGVPTSKSDSTICDLTCSSEITSIRDLSPLDGLAPDGQLTPNHNVFAPKGRGHKSMSKDEPHLLLARKKMKAPQSNKKSILHVDHPENLPKSNQRAQSKRRRRAGVYRTNIKRLVIEILGSLSDAKIQIENYPLFKEIVDSRRLEIEKWTSRASNKANDIRKRDRIHDFLKNVTKMSTFLIISHASLLNGQMDKEITPSEVKNVLEFMKDFWDKMHRKEPLVLLRPYSILPKIPNLVDPNDLRTCGNGLNGKFMWYRACVDIVKYWTEKNMNLFRRSSSDF…
CYR31	HASP260	Y	Y	MRFTTFTRISLFWLTASAYIAIAAPAEAFSGAETLATGGCECSHEHEAPLAPVGELLQKK SPAKIAEEERPVVGTCGHDHDHDHDHDHVHHHHPPPVNTDVTPPLIETQNLSNDGSCGSG CGHHHAATLSESVPLIHRTPASDAPHDHDGCGHDHSHDGHDHSHDGHDHSHDGCGHSHAS RDWSRGGTRRVLEYWCREKFGQFWSWLKRGSANLRKKIGALLTRKPKAN*
CYR31	HASP265	Y	Y	MFSAKFITILTLAFLAINAVAAATAPVKRSQCAQWKLKNKHPMGSSDDSPMIIARVMTSK NSKQTLQTRANKTPPPITPPGGTGKDFGSDSESACPSGAYNTNTQPGTCLWTGEAQSPPY TSTKFYAGWLNGDNQENCAKTIKLKQKSGKEVDAPVIDGCRFADDGTTISEAVGCSTVWV TDYTFKQLGGKPGTHTVEIANWDFAKGGN*
CYR31	HASP275	Y	N	MRINYHLATGVAFLSLCAICKGVSLAKTLVLPKVTDRGAAGDLQELQNSIRVAKGTLYNV GLGMQHQNYLDELASRVVMINYLLVEKYRPLLATRELQGKIFGADQGPVAQGCRGGSRGR GERVLSNLVMLLASSPIPQGISRDDELHEFRKTIFLGIRLMIKHDLVKDIEHHPIFQDKL IAQLLWRCGLIGDELRKPRQPEAFPTIFTDPFWRKMINSFRAKIFKEATRDELKRVSARL KLRENVRKVLDQKEENRKVKVIYPQAILNILDQ*
CYR31	HASP241	Y	N	MCSFLAVNISLALLQSSLAAPILRNTNIRTGDTINCSNSAATPVAAPPPVPAATNPFAKT IPQRPVPTGKFGPRSSIGGVGILMNSFGFPASSLPTFGQGNPGFGRVDPSISQINPGFGQ GDPGFGQVNPGFRQGGPNLGQPVSSLGQDPSQFSWGGLNYGQVAFDPTPSAGGLDGAPGP YTSANGY*
CYR31	HASP242	Y	N	MLSNILPSIVLVLSASRLSNGAITPTFITEAARGLSSYLATLSHAPPPPSPHVVSISATP GHFYPEYDHLRPNPNATPLHEYFLGDATLEDVAGLQASMFQNHHNNPISRGNMETWIEDN QEYQALEDKQQAKIRSWLKQFFVDEVDSRLIREKATSFIWSLKQSSRAPDTIWWDQDLVE KNSANMEYISLVTIGDYLQFYDRESFKTTHEKVEEMTPKILQILSLDQINELRKTALTIK ELLKYKDSRGLRMYEDRMGEVISVLLKDFSTQNIQEKQDALHNLYIVFGTAPSKAKEKAR NAIRNDPTLSPIFEHPHPDSRAPEQAEYIRIKNQLQILGKVNFKS*
CYR31	HASP246	Y	Y	MIGLSILSILCHSAYLNVFTMILNVSAGVVAIPPTTLGQEAEPAVRDARSGGLGFGRSGR SDEAFRGESSPSTTYSSEHMYKGVKVSDEDTLLGLVRRKDKKVSGYEPYIREHEYNAIPY LRAQRVPTLSLEEMASAEKAYQEHLLGIRWSSNLDSNKEQGNRDRLYLQFKALKQLDLEG VMNSQEAQQAINRLSFLEYKGFDFSEEEAQLIEKLSEPIYESMGFTEQELALTDKDKELI ENIAWQRVVRKKVDEITKNWDHFELMALSTSKEDARKIMGVSDNRELTDFELLALSIIKQ EACKILEALENMKLIMSHDTAQWSPEAQRLLETINKMETGGDSPHLELDYGDLTTIRQLD KLEFWINWEKRPQWIAQHQLAAKPIDGIKKIVN*
CYR31	HASP262	Y	N	MAFVRDLVSVLVVCISYQAVVAYPRGAELGLLEQYRTKGGAATAQSFSKLSTSCQLAASS LLSGEFGTCADLMGLVSILETKESIISPINTWVTEACSVTPCDEAGLASARKVIRKGCAV DLEEQSVAAVALYSIITHYNATRDMFCTQHKEDGTFCLPSVLGNVEERSGEKITVAEVVS LISGKLSPADRAFIAVSKEAYCTDCAHAIVSQSAAMIDAIKKDSAGIKFEYAHDKHMHQA SDVCGPSFEDRKLPHTVRIAEPKSEHSRDD*
CYR31	HASP264	Y	N	MVNHCHLFAFAHMLLVCGAMHDFLRDSTSQFTRLDETAPRLRTLDLNTSIGRPSTRSPRD LNGDDPASSRELRNAGQELRFNSVGQFVAQAEVPPDQTYRRGRDILASNDLSSSGPLRGT QGLVDNLHREAQGQSQPPRNDIRRNSNFPFVLPSAETTRGESAAQIGYPSMNPPKETMDL LAKFGASSNTKTSEPRLSLARCQSGLKRTLAEGSNHDSLNARGNLIDRSTMGPVDKRGKT PLIQHQTEPLIGLNKSTPKRMKVFQKFAPVIEIEPNESIPKKRNPHHIALVNRYENRLKT KYLASNSQPEIDSLDFDLIQFLLKVHIKISSKLFGSHLNQSILI*
CYR31	HASP268	Y	Y	MARHLKLLLQSVLLATTWKDVEGAIRAVAPTFVTGSHHVLFRLCSCYDPNLPTGQRPLRL IAPRLHPLLQLSHRVMIETEAAQQFCNPGKPIEKTPDPEPKPTPPPPPPAPIPTVVQVPP PPVYQVGPPPPVYYTQAPPPVAYSPYTPAPVLVQAH*
CYR31	HASP270	N	-	MAKLRSLVVVICILHLVQCSMVNEVGIEMPESERSIGRTITSTVSCNGDSTGGWGSRGTLKRSRKETLATDSCSPSVEVLLSLPSTAALNLGYVADRDRKNSRIKIGEAEKVRQCTFETISKFKSWAADFLSFQEDPAPKNHSEERLDSLVESVSNLFQQKITELEGQPAKLHSYGQDTHATSSVSMTETWLSSVADIDRVWESLNPREENAIDVMKNGVTLMIDFFIDVQRLEIISKEDLYNFLNQKNQGKLISSYAINGFPRFPSTIADVYMNFNVRLSLQEGPATKKMRKLLQVLNEDTWKHVEFDYLKVCLTDIRGETVNRFSKLKKEFLTVASPENSERSPAGLDLFLYEWVKCATAPRWLRPAEPTDKELIEYKRLDDMFRYVIHYHKHHLTV…
CYR31	HASP272	Y	Y	MSFKLLAATLTLLFIFNRHLDVQAAIVRTTTGEALSPTAHSSPLLGLPKVEEAEYSVKFG KDQPDPLVIHDIDPNDKRLADRLRNFVHVDTAPVAPNFMGLVGPVMRGEGVMYQRDPRVQ KYQWRSFVAEHTEGNKRLEHHLLKKLKWDKEYPAHSEPDMIDARLLGNDEWVKFVPAEYP VALPIDTQHDILYLRAPMTTEKSFELRENEVKPPDYDDWMKNVQAYKKFVDGVDVFGTNV DLKEAGLEKHEIARNLMKMVDTDELLEATKTEFELGQRKPAATEAAAAEAAAEELQGESP ELARVNKLRAQIIAAHLADVKNEEPMRRAKEAMLWSGRGITELIAAKYPGRKFVWFRVNR LVRTHHLNEIHIFFERTAEEMEAAREAQSLLQS…
CYR31	HASP222	N	-	MHPLIATACLAHSVNLITASYVSPAMAEFDQAAKSKNLIFLNELGLDPGIDHMTAVSLIQRLKRDQPDSRIKSFVSFCGGLPEHSDGLLGYRFSWSPKGVLEAAGNPAQFLLAGKVIRKSDVSLNKMLSERKLNPVIFSFLFQKYEISGEKLLKRRFTGVGKAMFDGKFAQGNLALEGMANRDSLGYISRYGLDTDNNQLETMLRGTLRYEGFCEVMHVLKKIGLVRKDKNFHWGKAGIPTRWDQVIEKMGEKIEEGRVKRVLMK*
CYR31	HASP233	N	-	MGVSLLPIWLLITSILGPIGESTCLTTYKDTFELARVDTEFLISQRKEAKEISGGPCTISEMEYAHKVTWKHPGTSDSKGKASVGTGADHAARILQQLKETVFSRLYNLMNPKFGDGFIKGTEEKYLRQLDLLILDLGNLHSGMEETTKDTHALDALRQKDPSSTAGSKNNFSKIFKDMHDIHTVLKSGMKLGQNDVNSRANETVYRLIFCLSDALTEYLSILEKHPWVNLQALTESLNEGDNWMVLFHYVMGKFTPTTGPAGVFLTYEFKKRIRLNGFTEEIHGLLNILNEENWRKVENLYLVMRIELQPLGKMLPNANIRPDPRDIDKWEKIKNLFFITAVSEGNPSSPDAYHHFVKSAITELALHITKNPASTEDNIPAISWQLTQLRLKVDLVHY…
CYR31	HASP257	Y	Y	MQPFSSCLAVLGLLGLVHCTPASGTQGETVTNVYTYQLASHQDGFVINISGTGNYCQTCK NFVVAEGCKLPNEAGKGVEITCDQMWGKSGVQNGI*
