# Supplementary material for: Haustoria – arsenals during the interaction between wheat and Puccinia striiformis f. sp. tritici
Source: Mol Plant Pathol. 2019 Nov 27;21(1):83–94. doi: 10.1111/mpp.12882 (PMC6913192; doi:10.1111/mpp.12882)
Supplement: Supplementary file 17 — Table S11 Primers used in this study. [file MPP-21-83-s017.xls]

## Sheet: Table S11 primers in this study
Table S11. List of primers used in this study.
Gene	Primer sequence (5'-3')	Assay
pst-1107-S	ATGCCCGCCAAGATGA	primers for 73 genes of qRT-PCR
pst-1107-AS	TCCCTCGTGAATGTGCTG
pst-1599-S	GCTCAGATGAACCTGGAAAC
pst-1599-AS	CTTGAGGGACGACTTCTTTT
pst-2287-S	TTTTCGGTGCCACAGTCA
pst-2287-AS	CTCGGTCTCATCTCCATAGC
pst-2316-S	TTGAAGCGGTGGAAGCC
pst-2316-AS	CGGTCGCAGCGATTAAAG
pst-2345-S	TCCATTGCCGACCTGAT
pst-2345-AS	GAAGAGACCGAAGCCCAT
pst-2590-S	CTCAAGACGGCTACCTTTACT
pst-2590-AS	TGGTGGATTACGATTGTTTC
pst-2903-S	ATTGGGCAGGCTATCTCTAA
pst-2903-AS	AGGCATTGGTCCACTATCAT
pst-3154-S	TTGGCGTTATCGGAGGGT
pst-3154-AS	TCGGGCGAGGAATGCTA
pst-4385-S	TACCACTTCTGCTGCCACC
pst-4385-AS	GCCTGTTCTCGTCCTCCTT
pst-5760-S	TATGCTAAAGCCGCCCG
pst-5760-AS	CCCGATAGTCACAGGAACCA
pst-5807-S	ATGGTGGCTTGGGTAGAG
pst-5807-AS	TGTGGGTTTTTTCCAGAGTT
pst-6346-S	CGTAACGGTGATGTTGTGC
pst-6346-AS	GTTTCGTCCTTTCGTCTTCC
pst-6568-S	TTCGCTCCATCTCATATCTTG
pst-6568-AS	TGTCCCCTCCTTCTTTCTG
pst-6931-S	CATTGGGCATCTTCATTAGC
pst-6931-AS	CGCATCAGTGGTGTTTCG
pst-7351-S	TACCGACTTTATTGGGGACT
pst-7351-AS	GCCATTTCACAAACGAGG
pst-7486-S	ACGCTTGTCTTGTGAGGATG
pst-7486-AS	CAATGCTTGTTGGGTGATG
pst-7874-S	CGATCCCGTTTTCTACTCA
pst-7874-AS	AATGTTCTTCTTTGCCGC
pst-7875-S	CCTTGTCGTCGCTGGTAA
pst-7875-AS	CGCTGGGTTGCTGTTCA
pst-8517-S	CTCCGAAAGGACACGACA
pst-8517-AS	GCCATTTGGATGCTGCT
pst-8916-S	CTTGATCGGACTCTTGACGG
pst-8916-AS	CGCAATAATAGGTTGACTCGC
pst-8978-S	TCTCTTCCGCCGCAGTA
pst-8978-AS	CAAGGTCCATCCAAGTCACA
pst-10406-S	GATGCCATTTGCCAGTCG
pst-10406-AS	TCGTCTTACAAGGCGGGAT
pst-10769-S	TACCACTTCTGCTGCCACC
pst-10769-AS	GCCTGTTCTCGTCCTCCTT
pst-11012-S	GCAATCACCAAGCCCAATC
pst-11012-AS	GTGTCCGCTATCAGTCTAAATGTC
pst-11152-S	AATCAAATACGGACTCAGGAC
pst-11152-AS	CCCATACGGATCGGTTAC
pst-11430-S	TGGCTGCTGACGATGATG
pst-11430-AS	TCCTATAAGGCGGATGACC
pst-11481-S	CACAATTCCACCAACTGAT
pst-11481-AS	GCTAAGAGGATTCTGAGGC
pst-12003-S	CACCTACCGCCACCAAGAT
pst-12003-AS	TCGGAAGCACTGGGAGAAC
pst-12394-S	GAGTCTTCGGTCACCATCAA
pst-12394-AS	CCAAACACTGGGAAACAAAT
pst-13101-S	ATGCCCGCCTTCACTCTTG
pst-13101-AS	ACACATCCCTGCGTCCTTTG
pst-13639-S	GATTGGCTCGGTTCTCAC
pst-13639-AS	AGTATGGAAGGTCGGGTA
pst-13862-S	GGACACCGCTGCTAATATCA
pst-13862-AS	CAGGAGTCAAACCAGAAAGAGT
pst-13939-S	AATCAAATACGGACTCAGGAC
pst-13939-AS	CCCATACGGATCGGTTACT
pst-13980-S	GAGGCTCGCTATGATTGGAC
pst-13980-AS	CTGATTGTGATGCTAACCCG
pst-13981-S	CCCACGAAGCATTTACCA
pst-13981-AS	TAGTCGCCGAACATCAGG
pst-14039-S	CTCAGGAACTATTCTCAGCCACT
pst-14039-AS	TTTACAGCCTTGCCCACG
pst-14080-S	TCCAACCGCATCAATACCAT
pst-14080-AS	TGAAGACGACGAAGCACAAGA
pst-15148-S	ACGACGATGGGCGAACT
pst-15148-AS	CTAACAGCAGAAGCGGGAG
pst-15206-S	GAAAACACTATTATCGTCGTCCTG
pst-15206-AS	TTCTTGGTCCATCTTTGTCCTT
pst-16179-S	CATGGTGGAAGACTCTGCTAT
pst-16179-AS	AGGCGGAGGAACTTGTGA
pst-16188-S	AACCTGCGATGAACACCC
pst-16188-AS	TGCCACCTCCCATTGAA
pst-16500-S	CAAGCGGAGGAAACCAAG
pst-16500-AS	ACAGTAAGAGTCGGAGGGATG
pst-165611-S	TCCCAGTCCTCATCGGTG
pst-165611-AS	GAGATAATTGTCGTCCTTGCTAG
pst-17588-S	AGTTGAGGACTACGAGGCG
pst-17588-AS	GAATCCGTTATAGGTGGGG
pst-17713-S	GGGTCGGGAATGGGATA
pst-17713-AS	ATGCGGTTCAGGTAAGGG
pst-17737-S	CCACTGCCTATTACCTCCC
pst-17737-AS	GCAACGCCTGTCCTTCA
pst-17833-S	GTCTTAACCCTGATTCATTGC
pst-17833-AS	GAAGCGTTCCAGTGTAGTGC
pst-17873-S	GCTCTTCATCCTATTCCCATCA
pst-17873-AS	GTCGTCGTTTCTACTGTCGTTG
pst-18127-S	AAGCCTACCGAGTTTCCAT
pst-18127-AS	GCTACGAGTCAATCCGAGAG
pst-18131-S	ATGCCGATAGACAGACCG
pst-18131-AS	ATGACAGTTGCGATGGAGA
pst-18270-S	CTAACGGTGCTGGTGATGC
pst-18270-AS	GTTCCTTGGGCCATTTCA
pst-18834-S	TTATCCTCGGAGATGACCC
pst-18834-AS	AGGCAGTGAGATTTGACCAG
pst-19493-S	TACCCGCTAAGCCAATCT
pst-19493-AS	GGAAGTAACGACGGACCAT
pst-20196-S	CGACCTCTTACTCCGACACTG
pst-20196-AS	TGACATACGTTGCCATTCTTG
pst-20353-S	GCCTACGATTGGGACTTCA
pst-20353-AS	GTTGGCGTTCATACCGAG
pst-21209-S	ACATTCAAGCCAGACCCC
pst-21209-AS	TGACTTTGTTCGCATCGG
pst-21289-S	TCCGCTTGGATGAAATGA
pst-21289-AS	TCTGAGTGAGTATGCGTTGTT
pst-21615-S	CGGGTCGTTTGGTTCAGT
pst-21615-AS	TCGGAGGCAGGTTTCAG
pst-22758-S	AGAACTCGTGCGGATGCT
pst-22758-AS	GGGCGAAGGTAGAAGATGTAG
pst-23637-S	CTCATCGCAACAAAGGGTC
pst-23637-AS	ATGTGGTAAGGGCTGGGTC
pst-23685-S	CCAGACTTGTTAGAGCGGAGAC
pst-23685-AS	CATAAGGGAACGGATAGGGC
pst-23731-S	CAAAGGAAAGGCGACGAG
pst-23731-AS	CTTGTAAATGGCAGCGGA
pst-23753-S	GAAGCGTTCTGGTTTGGG
pst-23753-AS	ACCTCTTGGGTGCTCGTTAT
pst-25536-S	CGAACCTTGATGGCACAG
pst-25536-AS	CCAAAGTAGAAACGATACGAGA
pst-25999-S	TTCTTCCCAAGGCGAGTC
pst-25999-AS	GCCAATAAGTAATGAACACCG
pst-28116-S	AGCACATAGCGTCCACCTCA
pst-28116-AS	ACCGCACCAGTTTCGTCC
pst-28340-S	GAACTGTTCAAATACGTGGTCACT
pst-28340-AS	CAAGAATAGAAATCATCGCCTC
pst-28444-S	GGAACGGGAATAGGACAGA
pst-28444-AS	GCAGTGGATTGGAGGACAT
pst-28517-S	TGGCGTGTCCTCCTTGAA
pst-28517-AS	GAGTTTTGCCCTATGGTTGC
pst-28574-S	GCAGGTATCACTGGTATCGG
pst-28574-AS	CTGACAAGAACGGGAGCAT
pst-29032-S	TCAGGAGGAACGATGCCA
pst-29032-AS	ATTACTAGTCCAGATAGCCCGAG
pst-29047-S	TTACGTTTCCAATCTTCCGC
pst-29047-AS	ATCGTTCTCCCCTCAGCCT
pst-29493-S	TGCCCGACTCTAGCCACTT
pst-29493-AS	TGTGGTGGGACCGTTGTG
PstEF1-S	TTCGCCGTCCGTGATATGAGACAA
PstEF1-AS	ATGCGTATCATGGTGGTGGAGTGA
Pst_10769-S	CCttaattaaTACCACTTCTGCTGCCACC	Primers used for metabolism related genes silencing
Pst_10769-AS	tatgcggccgcGCCTGTTCTCGTCCTCCTT
Pst_1101-S	CCttaattaaGGAAGTGAACGCAGAAAAAG
Pst_11010-AS	tatgcggccgcCGTCGGGAAAACGATGAT
Pst_18131-S	CCttaattaaCGAAAACGAACCTGATGTCT
Pst_18131-AS	tatgcggccgcATGCACCAACGGGATAATT
Pst_2316-S	CCttaattaaGCAGCCCTCACGGTTTAT
Pst_2316-AS	tatgcggccgcGCAAGAAGTGTTGGAAGCAT
Pst_18127-S	CCttaattaaTTGGAGCCTATGGAGCG
Pst_18127-AS	tatgcggccgcGTGGAATGGCGTGACTGA
Pst_22758-S	CCttaattaaAATGGCTTGGTGACTTGG
Pst_22758-AS	tatgcggccgcCTTTCGCTCTGTTTCTTCTG
Pst_1599-S	CAGGTGCTGTTTTGGGATGG
Pst1599-AS	AGAGTTGGGTTGGGCAGTATGT
Pst_19493-S	CCttaattaaTTTGAGTGAGGGACTTGGTGAC
Pst_19493-AS	tatgcggccgcCAGCCCGCTTACCAGAGAGT
Pst_16188-S	CAAACCTGCGATGAACACCC
Pst_16188-AS	CACCTCCCATTGAACGAACTC
Pst_6346-S	CCttaattaaTCGCCGAACAAATACCCG
Pst_6346-AS	tatgcggccgcCCGACTAACAGCCCAAAAAAC
Pst_5760-S	CCttaattaaCCTGCCGAAAGCATAGC
Pst_5760-AS	tatgcggccgcACTTCTTGGGATCATACACCG
Pst_4385-S	CCttaattaaACTTCTGCTGCCACCCA
Pst_4385-AS	tatgcggccgcATCCATATTCGTAGATGTCGG
Pst_15148-1-S	TGTGACGACGATGGGCGA
Pst_15148-1-AS	CTCCGACTAAGGAAGTTACCGAAG
Pst_15148-2-S	GTCCTCAATAAAACACATCTCACGA
Pst_15148-2-AS	CAGAACTAAGAAAGGTAGCGGCA
Pst_12394-1-S	ATGGGCTTCGTCAAGACTG
Pst_12394-1-AS	CACTGGGAAACAAATGGGA
Pst_12394-2-S	ATCGGGTGTACCATGACGTGC
Pst_12394-2-AS	TCGGTGAGTTCTTGGGAGCC
Pst-1599-S	GGAAAAGAAGTCGTCCCTCA	primers for silencing efficiency
Pst-1599-AS	GCGAATAAAATCTGGAATGG
Pst-12394-S	AGATCGAGGTGGATTTAGGC
Pst-12394-AS	AGCGGTGAGTTCTTGGGA
Pst-15148-S	CGGTCCTCAATAAAACACATCT
Pst-15148-AS	AAGTCCTCCCACCCAAAGTA
Pst-16188-S	CCTTACCACTTGCCCATCTT
Pst-16188-AS	CCAAATCGGCCCTTCCT
Pst-4385-S	GACGGTTTGGGATTACTTCA
Pst-4385-AS	GTTGGTCTCAGGCTTTCG
Pst-5760-S	GAATGGTATTCGGTGGGA
Pst-5760-AS	CTTGGCGGTTCGTTGAG
Pst-6346-S	GCGGAACGGCAATAAGGT
Pst-6346-AS	CGTGGTAGGTGCGGATGTA
Pst-19493-S	ATGTCTCCTCCCGTAGCCAC
Pst-19493-AS	CGGACCATAGCCCGTTGA
Pst-2316-S	CGACGAACGTCTTGACCAT
Pst-2316-AS	TAATACCCACCACGCCAGT
Pst-18127-S	TTGGAGCCTATGGAGCG
Pst-18127-AS	GTGGAATGGCGTGACTGA
Pst-22758-S	AATGGCTTGGTGACTTGG
Pst-22758-AS	CTTTCGCTCTGTTTCTTCTG
Pst-18131-S	ATGCCGATAGACAGACCG
Pst-18131-AS	ATGACAGTTGCGATGGAGA
Pst-11012-S	GCAATCACCAAGCCCAATC
Pst-11012-AS	GTGTCCGCTATCAGTCTAAATGTC
Pst-10769-S	TACCACTTCTGCTGCCACC
Pst-10769-AS	GCCTGTTCTCGTCCTCCTT
HASP8-S	ggcatcgatATGATTTTCTGCTGTGCATTC	primers for pPGR106 constructions
HASP8-AS	catgtcgacTCAGTCATTTGTGTGGTGGG
HAP30-S	ggcatcgatATGCGGTTTACGACGTTC
HAP30-AS	catgtcgacTCAATTTGCTTTCGGTTTAC
HAP31-S	ggcatcgatATGTCTCTTTCGGCTTTGC
HAP31-AS	catgtcgacTCAAGATCTAAACCCAGTTGG
HAP39-S	ggcatcgatATGCAGTCCCCTTCTACCA
HAP39-AS	gtacccgggCTAGTTTATTGGGACCTTGAAG
HAP45-S	gtacccgggATGAGGTTTCCTTCTGCCA
HAP45-AS	catgtcgacCTACATTAGGGCTTCTTCTAATCT
HAP56-S	gtacccgggTATGGGAAGATCAAAACTAATC
HAP56-AS	catgtcgacTTACTGTTTGCTACATTGCTC
HAP62-S	ggcatcgatATGAACCATTTCATGTGTTTT
HAP62-AS	catgtcgacCTATTTCTTGACGAGGCCA
HASP2-S	gtacccgggTATGAAGGCTGCAGGGTT
HASP2-AS	catgtcgacTCAAGAAGCTGACGAGCA
HASP4-S	ggcatcgatATGTATCTTCCCAGTTCCCG
HASP4-AS	catgtcgacCTAACCTTCAAGAGGATAACCATC
HASP7-S	ggcatcgatATGATGCTCCCCCTACAG
HASP7-AS	catgtcgacTCACTGTGCCTCGTCAAGA
HASP9-S	ggcatcgatATGGTCCGCATATCCTGC
HASP9–AS	catgtcgacCTAACAACACAGGTGGACAGAT
HAP17-S	gtacccgggTATGATTGGTCCAGCAATTT
HAP17-AS	catgtcgacCTAATGAGAATGAGAAGGCTC
HAP26-S	ggcatcgatATGCCAAAGGTATCTCAACG
HAP26-AS	catgtcgacCTACCTCTTTTTTCGATCCCA
HAP28-S	gtacccgggTATGTTCTCTCAAACTTCTGCAAA
HAP28-AS	catgtcgacCTAGACGGGAGGAGTGTCAG
HAP29-S	ggcatcgatATGCAAGGTCGGCAATAC
HAP29	catgtcgacTTAGGTTGATTTGTCGATGG
HAP36-S	ggcatcgatATGCTTCTCCTACTCTTGATTAC
HAP36-AS	catgtcgacTTAGTGCCGTAATGTTGATTC
HAP38-S	ggcatcgatATGCTAGGCCGACTCTGG
HAP38-AS	catgtcgacTTACCAGTCAAGGCGACC
HAP42-S	ggcatcgatATGCGCCTTGGCTTT
HAP42-AS	catgtcgacTCACTTGAAACTCAATCGAAT
HAP47-S	gtacccgggTATGCATCTCGCTTCTCTCG
HAP47-AS	catgtcgacCTAGGAAGTCTTCTGGAAGGC
HAP49-S	ggcatcgatATGCACGCCACTCAAGTT
HAP49-AS	gtacccgggTCAGAAATCTACGTGGACAGAC
HAP51-S	ggcatcgatATGTTCTCTCAAACTTCTGCA
HAP51-AS	catgtcgacCTAGACGGGAGGAGTGTCA
HAP58-S	ggcatcgatATGTTTTCATGCATCTCTCTTC
HAP58-AS	gtacccgggCTACTTCGCGTAAGTATAGCAAT
HAP64-S	ggcatcgatATGAAGGCTACCGCATT
HAP64-AS	catgtcgacTCAAGACCCAACCTTGAA
HAP65-S	ggcatcgatATGCCTGCATCAAAAATC
HAP65-AS	gtacccgggTCAAGGACCAGTGATGTTC
HASP68-S	ggcatcgatATGGTATCATTAACCAAAATCC
HASP68-AS	catgtcgacTCAAACTGTATGAAAAATTGG
HASP71-S	ggcatcgatATGTCGATGTTATTGTTGATGT
HASP71-AS	catgtcgacTTAGGAGTTACTCACCTGAAGTC
HASP73-S	ggcatcgatATGATCAACCTATTGGTAGAAAG
HASP73-AS	catgtcgacTCAAAAAAAAAAATACTTGAAGAG
HASP74-S	ggcatcgatATGATTTCCCTTCACAAACTTC
HASP74-AS	catgtcgacTTAGTAAGTGACGAATCCC
HASP77-S	ggcatcgatATGATATTATTAGGTTTATTATCGA
HASP77-AS	catgtcgacTCAATGATTTGTTATAACAAGTG
HASP78-S	ggcatcgatATGGATGCCTTCCCCA
HASP78-AS	catgtcgacTTACTGCTGAAATGACCCG
HASP80-S	ggcatcgatATGTGGGTCATATTCTTCACT
HASP80-AS	catgtcgacTTACAAGGATCTTCCCTGTTG
HASP82-S	ggcatcgatATGGTCTTATACTCAACAACCC
HASP82-AS	catgtcgacTTAGTTACTAACGGCTGAGACTG
HASP83-S	ggcatcgatATGCGAAGGAGAGGGC
HASP83-AS	catgtcgacTTATCCTCGATGTGAAATACC
HASP85-S	ggcatcgatATGTATAGAGAAAGCCCACTC
HASP85-AS	catgtcgacTTAGTCAAAGCGAAAGCAG
HASP88-S	ggcatcgatATGGTCCGATCAACTTTTCTAC
HASP88-AS	catgtcgacTCACGAAGAAAGCGGGTAT
HASP91-S	ggcatcgatATGTTCCTTTCCCTTTTTT
HASP91-AS	catgtcgacTTATAGATAGGGAGAAACTGACG
HASP94-S	ggcatcgatATGAACTTGATCGCTACCC
HASP94-AS	catgtcgacTTATGTGGTCACGATTGTATAT
HASP97-S	ggcatcgatATGATAAGGTTGTCCATGATTGCGC
HASP97-AS	catgtcgacTCAAATAATTTTGCGAG
HASP98-S	ggcatcgatATGAAGACTTCAATCCAGT
HASP98-AS	catgtcgacTTAATCTCGCAAAGAGCG
HASP99-S	ggcatcgatATGCTTGCCTCCCCTCATCACTTGG
HASP99-AS	gtacccgggTCAACGACACTTTTGGC
HASP102-S	ggcatcgatATGCTTCACCACCTTCG
HASP102-AS	catgtcgaTCATGCAAAGAATGTGTACAG
HASP103-S	ggcatcgatATGATGTACATCAAGTCGGC
HASP103-AS	catgtcgaTTAGAAAGTCGCAGGCTT3
HASP104-S	ggcatcgatATGTCTCTCCGGGTTAAA
HASP104-AS	catgtcgaCTAGAATTTATAATTAGAGCACTGT
HASP111-S	ggcatcgaATGTCTATTTCAGCTTTACGAAC
HASP111-AS	catgtcgacTCAAGATTTGAACCCAG
HASP117-S	gtacccgggTATGCCGCCTATCATGA
HASP117-AS	catgtcgacTCATCGACGTTTAGCTTTG
HASP118-S	ggcatcgaATGCTTCTATATACTTTCTTGGC
HASP118-AS	catgtcgacTCATGCGGACACAGACTTGTCTTGG
HASP136-S	ggcatcgatATGTACATTCCCCTTGTAATT
HASP136-AS	catgtcgacCTATGTTTCAGGCACTGGA
HASP142-S	ggcatcgatATGTTCAAGACAGCTTTACTTATCC
HASP142-AS	catgtcgacTCATGGGCAGAACGTG
HASP144-S	ggcatcgatATGTTGTTGACCCAGATCTTGATGG
HASP144-AS	catgtcgacTTATTGTTTTTTAAGGCAA
HASP146-S	ggcatcgatATGTCTCTCTCAAACACGATCC
HASP146-AS	catgtcgacTCATCGAACGGAAAGGATAA
HASP151-S	gtacccgggTCATGGCGAAAAGATCAAAGG
HASP151-AS	catgtcgacCTAGTCGTCTTTGAGCACCAA
HASP153-S	ggcatcgatATGGTTATCTGCTTGCAATATC
HASP153-AS	catgtcgacTCAATTGTATCGAATGCGTG
HASP154-S	gtacccgggTCATGATAGCAATCTTCAGTCTGT
HASP154-AS	catgtcgacTTAGCAGTCGGCTTTTTC
HASP155-S	gtacccgggTCATGAATTGGCATACATGGCT
HASP155-AS	catgtcgacCTAATCGAAATCCGAATATGC
HASP156-S	ggcatcgatATGATGAGAATGGCTCATCAG
HASP156-AS	catgtcgacTCAACTCACATGATCAAGACTAGC
HASP158-S	ggcatcgatATGAGGTCGTTGATTTTATTAATC
HASP158-AS	catgtcgacCTAGGAGACTGGATATTTATCATCA
HASP159-S	ggcatcgatATGGAAGGCGTGATTCCC
HASP159-AS	catgtcgacTTACTCGGTCTGTGGCTCC
HASP166-S	ggcatcgatATGCTAGGCCGACTCTGG
HASP166-AS	catgtcgacTTACCAGTCAAGGCGACCT
HASP167-S	gtacccgggTCATGAATATTCAATTATTCCCAATC
HASP167-AS	catgtcgacCTAGTTTTTTTTCTTCGAATCGT
HASP170-S	gtacccgggTCATGCAGATTTGCCGCC
HASP170-AS	catgtcgacTCAGGCAAGTTTTCGTCTTT
HASP172-S	ggcatcgatATGTTTTTCCTCACCTGGG
HASP172-AS	catgtcgacCTACAGGTAGGCATTGACAAAA
HASP179-S	gtacccgggTCATGGTTTCGCAACTCTTGA
HASP179-AS	catgtcgacTCAGTTGAGTAACGCCGTT
HASP184-S	ggcatcgatATGAATTGGCTTCAACTGG
HASP184-AS	catgtcgacTCAAGCGGTTGATTTATTATATC
HASP186-S	ggcatcgatATGGTTTCGTTCAACATCATC
HASP186-AS	catgtcgacTTAGTTTGCAAAGTGAGTGCTAC
HASP187-S	ggcatcgatATGAAGAGCATCAATTCTTGG
HASP187-AS	catgtcgacTCATTTTCGACCTTTTTTTG
HASP190-S	ggcatcgatATGGATAACTGCCGGATC
HASP190-AS	catgtcgacCTAAGCAGACAACACCCGT
HASP191-S	gtacccgggTCATGTTTGAATCTACCCTTTTCTC
HASP191-AS	catgtcgacTCAAGACAGAAATTGTGAAAGAA
HASP194-S	ggcatcgatATGCAAATCAAAGCATATTCTC
HASP194-AS	catgtcgacCTATAGCAATAGCCAAATTGAGT
HASP195-S	ggcatcgatATGCAAAGCTTCAACTTATTC
HASP195-AS	gtacccgggTTAAGATGCTTTGGAGCAGT
HASP197-S	ggcatcgatATGCAATCTTTGACGTTGC
HASP197-AS	catgtcgacCTAAGGGATCATTTTACCTATCAC
HASP204-S	ggcatcgatATGATGTACATCAAGTCGACTCT
HASP204-AS	gtacccgggTTAAAAAGTCGCAGGCTTG
HASP205-S	ggcatcgatATGTTGGCCGTCCAGACT
HASP205-AS	gtacccgggTTAGCGAGACAAGTTCATCTTT
HASP207-S	gtacccgggTCATGCCGAGCACCAAGC
HASP207-AS	catgtcgacCTAATTGAGTATATGTCTAGTCCGA
HASP208-S	gtacccgggTCATGTCTCGTGTTAGTGCGTT
HASP208-AS	catgtcgacTCAAATTGGTAGACCATTGAT
HASP209-S	gtacccgggTCATGAACCTGCATACCATGCT
HASP209-AS	catgtcgacTCAAACTTGAGCGGACTCG
HASP210-S	ggcatcgatATGCCCCAAATCTGTTACA
HASP210-AS	gtacccgggTTAGGCAGAAACACTAGCTGTC
HASP165-S	ggcatcgatATGCTAGGCCGACTCTGG
HASP165-AS	catgtcgacTTACCAGTCAAGGCGACCT
HASP178-S	gtacccgggTCATGAACATACAACTTATGGAGATTG
HASP178-AS	catgtcgacTCATGTGATGAGGACGGTAGA
HASP199-S	gtacccgggTCATGAACTTCGGAAGAGTCCT
HASP199-AS	catgtcgacTCATACGGCAGGATATTCAA
HASP201-S	gtacccgggTCATGGCCTTCCCTAATCG
HASP201-AS	catgtcgacTCATGTGTAGAATAGCCCATAG
HASP211-S	ggcatcgatATGAAGCTTCCTCAAATGAACA
HASP211-AS	catgtcgacCTAATCCTCAAAGATGTCGTCG
HASP212-S	ggcatcgatATGTCAGGTATCACTTTACTGGC
HASP212-AS	catgtcgacTTAAACCGGTTGATTCCG
HASP213-S	gtacccgggTATGCTCAATTTAATCCGACTC
HASP213-AS	catgtcgacCTACAGAAGGGAGAGAAAGGTG
HASP214-S	gtacccgggTATGATTTTACTAATACTTTGTTTGG
HASP214-AS	catgtcgacTCATCGAAGATCGCGC
HASP215-S	ggcatcgatATGTTCCTGTTCTTGCTGC
HASP215-AS	gtacccgggCTAGTTGTATCTTTGAGTTAAGATAAATA
HASP216-S	ggcatcgatATGTGCGGTCTCTTGCTTC
HASP216-AS	catgtcgacTTATGGTCTAATATCTATGCGGAG
HASP217-S	ggcatcgatATGGGATTCCTCACCTCATTG
HASP217-AS	catgtcgacTCAATAAAGGATTTCATGAGCG
HASP218-S	ggcatcgatATGAGGCTGAGACATAGAACCC
HASP218-AS	catgtcgacCTAACCTGATCGGAATGTGATAC
HASP221-S	ggcatcgatATGAAACTTGTCCACTATACCTTC
HASP221-AS	catgtcgacTTACTTTCCCCAGTGGCAG
HASP223-S	ggcatcgatATGAACAGTTATATATTACTCCTTCCA
HASP223-AS	catgtcgacTCAAGCCTTCATGAAATAAACA
HASP219-S	ggcatcgatATGGCATTTTGGCCAATG
HASP219-AS	catgtcgacTCACAGCGACATCCAGTCC
HASP230-S	gtacccgggTATGCTTTCCTCCCCTCAT
HASP230-AS	catgtcgacTCAGCGACAATTTTGGGT
HASP231-S	ggcatcgatATGTTGCGCCTTTACTCGAT
HASP231-AS	catgtcgacTTAACAACTGGTTGCACAGAGAG
HASP232-S	ggcatcgatATGGCTACCTTCTTTCTCTTCG
HASP232-AS	catgtcgacTCACTGATATCTTGCATAGAGGTCA
HASP234-S	ggcatcgatATGCTCATGTGCATAGCGAC
HASP234-AS	gtacccgggTCAGAGTGAAGTCCAGCACCT
HASP236-S	ggcatcgatATGGCAAAACTACTTCACTTT
HASP236-AS	catgtcgacTTAATAAATAGTGTTCAAGAGACCT
HASP247-S	ggcatcgatATGGCTTTCAAATCTATGAC
HASP247-AS	catgtcgacTTAGACAAAAGCGGAAGAC
HASP248-S	gtacccgggTATGCGCATTCTCAACTCG
HASP248-AS	catgtcgacTCAAAAGTCGCGAGCG
HASP251-S	ggcatcgatATGTTGACGAACAGTTACTTC
HASP251-AS	catgtcgacCTAACCCTCGTCTATGTCAG
HASP253-S	ggcatcgatATGATCACAACCAATGGAGTAGT
HASP253-AS	catgtcgacTCATAAGAGAAGCTCACCTTGTAC
HASP256-S	gtacccgggTATGAACTTCGGAAGAGTCCT
HASP256-AS	catgtcgacTCATGAGGCGGGATATTC
HASP259-S	ggcatcgatATGAAAGCTTTCTCCAGTCAAC
HASP259-AS	catgtcgacCTAGGCGGCTCCATTCC
HASP260-S	ggcatcgatATGCGGTTTACGACGTTC
HASP260-AS	catgtcgacTCAATTTGCTTTCGGTTTAC
HASP265-S	gtacccgggTATGTTTTCCGCAAAGTTC
HASP265-AS	catgtcgacTCAGTTACCTCCCTTCGC
HASP275-S	ggcatcgatATGAGGATTAATTACCATCTCG
HASP275-AS	catgtcgacTCATTGATCAAGAATGTTGAGTAT
HASP241-S	ggcatcgatATGTGCTCCTTCTTGGCC
HASP241-AS	catgtcgacTCAATAGCCATTGGCACTG
HASP242-S	ggcatcgatATGCTGTCTAATATACTCCCCTC
HASP242-AS	catgtcgacTCAAGATTTGAAGTTAACCTTCC
HASP246-S	gtacccgggTATGATTGGTCTATCAATTCTATCG
HASP246-AS	catgtcgacTTAGTTTACAATCTTCTTTATTCCAT
HASP262-S	gtacccgggTATGGCTTTCGTACGAGATCT
HASP262-AS	catgtcgacCTAGTCATCACGAGAATGTTCG
HASP262-S	ggcatcgatATGGTCAACCACTGTCACTTATT
HASP264-AS	catgtcgacCTATATCAAAATTGATTGATTCAAAT
HASP268-S	ggcatcgatATGGCCCGCCACCTC
HASP268-AS	catgtcgacTCAATGAGCTTGGACGAGC
HASP270-S	gtacccgggTATGGCCAAGCTCCGAAG
HASP270-AS	catgtcgacCTAACGAATGCTGCTATTCACAC
HASP272-S	gtacccgggTATGTCGTTCAAATTACTCGCAG
HASP272-AS	catgtcgacTTAAGGAAACATTAGTTCTTTCGG
HASP222-S	gtacccgggTATGCACCCGTTGATCGC
HASP222-AS	catgtcgacTTACTTCATTAATACCCGCTTTAC
HASP233-S	ggcatcgatATGGGTGTTTCGTTATTGCC
HASP233-AS	gtacccgggTTATTTTGATCCAGCAGTCAAAC
HASP270-S	gtacccgggTATGGCCAAGCTCCGAAG
HASP270-AS	catgtcgacCTAACGAATGCTGCTATTCACAC
HASP259-S	ggcatcgatATGAAAGCTTTCTCCAGTCAAC
HASP259-AS	catgtcgacCTAGGCGGCTCCATTCC
HASP2(noSP)-Gy-S	GGGGACAAGTTTGTACAAAAAAGCAGGCTTCCAAGTCGCGTAGAACCCC	primers for pEDV6 constructions
HASP2(noSP)-Gy-AS	GGGGACCACTTTGTACAAGAAAGCTGGGTCTCAAGAAGCTGACGAGCAA
HASP4(noSP)-Gy-S	GGGGACAAGTTTGTACAAAAAAGCAGGCTTCGCTATGTCATCCCGGCG
HASP4(noSP)-Gy-AS	GGGGACCACTTTGTACAAGAAAGCTGGGTCCTAACCTTCAAGAGGATAACCAT
HASP7(noSP)-Gy-S	GGGGACAAGTTTGTACAAAAAAGCAGGCTTCCAATCCGGGGTCTCATTAG
HASP7(noSP)-Gy-AS	GGGGACCACTTTGTACAAGAAAGCTGGGTCTCACTGTGCCTCGTCAAGAA
HASP9(noSP)-Gy-S	GGGGACAAGTTTGTACAAAAAAGCAGGCTTCATGGTCCGCATATCCTGC
HASP9(noSP)-Gy-AS	GGGGACCACTTTGTACAAGAAAGCTGGGTCCTAACAACACAGGTGGACAGATG
HASP17(noSP)-Gy-S	GGGGACAAGTTTGTACAAAAAAGCAGGCTTCATCATTTTCACGGTGACATTG
HASP17(noSP)-Gy-AS	GGGGACCACTTTGTACAAGAAAGCTGGGTCCTAATGAGAATGAGAAGGCTCAG
HASP26(noSP)-Gy-S	GGGGACAAGTTTGTACAAAAAAGCAGGCTTCTCAGACTCGGAGGACAACTCA
HASP26(noSP)-Gy-AS	GGGGACCACTTTGTACAAGAAAGCTGGGTCCTACCTCTTTTTTCGATCCCA
HASP28(noSP)-Gy-S	GGGGACAAGTTTGTACAAAAAAGCAGGCTTCGAGATCTCGGCCGAATCC
HASP28(noSP)-Gy-AS	GGGGACCACTTTGTACAAGAAAGCTGGGTCCTAGACGGGAGGAGTGTCAGC
HASP29(noSP)-Gy-S	GGGGACAAGTTTGTACAAAAAAGCAGGCTTCATCATTCCGGTTGAGCTACC
HASP29(noSP)-Gy-AS	GGGGACCACTTTGTACAAGAAAGCTGGGTCTTAGGTTGATTTGTCGATGGTT
HASP36(noSP)-Gy-S	GGGGACAAGTTTGTACAAAAAAGCAGGCTTCAATGATATCGCAGATACCTATTCA
HASP36(noSP)-Gy-AS	GGGGACCACTTTGTACAAGAAAGCTGGGTCTTAGTGCCGTAATGTTGATTCA
HASP38(noSP)-Gy-S	GGGGACAAGTTTGTACAAAAAAGCAGGCTTCGGCTTTCCAGCCACTTGT
HASP38(noSP)-Gy-AS	GGGGACCACTTTGTACAAGAAAGCTGGGTCTTACCAGTCAAGGCGACCT
HASP42(noSP)-Gy-S	GGGGACAAGTTTGTACAAAAAAGCAGGCTTCCGTGCAAGGTTCACAACC
HASP42(noSP)-Gy-AS	GGGGACCACTTTGTACAAGAAAGCTGGGTCTCACTTGAAACTCAATCGAATT
HASP47(noSP)-Gy-S	GGGGACAAGTTTGTACAAAAAAGCAGGCTTCTCAGCCCAACCGAACG
HASP47(noSP)-Gy-AS	GGGGACCACTTTGTACAAGAAAGCTGGGTCCTAGGAAGTCTTCTGGAAGGCT
HASP49(noSP)-Gy-S	GGGGACAAGTTTGTACAAAAAAGCAGGCTTCGCGATGGTGACGAACGTG
HASP49(noSP)-Gy-AS	GGGGACCACTTTGTACAAGAAAGCTGGGTCTCAGAAATCTACGTGGACAGACA
HASP51(noSP)-Gy-S	GGGGACAAGTTTGTACAAAAAAGCAGGCTTCGAGATCTCGGCCGAATCC
HASP51(noSP)-Gy-AS	GGGGACCACTTTGTACAAGAAAGCTGGGTCCTAGACGGGAGGAGTGTCAGC
HASP58(noSP)-Gy-S	GGGGACAAGTTTGTACAAAAAAGCAGGCTTCCCCGTGGGCGGTCG
HASP58(noSP)-Gy-AS	GGGGACCACTTTGTACAAGAAAGCTGGGTCCTACTTCGCGTAAGTATAGCAATAC
HASP64(noSP)-Gy-S	GGGGACAAGTTTGTACAAAAAAGCAGGCTTCACCAGCGAGGTTGCCG
HASP64(noSP)-Gy-AS	GGGGACCACTTTGTACAAGAAAGCTGGGTCTCAAGACCCAACCTTGAACTTC
HASP65(noSP)-Gy-S	GGGGACAAGTTTGTACAAAAAAGCAGGCTTCGCTATCGACCCCAGCGTA
HASP65(noSP)-Gy-AS	GGGGACCACTTTGTACAAGAAAGCTGGGTCTCAAGGACCAGTGATGTTCATT
HASP71(noSP)-gy-S
HASP71(noSP)-gy-AS	GGGGACCACTTTGTACAAGAAAGCTGGGTCTTAGGAGTTACTCACCTGAAGT
HASP73(noSP)-gy-S	GGGGACAAGTTTGTACAAAAAAGCAGGCTTCATGCTAACACTCGTGCTTGAAGTTC
HASP73(noSP)-gy-AS	GGGGACCACTTTGTACAAGAAAGCTGGGTCTCAAAAAAAAAAATACTTGAAG
HASP74(noSP)-gy-S	GGGGACAAGTTTGTACAAAAAAGCAGGCTTCATGCAAGGTACCCCAGC
HASP74(noSP)-gy-AS	GGGGACCACTTTGTACAAGAAAGCTGGGTCTTAGTAAGTGACGAATCCCAA
HASP77(noSP)-gy-S	GGGGACAAGTTTGTACAAAAAAGCAGGCTTCATGACAAAAATGTTAAAATCTTG
HASP77(noSP)-gy-AS	GGGGACCACTTTGTACAAGAAAGCTGGGTCTCAATGATTTGTTATAACAAGTG
HASP78(noSP)-gy-S	GGGGACAAGTTTGTACAAAAAAGCAGGCTTCATGACACCTTCTATCCTCTCAC
HASP78(noSP)-gy-AS	GGGGACCACTTTGTACAAGAAAGCTGGGTCTTACTGCTGAAATGACCCG
HASP80(noSP)-gy-S	GGGGACAAGTTTGTACAAAAAAGCAGGCTTCATGTCTAAAGTCCGGGTTG
HASP80(noSP)-gy-AS	GGGGACCACTTTGTACAAGAAAGCTGGGTCTTACAAGGATCTTCCCTGTT
HASP82(noSP)-gy-S	GGGGACAAGTTTGTACAAAAAAGCAGGCTTCATGTCGTCTTGTTACTATGACAG
HASP82(noSP)-gy-AS	GGGGACCACTTTGTACAAGAAAGCTGGGTCTTAGTTACTAACGGCTGAGACT
HASP83(noSP)-gy-S	GGGGACAAGTTTGTACAAAAAAGCAGGCTTCATGCATAAAGCCCTGAAC
HASP83(noSP)-gy-AS	GGGGACCACTTTGTACAAGAAAGCTGGGTCTTATCCTCGATGT
HASP85(noSP)-gy-S	GGGGACAAGTTTGTACAAAAAAGCAGGCTTCATGGGTGATTTCTACAACG
HASP85(noSP)-gy-AS	GGGGACCACTTTGTACAAGAAAGCTGGGTCTTAGTCAAAGCGAAAGCAG
HASP88(noSP)-gy-S	GGGGACAAGTTTGTACAAAAAAGCAGGCTTCATGGGGCGAAGCGT
HASP88(noSP)-gy-AS	GGGGACCACTTTGTACAAGAAAGCTGGGTCTCACGAAGAAAGCGGGT
HASP91(noSP)-gy-S	GGGGACAAGTTTGTACAAAAAAGCAGGCTTCATGATCCAGTTGCCTCAGA
HASP91(noSP)-gy-AS	GGGGACCACTTTGTACAAGAAAGCTGGGTCTTATAGATAGGGAGAAACTGACG
HASP94(noSP)-gy-S	GGGGACAAGTTTGTACAAAAAAGCAGGCTTCATGTTCCGAGTCGAGATCC
HASP94(noSP)-gy-AS	GGGGACCACTTTGTACAAGAAAGCTGGGTCTTATGTGGTCACGATTGTATATG
HASP97(noSP)-gy-S	GGGGACAAGTTTGTACAAAAAAGCAGGCTTCATGGCGCCCTCTCTT
HASP97(noSP)-gy-AS	GGGGACCACTTTGTACAAGAAAGCTGGGTCTCAAATAATTTTGCGAGAATAG
HASP98(noSP)-gy-S	GGGGACAAGTTTGTACAAAAAAGCAGGCTTCATGGGATTGATTTCAACCA
HASP98(noSP)-gy-AS	GGGGACCACTTTGTACAAGAAAGCTGGGTCTTAATCTCGCAAAGAGCG
HASP99(noSP)-gy-S	GGGGACAAGTTTGTACAAAAAAGCAGGCTTCATGCAAGTGACCTGCGA
HASP99(noSP)-gy-AS	GGGGACCACTTTGTACAAGAAAGCTGGGTCTCAACGACACTTTTGGC
HASP102(noSP)-gy-S	GGGGACAAGTTTGTACAAAAAAGCAGGCTTCATGGCCGACATAGTTTTAC
HASP102(noSP)-gy-AS	GGGGACCACTTTGTACAAGAAAGCTGGGTCTCATGCAAAGAATGTGTACAG
HASP103(noSP)-gy-S	GGGGACAAGTTTGTACAAAAAAGCAGGCTTCATGGAGAATCTTCATCACTGT
HASP103(noSP)-gy-AS	GGGGACCACTTTGTACAAGAAAGCTGGGTCTTAGAAAGTCGCAGGCTT
HASP104(noSP)-gy-S	GGGGACAAGTTTGTACAAAAAAGCAGGCTTCATGGATTGTCCCAAAGATAA
HASP104(noSP)-gy-AS	GGGGACCACTTTGTACAAGAAAGCTGGGTCCTAGAATTTATAATTAGAGCACTGT
HASP111(noSP)-gy-S	GGGGACAAGTTTGTACAAAAAAGCAGGCTTCATGTTTCCAAATGTCAAAGATA
HASP111(noSP)-gy-AS	GGGGACCACTTTGTACAAGAAAGCTGGGTCTCAAGATTTGAACCCAGTTG
HASP117(noSP)-gy-S	GGGGACAAGTTTGTACAAAAAAGCAGGCTTCATGAGAATGCCCGATATCTT
HASP117(noSP)-gy-AS	GGGGACCACTTTGTACAAGAAAGCTGGGTCTCATCGACGTTTAGCTTTG
HASP118(noSP)-gy-S	GGGGACAAGTTTGTACAAAAAAGCAGGCTTCATGCGCCCACAGCC
HASP118(noSP)-gy-AS	GGGGACCACTTTGTACAAGAAAGCTGGGTCTCATGCGGACACAGACTTG
HASP136(noSP)-gy-S	GGGGACAAGTTTGTACAAAAAAGCAGGCTTCATGGCTTTACTACCAGGGG
HASP136(noSP)-gy-AS	GGGGACCACTTTGTACAAGAAAGCTGGGTCCTATGTTTCAGGCACTGGAG
HASP142(noSP)-gy-S	GGGGACAAGTTTGTACAAAAAAGCAGGCTTCATGTACACCCTCCGCTTC
HASP142(noSP)-gy-AS	GGGGACCACTTTGTACAAGAAAGCTGGGTCTCATGGGCAGAACGTGATA
HASP144(noSP)-gy-S	GGGGACAAGTTTGTACAAAAAAGCAGGCTTCATGGTACCTCTGGCGG
HASP144(noSP)-gy-AS	GGGGACCACTTTGTACAAGAAAGCTGGGTCTTATTGTTTTTTAAGGCAAAA
HASP146(noSP)-Gy-S	GGGGACAAGTTTGTACAAAAAAGCAGGCTTCGCCAACTCGATCGTCTCG
HASP146(noSP)-Gy-AS	GGGGACCACTTTGTACAAGAAAGCTGGGTCTCATCGAACGGAAAGGATAAG
HASP151(noSP)-Gy-S	GGGGACAAGTTTGTACAAAAAAGCAGGCTTCATGATCATCATCGGACTAACTC
HASP151(noSP)-Gy-AS	GGGGACCACTTTGTACAAGAAAGCTGGGTCCTAGTCGTCTTTGAGCACCA
HASP153(noSP)-Gy-S	GGGGACAAGTTTGTACAAAAAAGCAGGCTTCCCTGCGCCAATAGATGTAG
HASP153(noSP)-Gy-AS	GGGGACCACTTTGTACAAGAAAGCTGGGTCTCAATTGTATCGAATGCGTG
HASP154(noSP)-Gy-S	GGGGACAAGTTTGTACAAAAAAGCAGGCTTCATTAGTGCATTCCAAAAGTCC
HASP154(noSP)-Gy-AS	GGGGACCACTTTGTACAAGAAAGCTGGGTCTTAGCAGTCGGCTTTTTCT
HASP155(noSP)-Gy-S	GGGGACAAGTTTGTACAAAAAAGCAGGCTTCAATATTCAAACAGATATCCATGC
HASP155(noSP)-Gy-AS	GGGGACCACTTTGTACAAGAAAGCTGGGTCCTAATCGAAATCCGAATATGC
HASP156(noSP)-Gy-S	GGGGACAAGTTTGTACAAAAAAGCAGGCTTCTGTATCACAGAGCGTGTGC
HASP156(noSP)-Gy-AS	GGGGACCACTTTGTACAAGAAAGCTGGGTCTCAACTCACATGATCAAGACTAG
HASP158(noSP)-Gy-S	GGGGACAAGTTTGTACAAAAAAGCAGGCTTCAGACTTGCAGGCGACG
HASP158(noSP)-Gy-AS	GGGGACCACTTTGTACAAGAAAGCTGGGTCCTAGGAGACTGGATATTTATCATC
HASP159(noSP)-Gy-S	GGGGACAAGTTTGTACAAAAAAGCAGGCTTCGCACGCGCCATGGAC
HASP159(noSP)-Gy-AS	GGGGACCACTTTGTACAAGAAAGCTGGGTCTTACTCGGTCTGTGGCTCC
HASP166(noSP)-Gy-S	GGGGACAAGTTTGTACAAAAAAGCAGGCTTCGGCTTTCCAGCCACTTG
HASP166(noSP)-Gy-AS	GGGGACCACTTTGTACAAGAAAGCTGGGTCTTACCAGTCAAGGCGACC
HASP167(noSP)-Gy-S	GGGGACAAGTTTGTACAAAAAAGCAGGCTTCGCTGTTACCCAAGAATTCG
HASP167(noSP)-Gy-AS	GGGGACCACTTTGTACAAGAAAGCTGGGTCCTAGTTTTTTTTCTTCGAATCG
HASP170(noSP)-Gy-S	GGGGACAAGTTTGTACAAAAAAGCAGGCTTCTTGGATGCAGCAATCAA
HASP170(noSP)-Gy-AS	GGGGACCACTTTGTACAAGAAAGCTGGGTCTCAGGCAAGTTTTCGTCT
HASP172(noSP)-Gy-S	GGGGACAAGTTTGTACAAAAAAGCAGGCTTCCCCGCTATACCTACCGG
HASP172(noSP)-Gy-AS	GGGGACCACTTTGTACAAGAAAGCTGGGTCCTACAGGTAGGCATTGACAAA
HASP179(noSP)-Gy-S	GGGGACAAGTTTGTACAAAAAAGCAGGCTTCACGCCTAACCGCGTC
HASP179(noSP)-Gy-AS	GGGGACCACTTTGTACAAGAAAGCTGGGTCTCAGTTGAGTAACGCCGT
HASP184(noSP)-Gy-S	GGGGACAAGTTTGTACAAAAAAGCAGGCTTCACTGCTCTCCGAGAGGAG
HASP184(noSP)-Gy-AS	GGGGACCACTTTGTACAAGAAAGCTGGGTCTCAAGCGGTTGATTTATTATA
HASP186(noSP)-Gy-S	GGGGACAAGTTTGTACAAAAAAGCAGGCTTCTTGGTTGGTCGTCAAATCA
HASP186(noSP)-Gy-AS	GGGGACCACTTTGTACAAGAAAGCTGGGTCTTAGTTTGCAAAGTGAGTGCTA
HASP187(noSP)-Gy-S	GGGGACAAGTTTGTACAAAAAAGCAGGCTTCCGCATGCAAGCCTCAG
HASP187(noSP)-Gy-AS	GGGGACCACTTTGTACAAGAAAGCTGGGTCTCATTTTCGACCTTTTTTTG
HASP190(noSP)-Gy-S	GGGGACAAGTTTGTACAAAAAAGCAGGCTTCCTCGCACTCTTAACTGGGT
HASP190(noSP)-Gy-AS	GGGGACCACTTTGTACAAGAAAGCTGGGTCCTAAGCAGACAACACCCGT
HASP191(noSP)-Gy-S	GGGGACAAGTTTGTACAAAAAAGCAGGCTTCCCAAATCCCTCTTTCGG
HASP191(noSP)-Gy-AS	GGGGACCACTTTGTACAAGAAAGCTGGGTCTCAAGACAGAAATTGTGAAAGA
HASP194(noSP)-Gy-S	GGGGACAAGTTTGTACAAAAAAGCAGGCTTCACCAAGAATTTGAGCGG
HASP194(noSP)-Gy-AS	GGGGACCACTTTGTACAAGAAAGCTGGGTCCTATAGCAATAGCCAAATTGA
HASP195(noSP)-Gy-S	GGGGACAAGTTTGTACAAAAAAGCAGGCTTCTTCATTTCTGCGAAGTCGT
HASP195(noSP)-Gy-AS	GGGGACCACTTTGTACAAGAAAGCTGGGTCAGACGAACGACTTCGCAG
HASP197(noSP)-Gy-S	GGGGACAAGTTTGTACAAAAAAGCAGGCTTCATTGTTGGTCTGATCTGCC
HASP197(noSP)-Gy-AS	GGGGACCACTTTGTACAAGAAAGCTGGGTCCTAAGGGATCATTTTACCTATC
HASP204(noSP)-Gy-s	GGGGACAAGTTTGTACAAAAAAGCAGGCTTCCTTTCCGCTGCCGAGA
HASP204(noSP)-Gy-AS	GGGGACCACTTTGTACAAGAAAGCTGGGTCTTAAAAAGTCGCAGGCTTG
HASP205(noSP)-Gy-S	GGGGACAAGTTTGTACAAAAAAGCAGGCTTCCCCACAACTACCACCTCCC
HASP205(noSP)-Gy-AS	GGGGACCACTTTGTACAAGAAAGCTGGGTCTTAGCGAGACAAGTTCATCTTGT
HASP207(noSP)-Gy-S	GGGGACAAGTTTGTACAAAAAAGCAGGCTTCTTTGATTCGGTTGTAATTGC
HASP207(noSP)-Gy-AS	GGGGACCACTTTGTACAAGAAAGCTGGGTCTTTGATTCGGTTGTAATTGC
HASP208(noSP)-Gy-S	GGGGACAAGTTTGTACAAAAAAGCAGGCTTCACCACGGATACCGCCA
HASP208(noSP)-Gy-AS	GGGGACCACTTTGTACAAGAAAGCTGGGTCTCAAATTGGTAGACCATTGAT
HASP209(noSP)-Gy-S	GGGGACAAGTTTGTACAAAAAAGCAGGCTTCGTGACCGAGGCGCTG
HASP209(noSP)-Gy-AS	GGGGACCACTTTGTACAAGAAAGCTGGGTCTCAAACTTGAGCGGACTC
HASP210(noSP)-Gy-S	GGGGACAAGTTTGTACAAAAAAGCAGGCTTCCAGCCAATCAGAGCAACG
HASP210(noSP)-Gy-AS	GGGGACCACTTTGTACAAGAAAGCTGGGTCCAGCCAATCAGAGCAACG
HASP247(noSP)-Gy-S	GGGGACAAGTTTGTACAAAAAAGCAGGCTTCAAAGATGACGATGTGAAGACATG
HASP247(noSP)-Gy-AS	GGGGACCACTTTGTACAAGAAAGCTGGGTCTTAGACAAAAGCGGAAGACAAA
HASP257(noSP)-Gy-S	GGGGACAAGTTTGTACAAAAAAGCAGGCTTCGCTGACTCCAGTAGGCCC
HASP257(noSP)-Gy-AS	GGGGACCACTTTGTACAAGAAAGCTGGGTCTCAAAAGTCGCGAGCG
HASP256(noSP)-Gy-S	GGGGACAAGTTTGTACAAAAAAGCAGGCTTCAGCCGTTTGGAAATGGG
HASP256(noSP)-Gy-AS	GGGGACCACTTTGTACAAGAAAGCTGGGTCTCATGTGGGGTCGCAGA
HASP265(noSP)-Gy-S	GGGGACAAGTTTGTACAAAAAAGCAGGCTTCGCCACCGCCCCTGTC
HASP265(noSP)-Gy-AS	GGGGACCACTTTGTACAAGAAAGCTGGGTCTCAGTTACCTCCCTTCGCA
HASP241(noSP)-Gy-S	GGGGACAAGTTTGTACAAAAAAGCAGGCTTCGCTGCCCCAATTCTCAG
HASP241(noSP)-Gy-AS	GGGGACCACTTTGTACAAGAAAGCTGGGTCTCAATAGCCATTGGCACTG
HASP242(noSP)-Gy-S	GGGGACAAGTTTGTACAAAAAAGCAGGCTTCGCTATTACACCTACTTTTATCACGGA
HASP242(noSP)-Gy-AS	GGGGACCACTTTGTACAAGAAAGCTGGGTCTCAAGATTTGAAGTTAACCTTCCC
HASP221(noSP)-Gy-S	GGGGACAAGTTTGTACAAAAAAGCAGGCTTCACCCCAGTCCCTACTCTTGA
HASP221(noSP)-Gy-AS	GGGGACCACTTTGTACAAGAAAGCTGGGTCTTACTTTCCCCAGTGGCAG
HASP275(noSP)-Gy-S	GGGGACAAGTTTGTACAAAAAAGCAGGCTTCGTTTCGTTAGCAAAAACTCTAG
HASP275(noSP)-Gy-AS	GGGGACCACTTTGTACAAGAAAGCTGGGTCTCATTGATCAAGAATGTTGAGTA
HASP231(noSP)-Gy-S	GGGGACAAGTTTGTACAAAAAAGCAGGCTTCATTCGTGTGCCGACTAGTA
HASP231(noSP)-Gy-AS	GGGGACCACTTTGTACAAGAAAGCTGGGTCTTAACAACTGGTTGCACAGA
HASP223(noSP)-Gy-S	GGGGACAAGTTTGTACAAAAAAGCAGGCTTCCTCCTGGAATCCAGTGGTAGA
HASP223(noSP)-Gy-AS	GGGGACCACTTTGTACAAGAAAGCTGGGTCTCAAGCCTTCATGAAATAAACA
HASP260(noSP)-Gy-S	GGGGACAAGTTTGTACAAAAAAGCAGGCTTCTTTTCAGGGGCCGAGA
HASP260(noSP)-Gy-AS	GGGGACCACTTTGTACAAGAAAGCTGGGTCTCAATTTGCTTTCGGTTTAC
HASP214(noSP)-Gy-S	GGGGACAAGTTTGTACAAAAAAGCAGGCTTCATGATTTTACTAATACTTTGTTTGG
HASP214(noSP)-Gy-AS	GGGGACCACTTTGTACAAGAAAGCTGGGTCTCATCGAAGATCGCGC
HASP213(noSP)-Gy-S	GGGGACAAGTTTGTACAAAAAAGCAGGCTTCGGATCCTATTCACCAAGTCTG
HASP213(noSP)-Gy-AS	GGGGACCACTTTGTACAAGAAAGCTGGGTCCTACAGAAGGGAGAGAAAGGT
HASP217(noSP)-Gy-S	GGGGACAAGTTTGTACAAAAAAGCAGGCTTCACTCCAGCATCTGGGACT
HASP217(noSP)-Gy-AS	GGGGACCACTTTGTACAAGAAAGCTGGGTCTTATATACCATTTTGAACTCCG
HASP268(noSP)-Gy-S	GGGGACAAGTTTGTACAAAAAAGCAGGCTTCGCGATCAGGGCTGTTG
HASP268(noSP)-Gy-AS	GGGGACCACTTTGTACAAGAAAGCTGGGTCTCAATGAGCTTGGACGAG
HASP230(noSP)-Gy-S	GGGGACAAGTTTGTACAAAAAAGCAGGCTTCCAAGTGCGCTGCGATC
HASP230(noSP)-Gy-AS	GGGGACCACTTTGTACAAGAAAGCTGGGTCTCAGCGACAATTTTGGGT
HASP232(noSP)-Gy-S	GGGGACAAGTTTGTACAAAAAAGCAGGCTTCATGGCTACCTTCTTTCTCTTC
HASP232(noSP)-Gy-AS	GGGGACCACTTTGTACAAGAAAGCTGGGTCTCACTGATATCTTGCATAGAGG
HASP248(noSP)-Gy-S	GGGGACAAGTTTGTACAAAAAAGCAGGCTTCAGACATGCGGACAAAGATAA
HASP248(noSP)-Gy-AS	GGGGACCACTTTGTACAAGAAAGCTGGGTCTCAATAAAGGATTTCATGAGC
HASP262(noSP)-Gy-S	GGGGACAAGTTTGTACAAAAAAGCAGGCTTCTACCCCCGAGGCGC
HASP262(noSP)-Gy-AS	GGGGACCACTTTGTACAAGAAAGCTGGGTCCTAGTCATCACGAGAATGTTCG
HASP272(noSP)-Gy-S	GGGGACAAGTTTGTACAAAAAAGCAGGCTTCGCCATAGTACGTACTACGACTGG
HASP272(noSP)-Gy-AS	GGGGACCACTTTGTACAAGAAAGCTGGGTCTTAAGGAAACATTAGTTCTTTCGG
HASP246(noSP)-Gy-S	GGGGACAAGTTTGTACAAAAAAGCAGGCTTCATGATTGGTCTATCAATTCTATC
HASP246(noSP)-Gy-AS	GGGGACCACTTTGTACAAGAAAGCTGGGTCTTAGTTTACAATCTTCTTTATTCC
HASP218(noSP)-Gy-S	GGGGACAAGTTTGTACAAAAAAGCAGGCTTCATGAGGCTGAGACATAGAACCC
HASP218(noSP)-Gy-AS	GGGGACCACTTTGTACAAGAAAGCTGGGTCCTAACCTGATCGGAATGTGATAC
HASP219(noSP)-Gy-S	GGGGACAAGTTTGTACAAAAAAGCAGGCTTCATGGCATTTTGGCCAA
HASP219(noSP)-Gy-AS	GGGGACCACTTTGTACAAGAAAGCTGGGTCTCACAGCGACATCCAGTC
HASP234(noSP)-Gy-S	GGGGACAAGTTTGTACAAAAAAGCAGGCTTCTACCAGCCCCCGG
HASP234(noSP)-Gy-AS	GGGGACCACTTTGTACAAGAAAGCTGGGTCTCAGAGTGAAGTCCAGCAC
HASP215(noSP)-Gy-S	GGGGACAAGTTTGTACAAAAAAGCAGGCTTCCAGACAGTCCTCAAGCCAAA
HASP215(noSP)-Gy-AS	GGGGACCACTTTGTACAAGAAAGCTGGGTCCTAGTTGTATCTTTGAGTTAAGATAAATA
HASP236(noSP)-Gy-S	GGGGACAAGTTTGTACAAAAAAGCAGGCTTCCAGGGACAACCGGGC
HASP236(noSP)-Gy-AS	GGGGACCACTTTGTACAAGAAAGCTGGGTCTTAATAAATAGTGTTCAAGAGACCTG
hasp216(noSP)-Gy-S	GGGGACAAGTTTGTACAAAAAAGCAGGCTTCATGTGCGGTCTCTTGCTTC
hasp216(noSP)-Gy-AS	GGGGACCACTTTGTACAAGAAAGCTGGGTCTTATGGTCTAATATCTATGCGGAG
HASP264(noSP)-Gy-S	GGGGACAAGTTTGTACAAAAAAGCAGGCTTCATGCATGATTTCTTGC
HASP264(noSP)-Gy-AS	GGGGACCACTTTGTACAAGAAAGCTGGGTCCTATATCAAAATTGATTGATTC
